# Supplementary material for: ULMnet: inferring physical cell-cell communication networks from scRNAseq data using univariate linear models
Source: Front Immunol. 2026 Jan 9;16:1722504. doi: 10.3389/fimmu.2025.1722504 (PMC12827579; doi:10.3389/fimmu.2025.1722504)
Supplement: Supplementary Table 1 — Parameter tuning result, unfiltered scores, final classification and benchmarking statistics of cell pairs. [file Table1.xlsx]

## Sheet: Parameter tuning
Precision	Sensitivity	Specificity	n_genes
100	5.74413	100	25
99.7336	37.6846	99.9498	50
99.6315	44.2119	99.9192	75
99.662	56.3017	99.9079	100
99.7764	56.5589	99.9393	150
99.5829	60.1385	99.8792	200
99.5032	62.7113	99.85	250
99.097	65.197	99.7164	300
96.9659	72.838	98.9193	400
96.458	73.119	98.7284	500
95.2399	77.4586	98.1678	600
93.3287	83.8589	97.164	800
87.5656	88.6044	94.0473	1000

## Sheet: invitro cell scores
statistics	celltype	barcode	score	p_value
ulm	CD11c.	WMC1016610	11.2288	3.1771e-29
ulm	CD11c.	WMC1016611	11.7471	8.00695e-32
ulm	CD11c.	WMC1016612	11.22	3.51098e-29
ulm	CD11c.	WMC1016613	2.26608	0.0234507
ulm	CD11c.	WMC1016614	11.7902	4.81069e-32
ulm	CD11c.	WMC1016615	8.37684	5.56882e-17
ulm	CD11c.	WMC1016617	0.457798	0.6471
ulm	CD11c.	WMC1016618	10.9773	5.26763e-28
ulm	CD11c.	WMC1016619	1.78087	0.0749391
ulm	CD11c.	WMC1016620	2.98798	0.00280956
ulm	CD11c.	WMC1016622	5.32379	1.02041e-07
ulm	CD11c.	WMC1016623	6.14001	8.31066e-10
ulm	CD11c.	WMC1016624	10.3343	5.21047e-25
ulm	CD11c.	WMC1016625	3.69685	0.000218512
ulm	CD11c.	WMC1016627	5.25846	1.45834e-07
ulm	CD11c.	WMC1016628	8.33368	8.02321e-17
ulm	CD11c.	WMC1016629	8.12397	4.60888e-16
ulm	CD11c.	WMC1016630	16.3411	7.07373e-60
ulm	CD11c.	WMC1016631	12.6751	9.2021e-37
ulm	CD11c.	WMC1016632	6.44301	1.18137e-10
ulm	CD11c.	WMC1016633	7.2888	3.17106e-13
ulm	CD11c.	WMC1016634	6.81545	9.49784e-12
ulm	CD11c.	WMC1016635	13.9363	4.56768e-44
ulm	CD11c.	WMC1016636	5.02798	4.97288e-07
ulm	CD11c.	WMC1016637	9.41229	5.04294e-21
ulm	CD11c.	WMC1016638	4.51186	6.44003e-06
ulm	CD11c.	WMC1016639	6.82646	8.79747e-12
ulm	CD11c.	WMC1016640	5.90306	3.59011e-09
ulm	CD11c.	WMC1016641	6.44429	1.17141e-10
ulm	CD11c.	WMC1016642	8.87926	6.93713e-19
ulm	CD11c.	WMC1016643	9.95878	2.42134e-23
ulm	CD11c.	WMC1016644	10.1426	3.76261e-24
ulm	CD11c.	WMC1016645	1.42623	0.153807
ulm	CD11c.	WMC1016646	10.9223	9.65905e-28
ulm	CD11c.	WMC1016647	9.11547	8.10048e-20
ulm	CD11c.	WMC1016648	6.97029	3.20002e-12
ulm	CD11c.	WMC1016649	12.1224	8.91107e-34
ulm	CD11c.	WMC1016651	6.14973	7.81728e-10
ulm	CD11c.	WMC1016652	3.29331	0.000990799
ulm	CD11c.	WMC1016653	9.57245	1.08738e-21
ulm	CD11c.	WMC1016654	2.86932	0.00411516
ulm	CD11c.	WMC1016655	4.51036	6.48561e-06
ulm	CD11c.	WMC1016657	15.28	1.34932e-52
ulm	CD11c.	WMC1016658	11.8793	1.66847e-32
ulm	CD11c.	WMC1016659	2.65137	0.00801909
ulm	CD11c.	WMC1016660	11.7235	1.05776e-31
ulm	CD11c.	WMC1016661	5.96964	2.39301e-09
ulm	CD11c.	WMC1016662	12.4601	1.38315e-35
ulm	CD11c.	WMC1016663	1.81101	0.0701443
ulm	CD11c.	WMC1016664	-0.655683	0.512031
ulm	CD11c.	WMC1016665	6.67295	2.53185e-11
ulm	CD11c.	WMC1016666	16.267	2.3619e-59
ulm	CD11c.	WMC1016667	12.1041	1.11373e-33
ulm	CD11c.	WMC1016668	7.88824	3.12344e-15
ulm	CD11c.	WMC1016669	1.67053	0.0948199
ulm	CD11c.	WMC1016670	2.88318	0.00393838
ulm	CD11c.	WMC1016671	2.43133	0.0150469
ulm	CD11c.	WMC1016672	14.212	9.38517e-46
ulm	CD11c.	WMC1016674	15.971	2.7744e-57
ulm	CD11c.	WMC1016675	10.3462	4.60064e-25
ulm	CD11c.	WMC1016677	3.3777	0.000731464
ulm	CD11c.	WMC1016678	3.79509	0.000147755
ulm	CD11c.	WMC1016679	16.127	2.27585e-58
ulm	CD11c.	WMC1016680	12.6167	1.92958e-36
ulm	CD11c.	WMC1016681	12.6544	1.19565e-36
ulm	CD11c.	WMC1016682	7.38322	1.56776e-13
ulm	CD11c.	WMC1016683	6.00047	1.98024e-09
ulm	CD11c.	WMC1016684	5.17331	2.30829e-07
ulm	CD11c.	WMC1016685	14.4446	3.33891e-47
ulm	CD11c.	WMC1016686	5.65117	1.60183e-08
ulm	CD11c.	WMC1016687	12.1029	1.1304e-33
ulm	CD11c.	WMC1016688	9.5404	1.48118e-21
ulm	CD11c.	WMC1016689	9.18236	4.36552e-20
ulm	CD11c.	WMC1016690	5.79859	6.72575e-09
ulm	CD11c.	WMC1016692	19.4251	9.32335e-84
ulm	CD11c.	WMC1016693	2.81571	0.00486877
ulm	CD11c.	WMC1016694	6.87371	6.32499e-12
ulm	CD11c.	WMC1016695	18.1973	9.1326e-74
ulm	CD11c.	WMC1016697	19.3478	4.14323e-83
ulm	CD11c.	WMC1016698	11.1161	1.12787e-28
ulm	CD11c.	WMC1016701	5.3644	8.15594e-08
ulm	CD11c.	WMC1016702	8.98863	2.58398e-19
ulm	CD11c.	WMC1016703	12.0594	1.91611e-33
ulm	CD11c.	WMC1016704	10.9002	1.23152e-27
ulm	CD11c.	WMC1016705	11.4995	1.44268e-30
ulm	CD11c.	WMC1016706	17.9743	5.08837e-72
ulm	CD11c.	WMC1016707	2.10449	0.0353406
ulm	CD11c.	WMC1016708	4.77453	1.80614e-06
ulm	CD11c.	WMC1016709	7.55632	4.21314e-14
ulm	CD11c.	WMC1016710	5.07114	3.96786e-07
ulm	CD11c.	WMC1016711	10.1615	3.10155e-24
ulm	CD11c.	WMC1016713	-0.92884	0.352976
ulm	CD11c.	WMC1016714	10.9424	7.74541e-28
ulm	CD11c.	WMC1016715	4.42232	9.78435e-06
ulm	CD11c.	WMC1016716	10.8748	1.62592e-27
ulm	CD11c.	WMC1016717	4.0975	4.18255e-05
ulm	CD11c.	WMC1016718	-0.495399	0.62032
ulm	CD11c.	WMC1016719	7.54209	4.69909e-14
ulm	CD11c.	WMC1016720	4.24337	2.20565e-05
ulm	CD11c.	WMC1016721	7.73318	1.06749e-14
ulm	CD11c.	WMC1016722	8.98783	2.60279e-19
ulm	CD11c.	WMC1016723	11.8158	3.55269e-32
ulm	CD11c.	WMC1016724	16.4581	1.04056e-60
ulm	CD11c.	WMC1016725	8.71235	3.061e-18
ulm	CD11c.	WMC1016726	13.6464	2.50419e-42
ulm	CD11c.	WMC1016727	8.58173	9.59629e-18
ulm	CD11c.	WMC1016728	15.7798	5.76162e-56
ulm	CD11c.	WMC1016729	2.80689	0.00500411
ulm	CD11c.	WMC1016731	1.88722	0.0591366
ulm	CD11c.	WMC1016732	16.2637	2.49362e-59
ulm	CD11c.	WMC1016733	3.7063	0.000210523
ulm	CD11c.	WMC1016734	15.1481	1.00306e-51
ulm	CD11c.	WMC1016735	8.29723	1.09059e-16
ulm	CD11c.	WMC1016736	3.11402	0.00184657
ulm	CD11c.	WMC1016737	7.5741	3.67508e-14
ulm	CD11c.	WMC1016738	14.0103	1.62198e-44
ulm	CD11c.	WMC1016739	5.5953	2.21328e-08
ulm	CD11c.	WMC1016740	7.02314	2.19562e-12
ulm	CD11c.	WMC1016741	18.1516	2.09146e-73
ulm	CD11c.	WMC1016742	3.14406	0.00166713
ulm	CD11c.	WMC1016743	9.88234	5.20054e-23
ulm	CD11c.	WMC1016744	10.788	4.18694e-27
ulm	CD11c.	WMC1016745	12.9382	3.13221e-38
ulm	CD11c.	WMC1016746	10.7246	8.31798e-27
ulm	CD11c.	WMC1016747	7.76974	8.00652e-15
ulm	CD11c.	WMC1016748	7.17825	7.15386e-13
ulm	CD11c.	WMC1016749	7.67246	1.71617e-14
ulm	CD11c.	WMC1016751	11.8207	3.34974e-32
ulm	CD11c.	WMC1016752	5.1737	2.30347e-07
ulm	CD11c.	WMC1016753	10.7887	4.15409e-27
ulm	CD11c.	WMC1016754	9.13479	6.77882e-20
ulm	CD11c.	WMC1016755	12.2027	3.34469e-34
ulm	CD11c.	WMC1016756	11.8231	3.25785e-32
ulm	CD11c.	WMC1016757	4.74656	2.07452e-06
ulm	CD11c.	WMC1016758	4.77504	1.8015e-06
ulm	CD11c.	WMC1016759	6.98097	2.96599e-12
ulm	CD11c.	WMC1016760	2.94682	0.00321198
ulm	CD11c.	WMC1016761	6.31544	2.71539e-10
ulm	CD11c.	WMC1016762	11.2604	2.22445e-29
ulm	CD11c.	WMC1016764	1.3931	0.163596
ulm	CD11c.	WMC1016766	12.8416	1.09182e-37
ulm	CD11c.	WMC1016767	16.9572	2.52427e-64
ulm	CD11c.	WMC1016768	7.49105	6.93925e-14
ulm	CD11c.	WMC1016769	9.38474	6.54927e-21
ulm	CD11c.	WMC1016770	6.54921	5.83726e-11
ulm	CD11c.	WMC1016771	14.0778	6.27781e-45
ulm	CD11c.	WMC1016772	4.016	5.9276e-05
ulm	CD11c.	WMC1016773	5.93368	2.98063e-09
ulm	CD11c.	WMC1016774	4.67966	2.88062e-06
ulm	CD11c.	WMC1016775	6.33175	2.44339e-10
ulm	CD11c.	WMC1016776	11.7469	8.02628e-32
ulm	CD11c.	WMC1016777	9.26785	1.96862e-20
ulm	CD11c.	WMC1016778	9.59335	8.8848e-22
ulm	CD11c.	WMC1016779	8.23182	1.8857e-16
ulm	CD11c.	WMC1016780	8.8637	7.97598e-19
ulm	CD11c.	WMC1016781	4.84314	1.28167e-06
ulm	CD11c.	WMC1016782	4.43136	9.38295e-06
ulm	CD11c.	WMC1016783	7.20812	5.74892e-13
ulm	CD11c.	WMC1016784	8.2708	1.36134e-16
ulm	CD11c.	WMC1016785	-0.33438	0.738094
ulm	CD11c.	WMC1016786	2.49191	0.0127089
ulm	CD11c.	WMC1016787	2.90095	0.00372184
ulm	CD11c.	WMC1016788	7.45113	9.39587e-14
ulm	CD11c.	WMC1016789	15.0165	7.30241e-51
ulm	CD11c.	WMC1016790	19.236	3.54253e-82
ulm	CD11c.	WMC1016791	3.83784	0.000124266
ulm	CD11c.	WMC1016792	4.07027	4.70268e-05
ulm	CD11c.	WMC1016793	6.08671	1.1605e-09
ulm	CD11c.	WMC1016795	5.04007	4.669e-07
ulm	CD11c.	WMC1016796	10.112	5.13956e-24
ulm	CD11c.	WMC1016797	12.8163	1.51225e-37
ulm	CD11c.	WMC1016798	10.8271	2.73808e-27
ulm	CD11c.	WMC1016799	6.27018	3.63421e-10
ulm	CD11c.	WMC1016801	-1.11925	0.26304
ulm	CD11c.	WMC1016803	14.2129	9.2633e-46
ulm	CD11c.	WMC1016804	6.82156	9.10277e-12
ulm	CD11c.	WMC1016805	4.77466	1.80498e-06
ulm	CD11c.	WMC1016806	8.12323	4.63715e-16
ulm	CD11c.	WMC1016807	10.1242	4.53808e-24
ulm	CD11c.	WMC1016809	5.2665	1.39593e-07
ulm	CD11c.	WMC1016810	14.7869	2.23621e-49
ulm	CD11c.	WMC1016811	17.5866	4.92104e-69
ulm	CD11c.	WMC1016812	5.19665	2.03671e-07
ulm	CD11c.	WMC1016813	3.65689	0.00025554
ulm	CD11c.	WMC1016814	1.93889	0.0525197
ulm	CD11c.	WMC1016815	-0.157949	0.874498
ulm	CD11c.	WMC1016816	7.34522	2.08387e-13
ulm	CD11c.	WMC1016818	13.563	7.80514e-42
ulm	CD11c.	WMC1016819	-0.0305977	0.97559
ulm	CD11c.	WMC1016820	6.76624	1.33551e-11
ulm	CD11c.	WMC1016822	0.0185958	0.985164
ulm	CD11c.	WMC1016823	9.92622	3.3555e-23
ulm	CD11c.	WMC1016824	16.5394	2.72645e-61
ulm	CD11c.	WMC1016825	2.15542	0.0311333
ulm	CD11c.	WMC1016827	9.00814	2.16402e-19
ulm	CD11c.	WMC1016828	7.17121	7.53154e-13
ulm	CD11c.	WMC1016829	9.25637	2.19165e-20
ulm	CD11c.	WMC1016830	7.3578	1.89675e-13
ulm	CD11c.	WMC1016832	6.64528	3.05577e-11
ulm	CD11c.	WMC1016833	-1.23689	0.216134
ulm	CD11c.	WMC1016834	15.8689	1.40713e-56
ulm	CD11c.	WMC1016835	7.67149	1.72926e-14
ulm	CD11c.	WMC1016836	16.5707	1.62693e-61
ulm	CD11c.	WMC1016837	6.06293	1.34571e-09
ulm	CD11c.	WMC1016838	6.32943	2.48049e-10
ulm	CD11c.	WMC1016839	-1.1077	0.267996
ulm	CD11c.	WMC1016840	8.33331	8.0483e-17
ulm	CD11c.	WMC1016841	12.0215	3.02702e-33
ulm	CD11c.	WMC1016842	14.9255	2.85138e-50
ulm	CD11c.	WMC1016843	15.0289	6.05734e-51
ulm	CD11c.	WMC1016845	-1.54624	0.122052
ulm	CD11c.	WMC1016846	17.7524	2.65113e-70
ulm	CD11c.	WMC1016847	3.86661	0.00011049
ulm	CD11c.	WMC1016848	4.01729	5.89528e-05
ulm	CD11c.	WMC1016850	8.59863	8.28537e-18
ulm	CD11c.	WMC1016851	5.31934	1.0457e-07
ulm	CD11c.	WMC1016852	8.95134	3.62336e-19
ulm	CD11c.	WMC1016853	4.76432	1.89993e-06
ulm	CD11c.	WMC1016854	3.97678	6.99474e-05
ulm	CD11c.	WMC1016855	4.07009	4.70632e-05
ulm	CD11c.	WMC1016856	13.4626	3.03925e-41
ulm	CD11c.	WMC1016857	14.6624	1.40079e-48
ulm	CD11c.	WMC1016858	6.49256	8.51386e-11
ulm	CD11c.	WMC1016859	9.52215	1.76537e-21
ulm	CD11c.	WMC1016860	13.3785	9.41071e-41
ulm	CD11c.	WMC1016861	15.3774	3.03166e-53
ulm	CD11c.	WMC1016862	8.27548	1.30902e-16
ulm	CD11c.	WMC1016863	10.9146	1.05093e-27
ulm	CD11c.	WMC1016864	3.51039	0.000447829
ulm	CD11c.	WMC1016865	9.87086	5.83055e-23
ulm	CD11c.	WMC1016866	5.16926	2.35885e-07
ulm	CD11c.	WMC1016867	5.22869	1.71362e-07
ulm	CD11c.	WMC1016868	9.70861	2.8929e-22
ulm	CD11c.	WMC1016869	6.69376	2.19689e-11
ulm	CD11c.	WMC1016870	2.46285	0.0137869
ulm	CD11c.	WMC1016871	8.07021	7.16486e-16
ulm	CD11c.	WMC1016872	2.34377	0.0190936
ulm	CD11c.	WMC1016873	8.55807	1.17812e-17
ulm	CD11c.	WMC1016874	4.61539	3.93277e-06
ulm	CD11c.	WMC1016875	5.92392	3.16304e-09
ulm	CD11c.	WMC1016877	12.0634	1.82542e-33
ulm	CD11c.	WMC1016878	6.97504	3.09372e-12
ulm	CD11c.	WMC1016879	2.50823	0.0121369
ulm	CD11c.	WMC1016880	4.75905	1.95018e-06
ulm	CD11c.	WMC1016881	5.9845	2.18448e-09
ulm	CD11c.	WMC1016882	10.5823	3.82347e-26
ulm	CD11c.	WMC1016883	17.5647	7.22548e-69
ulm	CD11c.	WMC1016884	10.0743	7.54049e-24
ulm	CD11c.	WMC1016885	3.36836	0.000756703
ulm	CD11c.	WMC1016887	9.94924	2.66448e-23
ulm	CD11c.	WMC1016888	1.76356	0.0778125
ulm	CD11c.	WMC1016889	7.65776	1.92422e-14
ulm	CD11c.	WMC1016890	9.94466	2.78976e-23
ulm	CD11c.	WMC1016891	22.5482	4.76106e-112
ulm	CD11c.	WMC1016892	18.1145	4.09034e-73
ulm	CD11c.	WMC1016893	10.673	1.44987e-26
ulm	CD11c.	WMC1016894	6.43431	1.25099e-10
ulm	CD11c.	WMC1016895	12.4038	2.79082e-35
ulm	CD11c.	WMC1016896	0.668306	0.503941
ulm	CD11c.	WMC1016897	-1.37857	0.168032
ulm	CD11c.	WMC1016899	11.4044	4.31115e-30
ulm	CD11c.	WMC1016900	10.9964	4.26954e-28
ulm	CD11c.	WMC1016901	19.3369	5.10383e-83
ulm	CD11c.	WMC1016902	8.77102	1.82232e-18
ulm	CD11c.	WMC1016903	4.19543	2.72801e-05
ulm	CD11c.	WMC1016905	2.88345	0.00393503
ulm	CD11c.	WMC1016907	10.816	3.08824e-27
ulm	CD11c.	WMC1016908	9.46649	3.00903e-21
ulm	CD11c.	WMC1016909	5.10517	3.31648e-07
ulm	CD11c.	WMC1016910	15.3052	9.17044e-53
ulm	CD11c.	WMC1016911	9.8283	8.89727e-23
ulm	CD11c.	WMC1016912	7.97226	1.58912e-15
ulm	CD11c.	WMC1016913	7.44127	1.0124e-13
ulm	CD11c.	WMC1016914	3.92123	8.82089e-05
ulm	CD11c.	WMC1016915	5.57691	2.46032e-08
ulm	CD11c.	WMC1016916	8.59448	8.58957e-18
ulm	CD11c.	WMC1016917	8.97734	2.86301e-19
ulm	CD11c.	WMC1016918	4.38456	1.16445e-05
ulm	CD11c.	WMC1016919	6.82681	8.77637e-12
ulm	CD11c.	WMC1016920	7.01419	2.34063e-12
ulm	CD11c.	WMC1016921	9.60329	8.06917e-22
ulm	CD11c.	WMC1016922	13.6945	1.29564e-42
ulm	CD11c.	WMC1016923	9.14035	6.43949e-20
ulm	CD11c.	WMC1016924	1.45671	0.145204
ulm	CD11c.	WMC1016925	4.92406	8.50242e-07
ulm	CD11c.	WMC1016926	6.8563	7.14453e-12
ulm	CD11c.	WMC1016927	7.58936	3.26768e-14
ulm	CD11c.	WMC1016928	10.8989	1.2485e-27
ulm	CD11c.	WMC1016929	14.675	1.16287e-48
ulm	CD11c.	WMC1016930	4.71469	2.42696e-06
ulm	CD11c.	WMC1016931	10.0374	1.09617e-23
ulm	CD11c.	WMC1016932	16.1955	7.53028e-59
ulm	CD11c.	WMC1016934	-0.501788	0.615819
ulm	CD11c.	WMC1016935	-1.21791	0.223263
ulm	CD11c.	WMC1016936	9.06238	1.31891e-19
ulm	CD11c.	WMC1016937	11.9272	9.41634e-33
ulm	CD11c.	WMC1016939	9.69781	3.21512e-22
ulm	CD11c.	WMC1016940	12.1866	4.07476e-34
ulm	CD11c.	WMC1016941	12.1995	3.47829e-34
ulm	CD11c.	WMC1016942	8.02203	1.0614e-15
ulm	CD11c.	WMC1016943	6.91859	4.61353e-12
ulm	CD11c.	WMC1016944	0.66654	0.505069
ulm	CD11c.	WMC1016945	12.3799	3.76012e-35
ulm	CD11c.	WMC1016946	9.24267	2.4909e-20
ulm	CD11c.	WMC1016947	1.5145	0.129904
ulm	CD11c.	WMC1016949	14.0998	4.60004e-45
ulm	CD11c.	WMC1016950	10.0381	1.08891e-23
ulm	CD11c.	WMC1016951	4.83509	1.33461e-06
ulm	CD11c.	WMC1016952	7.07434	1.52025e-12
ulm	CD11c.	WMC1016953	16.1319	2.10307e-58
ulm	CD11c.	WMC1016954	6.72611	1.76039e-11
ulm	CD11c.	WMC1016955	7.2813	3.35226e-13
ulm	CD11c.	WMC1016956	2.67636	0.00744496
ulm	CD11c.	WMC1016957	13.6342	2.95928e-42
ulm	CD11c.	WMC1016959	8.30458	1.02526e-16
ulm	CD11c.	WMC1016960	7.64958	2.05047e-14
ulm	CD11c.	WMC1016961	7.21084	5.63553e-13
ulm	CD11c.	WMC1016962	10.6843	1.28406e-26
ulm	CD11c.	WMC1016964	5.27539	1.32998e-07
ulm	CD11c.	WMC1016965	8.07282	7.0136e-16
ulm	CD11c.	WMC1016967	17.2333	2.27548e-66
ulm	CD11c.	WMC1016968	4.7881	1.68822e-06
ulm	CD11c.	WMC1016969	7.07358	1.52868e-12
ulm	CD11c.	WMC1016970	18.3573	4.95626e-75
ulm	CD11c.	WMC1016971	8.02214	1.06048e-15
ulm	CD11c.	WMC1016972	15.0464	4.65605e-51
ulm	CD11c.	WMC1016973	6.8652	6.71337e-12
ulm	CD11c.	WMC1016974	8.01754	1.10089e-15
ulm	CD11c.	WMC1016976	1.59497	0.110725
ulm	CD11c.	WMC1016977	0.807775	0.419224
ulm	CD11c.	WMC1016978	6.45099	1.12085e-10
ulm	CD11c.	WMC1016979	6.93839	4.0116e-12
ulm	CD11c.	WMC1016980	8.93168	4.32763e-19
ulm	CD11c.	WMC1016982	12.9221	3.86123e-38
ulm	CD11c.	WMC1016983	3.57088	0.000356102
ulm	CD11c.	WMC1016984	9.63141	6.14244e-22
ulm	CD11c.	WMC1016985	-1.21092	0.22593
ulm	CD11c.	WMC1016986	17.0771	3.29621e-65
ulm	CD11c.	WMC1016987	5.53879	3.06021e-08
ulm	CD11c.	WMC1016988	3.8651	0.000111175
ulm	CD11c.	WMC1016989	10.7125	9.47489e-27
ulm	CD11c.	WMC1016990	2.40659	0.0161055
ulm	CD11c.	WMC1016992	17.5522	8.9848e-69
ulm	CD11c.	WMC1016993	7.29197	3.09728e-13
ulm	CD11c.	WMC1016994	17.6993	6.77875e-70
ulm	CD11c.	WMC1016995	1.40714	0.159393
ulm	CD11c.	WMC1016996	11.0377	2.70085e-28
ulm	CD11c.	WMC1016997	10.1484	3.54548e-24
ulm	CD11c.	WMC1016998	3.74303	0.000182011
ulm	CD11c.	WMC1016999	7.22185	5.19765e-13
ulm	CD11c.	WMC1017001	4.18284	2.88354e-05
ulm	CD11c.	WMC1017002	12.1346	7.68712e-34
ulm	CD11c.	WMC1017003	16.3344	7.88429e-60
ulm	CD11c.	WMC1017004	2.01347	0.0440707
ulm	CD11c.	WMC1017005	3.52091	0.000430436
ulm	CD11c.	WMC1017006	6.71664	1.87848e-11
ulm	CD11c.	WMC1017007	0.0172256	0.986257
ulm	CD11c.	WMC1017008	5.81474	6.10773e-09
ulm	CD11c.	WMC1017009	12.1953	3.66143e-34
ulm	CD11c.	WMC1017010	3.08781	0.00201745
ulm	CD11c.	WMC1017011	8.0074	1.1954e-15
ulm	CD11c.	WMC1017012	4.14013	3.47647e-05
ulm	CD11c.	WMC1017013	0.944387	0.344976
ulm	CD11c.	WMC1017014	9.32333	1.16959e-20
ulm	CD11c.	WMC1017015	7.88397	3.23194e-15
ulm	CD11c.	WMC1017016	4.60993	4.03752e-06
ulm	CD11c.	WMC1017018	2.77359	0.00554608
ulm	CD11c.	WMC1017019	10.815	3.12241e-27
ulm	CD11c.	WMC1017020	6.55399	5.65358e-11
ulm	CD11c.	WMC1017021	5.69853	1.2149e-08
ulm	CD11c.	WMC1017022	5.16826	2.37144e-07
ulm	CD11c.	WMC1017023	6.06895	1.29627e-09
ulm	CD11c.	WMC1017024	10.5617	4.76287e-26
ulm	CD11c.	WMC1017025	5.20214	1.97747e-07
ulm	CD11c.	WMC1017026	7.60807	2.82824e-14
ulm	CD11c.	WMC1017027	11.3667	6.64234e-30
ulm	CD11c.	WMC1017028	15.1252	1.41897e-51
ulm	CD11c.	WMC1017029	8.23535	1.83109e-16
ulm	CD11c.	WMC1017030	1.80781	0.0706423
ulm	CD11c.	WMC1017031	6.44483	1.16725e-10
ulm	CD11c.	WMC1017032	11.6567	2.31933e-31
ulm	CD11c.	WMC1017033	13.2006	1.00729e-39
ulm	CD11c.	WMC1017034	6.49066	8.62162e-11
ulm	CD11c.	WMC1017035	5.45962	4.7931e-08
ulm	CD11c.	WMC1017036	4.46354	8.07851e-06
ulm	CD11c.	WMC1017037	1.5321	0.125504
ulm	CD11c.	WMC1017038	4.89696	9.76186e-07
ulm	CD11c.	WMC1017039	6.16586	7.06091e-10
ulm	CD11c.	WMC1017040	20.0728	2.75814e-89
ulm	CD11c.	WMC1017041	7.96098	1.74072e-15
ulm	CD11c.	WMC1017042	4.48504	7.30547e-06
ulm	CD11c.	WMC1017043	4.24518	2.1879e-05
ulm	CD11c.	WMC1017044	7.1846	6.8293e-13
ulm	CD11c.	WMC1017045	10.2418	1.35796e-24
ulm	CD11c.	WMC1017046	1.07829	0.280907
ulm	CD11c.	WMC1017047	5.07045	3.98218e-07
ulm	CD11c.	WMC1017048	8.08369	6.41593e-16
ulm	CD11c.	WMC1017049	7.41766	1.20997e-13
ulm	CD11c.	WMC1017050	9.53806	1.5149e-21
ulm	CD11c.	WMC1017051	5.01262	5.38691e-07
ulm	CD11c.	WMC1017052	5.08397	3.70893e-07
ulm	CD11c.	WMC1017053	4.76797	1.86585e-06
ulm	CD11c.	WMC1017054	9.23366	2.7094e-20
ulm	CD11c.	WMC1017055	5.4442	5.22707e-08
ulm	CD11c.	WMC1017056	10.6069	2.94261e-26
ulm	CD11c.	WMC1017057	8.05839	7.89183e-16
ulm	CD11c.	WMC1017058	6.4173	1.39885e-10
ulm	CD11c.	WMC1017059	9.59438	8.79645e-22
ulm	CD11c.	WMC1017060	5.84107	5.21721e-09
ulm	CD11c.	WMC1017061	3.58266	0.000340426
ulm	CD11c.	WMC1017062	0.692952	0.488343
ulm	CD11c.	WMC1017063	6.03851	1.56586e-09
ulm	CD11c.	WMC1017065	4.4335	9.29025e-06
ulm	CD11c.	WMC1017066	2.84218	0.00448237
ulm	CD11c.	WMC1017067	4.98291	6.28341e-07
ulm	CD11c.	WMC1017068	3.18144	0.00146631
ulm	CD11c.	WMC1017069	2.26644	0.0234284
ulm	CD11c.	WMC1017070	0.239993	0.810337
ulm	CD11c.	WMC1017071	7.58342	3.42064e-14
ulm	CD11c.	WMC1017072	11.9481	7.32421e-33
ulm	CD11c.	WMC1017073	2.22088	0.0263633
ulm	CD11c.	WMC1017074	5.53261	3.16999e-08
ulm	CD11c.	WMC1017075	9.77689	1.47894e-22
ulm	CD11c.	WMC1017076	17.5129	1.78894e-68
ulm	CD11c.	WMC1017077	2.00356	0.0451222
ulm	CD11c.	WMC1017078	11.5223	1.10933e-30
ulm	CD11c.	WMC1017079	7.24657	4.33302e-13
ulm	CD11c.	WMC1017080	7.32709	2.38565e-13
ulm	CD11c.	WMC1017081	7.41743	1.21206e-13
ulm	CD11c.	WMC1017082	9.42608	4.42336e-21
ulm	CD11c.	WMC1017083	5.30541	1.12875e-07
ulm	CD11c.	WMC1017084	6.79413	1.10122e-11
ulm	CD11c.	WMC1017085	3.29716	0.000977334
ulm	CD11c.	WMC1017086	4.38995	1.13597e-05
ulm	CD11c.	WMC1017087	13.4689	2.78953e-41
ulm	CD11c.	WMC1017088	18.2964	1.50554e-74
ulm	CD11c.	WMC1017089	3.86167	0.000112751
ulm	CD11c.	WMC1017090	13.733	7.63547e-43
ulm	CD11c.	WMC1017091	11.1165	1.12282e-28
ulm	CD11c.	WMC1017092	3.90343	9.49552e-05
ulm	CD11c.	WMC1017093	6.8461	7.67182e-12
ulm	CD11c.	WMC1017094	3.9524	7.74731e-05
ulm	CD11c.	WMC1017095	9.61451	7.23746e-22
ulm	CD11c.	WMC1017097	11.1026	1.31095e-28
ulm	CD11c.	WMC1017098	4.47618	7.61508e-06
ulm	CD11c.	WMC1017099	3.29922	0.000970178
ulm	CD11c.	WMC1017101	3.67109	0.000241761
ulm	CD11c.	WMC1017102	4.38556	1.15911e-05
ulm	CD11c.	WMC1017103	6.47257	9.71936e-11
ulm	CD11c.	WMC1017104	8.55071	1.25561e-17
ulm	CD11c.	WMC1017105	5.7689	8.02377e-09
ulm	CD11c.	WMC1017106	12.1934	3.74676e-34
ulm	CD11c.	WMC1017107	10.7143	9.29527e-27
ulm	CD11c.	WMC1017108	5.2519	1.5112e-07
ulm	CD11c.	WMC1017109	2.23838	0.0252007
ulm	CD11c.	WMC1017110	3.3789	0.00072829
ulm	CD11c.	WMC1017111	5.98657	2.15695e-09
ulm	CD11c.	WMC1017112	15.071	3.21359e-51
ulm	CD11c.	WMC1017113	8.10616	5.33596e-16
ulm	CD11c.	WMC1017114	7.85413	4.10129e-15
ulm	CD11c.	WMC1017115	5.98516	2.17568e-09
ulm	CD11c.	WMC1017116	6.57216	5.00526e-11
ulm	CD11c.	WMC1017117	5.17287	2.3137e-07
ulm	CD11c.	WMC1017118	4.90355	9.43996e-07
ulm	CD11c.	WMC1017119	9.51133	1.95864e-21
ulm	CD11c.	WMC1017120	1.90042	0.057384
ulm	CD11c.	WMC1017121	4.87426	1.09537e-06
ulm	CD11c.	WMC1017122	7.89503	2.95828e-15
ulm	CD11c.	WMC1017123	4.64307	3.44098e-06
ulm	CD11c.	WMC1017124	6.69466	2.18336e-11
ulm	CD11c.	WMC1017125	11.2	4.39848e-29
ulm	CD11c.	WMC1017126	6.84871	7.53354e-12
ulm	CD11c.	WMC1017127	5.06615	4.07317e-07
ulm	CD11c.	WMC1017128	12.0454	2.26996e-33
ulm	CD11c.	WMC1017129	3.35424	0.000796395
ulm	CD11c.	WMC1017130	8.72342	2.77653e-18
ulm	CD11c.	WMC1017131	4.28608	1.82178e-05
ulm	CD11c.	WMC1017132	4.91614	8.85324e-07
ulm	CD11c.	WMC1017133	0.971353	0.331377
ulm	CD11c.	WMC1017134	0.697635	0.485409
ulm	CD11c.	WMC1017135	11.806	3.98912e-32
ulm	CD11c.	WMC1017136	7.86252	3.83581e-15
ulm	CD11c.	WMC1017137	4.82232	1.42297e-06
ulm	CD11c.	WMC1017138	5.24297	1.5862e-07
ulm	CD11c.	WMC1017139	10.1633	3.04396e-24
ulm	CD11c.	WMC1017140	6.43134	1.27563e-10
ulm	CD11c.	WMC1017141	2.49229	0.0126953
ulm	CD11c.	WMC1017142	4.97553	6.52751e-07
ulm	CD11c.	WMC1017143	0.405289	0.685267
ulm	CD11c.	WMC1017144	5.21805	1.81499e-07
ulm	CD11c.	WMC1017145	6.64187	3.1273e-11
ulm	CD11c.	WMC1017146	0.220577	0.825422
ulm	CD11c.	WMC1017147	3.19666	0.00139109
ulm	CD11c.	WMC1017150	5.35641	8.52481e-08
ulm	CD11c.	WMC1017151	8.67645	4.19735e-18
ulm	CD11c.	WMC1017152	3.13936	0.00169411
ulm	CD11c.	WMC1017154	6.54495	6.00583e-11
ulm	CD11c.	WMC1017155	9.32144	1.1906e-20
ulm	CD11c.	WMC1017156	1.67076	0.0947759
ulm	CD11c.	WMC1017157	6.20004	5.68664e-10
ulm	CD11c.	WMC1017158	5.84815	4.99998e-09
ulm	CD11c.	WMC1017159	8.73256	2.56119e-18
ulm	CD11c.	WMC1017160	6.9864	2.85361e-12
ulm	CD11c.	WMC1017161	6.67986	2.41549e-11
ulm	CD11c.	WMC1017162	11.1378	8.84916e-29
ulm	CD11c.	WMC1017163	3.32218	0.000893788
ulm	CD11c.	WMC1017164	5.22344	1.76292e-07
ulm	CD11c.	WMC1017165	7.9251	2.32404e-15
ulm	CD11c.	WMC1017166	3.66443	0.00024813
ulm	CD11c.	WMC1017167	9.93176	3.17472e-23
ulm	CD11c.	WMC1017168	8.50638	1.84096e-17
ulm	CD11c.	WMC1017169	6.38985	1.67436e-10
ulm	CD11c.	WMC1017170	14.853	8.38915e-50
ulm	CD11c.	WMC1017171	2.82795	0.00468642
ulm	CD11c.	WMC1017172	-0.0501538	0.96
ulm	CD11c.	WMC1017173	9.02644	1.83167e-19
ulm	CD11c.	WMC1017174	3.88863	0.000100935
ulm	CD11c.	WMC1017175	8.41116	4.16024e-17
ulm	CD11c.	WMC1017176	3.26845	0.00108207
ulm	CD11c.	WMC1017177	8.24514	1.68738e-16
ulm	CD11c.	WMC1017179	5.23606	1.64667e-07
ulm	CD11c.	WMC1017180	3.3031	0.000956871
ulm	CD11c.	WMC1017181	1.13696	0.25556
ulm	CD11c.	WMC1017182	11.3472	8.29018e-30
ulm	CD11c.	WMC1017183	9.84466	7.56435e-23
ulm	CD11c.	WMC1017184	3.89568	9.80445e-05
ulm	CD11c.	WMC1017185	20.6449	2.5678e-94
ulm	CD11c.	WMC1017186	5.62194	1.89774e-08
ulm	CD11c.	WMC1017187	16.4921	5.94684e-61
ulm	CD11c.	WMC1017188	15.1941	4.99226e-52
ulm	CD11c.	WMC1017189	6.07517	1.24701e-09
ulm	CD11c.	WMC1017190	5.88516	4.00081e-09
ulm	CD11c.	WMC1017191	2.56318	0.0103746
ulm	CD11c.	WMC1017193	9.77258	1.54308e-22
ulm	CD11c.	WMC1017194	9.72866	2.37659e-22
ulm	CD11c.	WMC1017195	10.9677	5.85982e-28
ulm	CD11c.	WMC1017196	2.10626	0.0351865
ulm	CD11c.	WMC1017197	3.25142	0.00114902
ulm	CD11c.	WMC1017198	2.3815	0.0172458
ulm	CD11c.	WMC1017199	9.1827	4.3519e-20
ulm	CD11c.	WMC1017200	9.61735	7.04101e-22
ulm	CD11c.	WMC1017201	10.5719	4.27356e-26
ulm	CD11c.	WMC1017202	17.0261	7.8545e-65
ulm	CD11c.	WMC1017203	11.4677	2.08288e-30
ulm	CD11c.	WMC1017204	1.53486	0.124825
ulm	CD11c.	WMC1017205	5.99374	2.06396e-09
ulm	CD11c.	WMC1017206	4.46303	8.09745e-06
ulm	CD11c.	WMC1017207	5.0192	5.20563e-07
ulm	CD11c.	WMC1017208	8.70531	3.25681e-18
ulm	CD11c.	WMC1017209	5.9862	2.16191e-09
ulm	CD11c.	WMC1017210	9.59563	8.69023e-22
ulm	CD11c.	WMC1017211	5.80841	6.34315e-09
ulm	CD11c.	WMC1017212	4.82508	1.40338e-06
ulm	CD11c.	WMC1017215	5.2838	1.27031e-07
ulm	CD11c.	WMC1017216	16.2371	3.84051e-59
ulm	CD11c.	WMC1017217	3.17704	0.00148875
ulm	CD11c.	WMC1017218	4.75817	1.95876e-06
ulm	CD11c.	WMC1017219	12.5133	7.10666e-36
ulm	CD11c.	WMC1017220	4.68031	2.87158e-06
ulm	CD11c.	WMC1017221	2.1782	0.0293956
ulm	CD11c.	WMC1017223	5.95277	2.65309e-09
ulm	CD11c.	WMC1017224	8.17686	2.97766e-16
ulm	CD11c.	WMC1017225	0.132546	0.894553
ulm	CD11c.	WMC1017226	10.3917	2.86205e-25
ulm	CD11c.	WMC1017227	12.135	7.64468e-34
ulm	CD11c.	WMC1017229	3.16167	0.00156957
ulm	CD11c.	WMC1017230	7.23076	4.86794e-13
ulm	CD11c.	WMC1017231	11.2899	1.59157e-29
ulm	CD11c.	WMC1017232	7.81084	5.78555e-15
ulm	CD11c.	WMC1017233	10.7215	8.59737e-27
ulm	CD11c.	WMC1017234	5.53862	3.06317e-08
ulm	CD11c.	WMC1017235	3.07325	0.0021185
ulm	CD11c.	WMC1017236	3.30292	0.000957486
ulm	CD11c.	WMC1017237	8.6819	4.00132e-18
ulm	CD11c.	WMC1017238	2.00458	0.0450132
ulm	CD11c.	WMC1017239	8.26523	1.42646e-16
ulm	CD11c.	WMC1017240	2.77938	0.00544824
ulm	CD11c.	WMC1017241	4.99633	5.86171e-07
ulm	CD11c.	WMC1017242	4.24384	2.20103e-05
ulm	CD11c.	WMC1017243	1.6473	0.0995017
ulm	CD11c.	WMC1017244	7.0994	1.26878e-12
ulm	CD11c.	WMC1017245	4.13839	3.5029e-05
ulm	CD11c.	WMC1017246	7.35475	1.94053e-13
ulm	CD11c.	WMC1017247	5.87781	4.18227e-09
ulm	CD11c.	WMC1017248	1.53925	0.123748
ulm	CD11c.	WMC1017249	-0.195455	0.845037
ulm	CD11c.	WMC1017250	10.5401	5.99271e-26
ulm	CD11c.	WMC1017251	5.50251	3.76157e-08
ulm	CD11c.	WMC1017252	6.37961	1.79004e-10
ulm	CD11c.	WMC1017253	7.67715	1.65467e-14
ulm	CD11c.	WMC1017255	9.51089	1.96691e-21
ulm	CD11c.	WMC1017256	6.66899	2.60114e-11
ulm	CD11c.	WMC1017257	6.12663	9.03946e-10
ulm	CD11c.	WMC1017258	7.98465	1.4375e-15
ulm	CD11c.	WMC1017259	4.73001	2.25093e-06
ulm	CD11c.	WMC1017260	3.53217	0.000412523
ulm	CD11c.	WMC1017261	8.83562	1.02544e-18
ulm	CD11c.	WMC1017262	9.24313	2.48028e-20
ulm	CD11c.	WMC1017263	0.69886	0.484643
ulm	CD11c.	WMC1017264	5.03396	4.82044e-07
ulm	CD11c.	WMC1017265	8.46128	2.71161e-17
ulm	CD11c.	WMC1017266	2.38047	0.0172941
ulm	CD11c.	WMC1017267	8.41086	4.1706e-17
ulm	CD11c.	WMC1017268	7.16907	7.65004e-13
ulm	CD11c.	WMC1017271	7.59222	3.19639e-14
ulm	CD11c.	WMC1017272	6.33812	2.3446e-10
ulm	CD11c.	WMC1017273	7.18076	7.02376e-13
ulm	CD11c.	WMC1017274	8.86267	8.0501e-19
ulm	CD11c.	WMC1017275	11.9548	6.75768e-33
ulm	CD11c.	WMC1017276	17.2139	3.17532e-66
ulm	CD11c.	WMC1017277	1.79687	0.0723625
ulm	CD11c.	WMC1017278	2.3543	0.0185612
ulm	CD11c.	WMC1017279	7.9061	2.70702e-15
ulm	CD11c.	WMC1017280	6.9613	3.41073e-12
ulm	CD11c.	WMC1017281	3.62169	0.000292962
ulm	CD11c.	WMC1017282	12.5917	2.64768e-36
ulm	CD11c.	WMC1017283	1.92599	0.054111
ulm	CD11c.	WMC1017284	8.45094	2.96238e-17
ulm	CD11c.	WMC1017285	4.1794	2.9275e-05
ulm	CD11c.	WMC1017286	5.56861	2.58025e-08
ulm	CD11c.	WMC1017287	6.63931	3.18216e-11
ulm	CD11c.	WMC1017289	9.13252	6.92222e-20
ulm	CD11c.	WMC1017291	7.96043	1.74839e-15
ulm	CD11c.	WMC1017292	11.8047	4.05011e-32
ulm	CD11c.	WMC1017293	10.7146	9.2656e-27
ulm	CD11c.	WMC1017294	8.71341	3.03272e-18
ulm	CD11c.	WMC1017295	3.05694	0.00223719
ulm	CD11c.	WMC1017296	1.09799	0.272214
ulm	CD11c.	WMC1017297	6.86188	6.87116e-12
ulm	CD11c.	WMC1017298	7.84138	4.53957e-15
ulm	CD11c.	WMC1017299	10.7029	1.05128e-26
ulm	CD11c.	WMC1017300	2.28489	0.0223232
ulm	CD11c.	WMC1017301	5.56851	2.58179e-08
ulm	CD11c.	WMC1017302	9.20312	3.60019e-20
ulm	CD11c.	WMC1017303	12.5182	6.67803e-36
ulm	CD11c.	WMC1017304	10.5555	5.08634e-26
ulm	CD11c.	WMC1017305	3.95398	7.69624e-05
ulm	CD11c.	WMC1017306	7.3084	2.74157e-13
ulm	CD11c.	WMC1017307	0.427527	0.668997
ulm	CD11c.	WMC1017308	5.41064	6.3073e-08
ulm	CD11c.	WMC1017309	4.06179	4.87679e-05
ulm	CD11c.	WMC1017310	2.65733	0.0078786
ulm	CD11c.	WMC1017311	9.24249	2.49503e-20
ulm	CD11c.	WMC1017312	11.9508	7.09594e-33
ulm	CD11c.	WMC1017314	5.96347	2.48512e-09
ulm	CD11c.	WMC1017315	11.7749	5.7706e-32
ulm	CD11c.	WMC1017316	12.7278	4.70026e-37
ulm	CD11c.	WMC1017317	3.14795	0.0016451
ulm	CD11c.	WMC1017318	5.12167	3.03909e-07
ulm	CD11c.	WMC1017319	4.17692	2.95956e-05
ulm	CD11c.	WMC1017321	6.21391	5.20665e-10
ulm	CD11c.	WMC1017322	9.01465	2.03936e-19
ulm	CD11c.	WMC1017323	5.06382	4.12321e-07
ulm	CD11c.	WMC1017324	13.2757	3.71656e-40
ulm	CD11c.	WMC1017326	2.78036	0.0054318
ulm	CD11c.	WMC1017327	3.78384	0.000154599
ulm	CD11c.	WMC1017328	1.65986	0.0969489
ulm	CD11c.	WMC1017329	6.02798	1.67125e-09
ulm	CD11c.	WMC1017330	5.22052	1.791e-07
ulm	CD11c.	WMC1017331	6.27964	3.41992e-10
ulm	CD11c.	WMC1017332	9.53664	1.53577e-21
ulm	CD11c.	WMC1017333	11.0839	1.6151e-28
ulm	CD11c.	WMC1017334	3.25913	0.00111824
ulm	CD11c.	WMC1017335	8.57699	9.99932e-18
ulm	CD11c.	WMC1017336	7.08602	1.39747e-12
ulm	CD11c.	WMC1017337	7.85651	4.02434e-15
ulm	CD11c.	WMC1017338	7.84143	4.5379e-15
ulm	CD11c.	WMC1017339	11.9328	8.79942e-33
ulm	CD11c.	WMC1017340	5.49441	3.93825e-08
ulm	CD11c.	WMC1017341	5.98883	2.12718e-09
ulm	CD11c.	WMC1017343	6.93912	3.9909e-12
ulm	CD11c.	WMC1017344	4.53478	5.77904e-06
ulm	CD11c.	WMC1017345	7.85865	3.95625e-15
ulm	CD11c.	WMC1017346	7.44775	9.63925e-14
ulm	CD11c.	WMC1017348	10.89	1.3766e-27
ulm	CD11c.	WMC1017350	15.8838	1.11229e-56
ulm	CD11c.	WMC1017351	8.07237	7.03951e-16
ulm	CD11c.	WMC1017352	12.095	1.24446e-33
ulm	CD11c.	WMC1017353	4.6707	3.00916e-06
ulm	CD11c.	WMC1017354	4.99278	5.97065e-07
ulm	CD11c.	WMC1017355	9.0039	2.2492e-19
ulm	CD11c.	WMC1017356	4.57292	4.82073e-06
ulm	CD11c.	WMC1017357	8.43636	3.35555e-17
ulm	CD11c.	WMC1017358	8.86129	8.15025e-19
ulm	CD11c.	WMC1017359	9.62071	6.81505e-22
ulm	CD11c.	WMC1017360	8.75299	2.13806e-18
ulm	CD11c.	WMC1017361	6.91361	4.77855e-12
ulm	CD11c.	WMC1017362	6.1665	7.0326e-10
ulm	CD11c.	WMC1017363	7.71097	1.27052e-14
ulm	CD11c.	WMC1017364	5.64569	1.65365e-08
ulm	CD11c.	WMC1017365	10.2157	1.77761e-24
ulm	CD11c.	WMC1017367	7.81308	5.68374e-15
ulm	CD11c.	WMC1017368	4.27605	1.90575e-05
ulm	CD11c.	WMC1017372	10.6537	1.78355e-26
ulm	CD11c.	WMC1017373	4.28339	1.84393e-05
ulm	CD11c.	WMC1017374	7.73824	1.02587e-14
ulm	CD11c.	WMC1017375	17.0186	8.90996e-65
ulm	CD11c.	WMC1017376	4.07759	4.55723e-05
ulm	CD11c.	WMC1017377	-2.45964	0.0139107
ulm	CD11c.	WMC1017378	3.2507	0.00115195
ulm	CD11c.	WMC1017379	-1.74588	0.0808385
ulm	CD11c.	WMC1017380	-1.85317	0.0638642
ulm	CD11c.	WMC1017381	-1.62059	0.105112
ulm	CD11c.	WMC1017382	-1.07045	0.284424
ulm	CD11c.	WMC1017383	-1.2416	0.21439
ulm	CD11c.	WMC1017385	-1.99573	0.0459688
ulm	CD11c.	WMC1017386	-1.60233	0.109089
ulm	CD11c.	WMC1017389	-1.38773	0.165225
ulm	CD11c.	WMC1017390	-1.94416	0.0518816
ulm	CD11c.	WMC1017391	-1.85253	0.0639551
ulm	CD11c.	WMC1017393	-1.55068	0.120986
ulm	CD11c.	WMC1017394	-1.63667	0.101705
ulm	CD11c.	WMC1017395	-1.95454	0.0506427
ulm	CD11c.	WMC1017396	-1.36733	0.171528
ulm	CD11c.	WMC1017398	-1.22695	0.219848
ulm	CD11c.	WMC1017399	-1.41228	0.157873
ulm	CD11c.	WMC1017400	-2.04079	0.0412769
ulm	CD11c.	WMC1017401	-1.77878	0.0752811
ulm	CD11c.	WMC1017402	-1.13697	0.255555
ulm	CD11c.	WMC1017403	-1.81568	0.0694256
ulm	CD11c.	WMC1017404	-2.10827	0.0350124
ulm	CD11c.	WMC1017405	-1.71794	0.0858141
ulm	CD11c.	WMC1017408	-1.54172	0.123147
ulm	CD11c.	WMC1017409	-1.82897	0.0674091
ulm	CD11c.	WMC1017410	-1.30424	0.192158
ulm	CD11c.	WMC1017411	-1.68447	0.0920976
ulm	CD11c.	WMC1017412	-1.72137	0.0851888
ulm	CD11c.	WMC1017413	-1.13316	0.25715
ulm	CD11c.	WMC1017414	-1.15372	0.248619
ulm	CD11c.	WMC1017415	-1.59937	0.109744
ulm	CD11c.	WMC1017416	-1.06584	0.2865
ulm	CD11c.	WMC1017417	-1.69552	0.0899835
ulm	CD11c.	WMC1017418	-1.62411	0.104358
ulm	CD11c.	WMC1017419	-1.66967	0.0949905
ulm	CD11c.	WMC1017420	-1.08549	0.277708
ulm	CD11c.	WMC1017421	-1.56182	0.118337
ulm	CD11c.	WMC1017422	-0.782713	0.433799
ulm	CD11c.	WMC1017423	-1.54785	0.121665
ulm	CD11c.	WMC1017424	-2.08672	0.0369182
ulm	CD11c.	WMC1017425	-1.90796	0.0564018
ulm	CD11c.	WMC1017426	-1.55715	0.119442
ulm	CD11c.	WMC1017427	-1.01311	0.311012
ulm	CD11c.	WMC1017429	-2.08379	0.0371838
ulm	CD11c.	WMC1017431	-1.72106	0.0852463
ulm	CD11c.	WMC1017432	-1.57011	0.116396
ulm	CD11c.	WMC1017433	-1.68924	0.09118
ulm	CD11c.	WMC1017434	-1.41578	0.156845
ulm	CD11c.	WMC1017435	-1.91257	0.0558082
ulm	CD11c.	WMC1017436	-1.72357	0.0847912
ulm	CD11c.	WMC1017437	-0.968815	0.332642
ulm	CD11c.	WMC1017438	-1.55709	0.119454
ulm	CD11c.	WMC1017439	-2.23247	0.0255884
ulm	CD11c.	WMC1017440	-2.04128	0.0412283
ulm	CD11c.	WMC1017441	-1.70461	0.0882731
ulm	CD11c.	WMC1017442	-2.0727	0.0382051
ulm	CD11c.	WMC1017443	-1.74493	0.0810032
ulm	CD11c.	WMC1017444	-2.29918	0.0214984
ulm	CD11c.	WMC1017445	-1.52124	0.128207
ulm	CD11c.	WMC1017446	-0.567599	0.57031
ulm	CD11c.	WMC1017448	-1.49999	0.133623
ulm	CD11c.	WMC1017449	-1.85133	0.064127
ulm	CD11c.	WMC1017450	-1.27092	0.203761
ulm	CD11c.	WMC1017452	-0.987495	0.323404
ulm	CD11c.	WMC1017453	-1.63752	0.101527
ulm	CD11c.	WMC1017455	-1.67386	0.094165
ulm	CD11c.	WMC1017456	-1.73939	0.0819714
ulm	CD11c.	WMC1017457	-1.42425	0.15438
ulm	CD11c.	WMC1017458	-1.78336	0.0745338
ulm	CD11c.	WMC1017459	-1.91724	0.0552125
ulm	CD11c.	WMC1017460	-2.12598	0.0335097
ulm	CD11c.	WMC1017461	-0.978181	0.327989
ulm	CD11c.	WMC1017462	-1.91903	0.0549861
ulm	CD11c.	WMC1017463	-1.07586	0.281995
ulm	CD11c.	WMC1017464	-1.81507	0.0695184
ulm	CD11c.	WMC1017465	-1.6814	0.0926914
ulm	CD11c.	WMC1017467	-2.12875	0.0332796
ulm	CD11c.	WMC1017468	-1.94144	0.0522109
ulm	CD11c.	WMC1017469	-1.02004	0.307714
ulm	CD11c.	WMC1017470	-1.76774	0.0771102
ulm	CD11c.	WMC1017471	-2.05508	0.0398762
ulm	CD11c.	WMC1017473	-1.58549	0.112862
ulm	CD11c.	WMC1017474	-1.69751	0.0896055
ulm	CD11c.	WMC1017475	-1.25196	0.210589
ulm	CD11c.	WMC1017476	-1.31017	0.190144
ulm	CD11c.	WMC1017477	-1.21501	0.224369
ulm	CD11c.	WMC1017478	-1.66137	0.0966448
ulm	CD11c.	WMC1017479	-1.85699	0.0633178
ulm	CD11c.	WMC1017481	-1.73531	0.0826913
ulm	CD11c.	WMC1017482	-1.78515	0.0742421
ulm	CD11c.	WMC1017483	-0.995027	0.319728
ulm	CD11c.	WMC1017484	-1.43404	0.151566
ulm	CD11c.	WMC1017485	-1.33344	0.182392
ulm	CD11c.	WMC1017486	-1.12208	0.261835
ulm	CD11c.	WMC1017487	-1.00862	0.313161
ulm	CD11c.	WMC1017488	-0.152475	0.878813
ulm	CD11c.	WMC1017489	-1.34905	0.177326
ulm	CD11c.	WMC1017490	-1.75706	0.0789126
ulm	CD11c.	WMC1017491	-1.50849	0.131435
ulm	CD11c.	WMC1017492	-1.25884	0.208093
ulm	CD11c.	WMC1017494	-1.70246	0.0886759
ulm	CD11c.	WMC1017495	-1.03827	0.29915
ulm	CD11c.	WMC1017496	-1.41192	0.15798
ulm	CD11c.	WMC1017497	-1.31574	0.188267
ulm	CD11c.	WMC1017500	-1.30771	0.190978
ulm	CD11c.	WMC1017501	2.28739	0.0221772
ulm	CD11c.	WMC1017502	-1.643	0.100388
ulm	CD11c.	WMC1017503	-1.63403	0.10226
ulm	CD11c.	WMC1017504	-1.77353	0.0761459
ulm	CD11c.	WMC1017505	-1.68655	0.0916949
ulm	CD11c.	WMC1017506	-2.15085	0.0314929
ulm	CD11c.	WMC1017507	-1.81043	0.070235
ulm	CD11c.	WMC1017509	-1.067	0.285976
ulm	CD11c.	WMC1017510	-1.74533	0.080933
ulm	CD11c.	WMC1017511	-1.65777	0.0973697
ulm	CD11c.	WMC1017512	-1.79884	0.0720496
ulm	CD11c.	WMC1017513	-1.87357	0.0609959
ulm	CD11c.	WMC1017514	-1.75536	0.079203
ulm	CD11c.	WMC1017515	-1.64747	0.0994666
ulm	CD11c.	WMC1017516	-1.02857	0.303686
ulm	CD11c.	WMC1017517	-1.74409	0.0811491
ulm	CD11c.	WMC1017518	-1.10284	0.270102
ulm	CD11c.	WMC1017519	-1.9522	0.0509198
ulm	CD11c.	WMC1017521	-1.50516	0.132289
ulm	CD11c.	WMC1017522	-1.40475	0.160102
ulm	CD11c.	WMC1017523	-1.3919	0.163959
ulm	CD11c.	WMC1017524	-2.16644	0.0302822
ulm	CD11c.	WMC1017526	-1.1721	0.241164
ulm	CD11c.	WMC1017527	-1.57606	0.115019
ulm	CD11c.	WMC1017528	-1.17895	0.238423
ulm	CD11c.	WMC1017529	-1.67901	0.0931563
ulm	CD11c.	WMC1017530	-1.74284	0.0813672
ulm	CD11c.	WMC1017531	-1.21171	0.225627
ulm	CD11c.	WMC1017534	-1.00411	0.315332
ulm	CD11c.	WMC1017535	-1.10454	0.269365
ulm	CD11c.	WMC1017536	-1.96912	0.0489442
ulm	CD11c.	WMC1017537	-1.77672	0.0756203
ulm	CD11c.	WMC1017538	-1.90905	0.0562604
ulm	CD11c.	WMC1017539	-1.66687	0.095547
ulm	CD11c.	WMC1017540	-1.40123	0.161152
ulm	CD11c.	WMC1017542	-1.72584	0.0843827
ulm	CD11c.	WMC1017543	-2.14394	0.0320421
ulm	CD11c.	WMC1017544	-1.17629	0.239485
ulm	CD11c.	WMC1017545	-1.59298	0.11117
ulm	CD11c.	WMC1017546	-2.07314	0.0381643
ulm	CD11c.	WMC1017547	-2.08193	0.0373533
ulm	CD11c.	WMC1017548	-1.72872	0.0838649
ulm	CD11c.	WMC1017549	-1.41244	0.157826
ulm	CD11c.	WMC1017550	-1.45952	0.144429
ulm	CD11c.	WMC1017551	-1.89631	0.0579249
ulm	CD11c.	WMC1017552	-2.05137	0.0402354
ulm	CD11c.	WMC1017553	-1.45846	0.144719
ulm	CD11c.	WMC1017554	-1.4549	0.145703
ulm	CD11c.	WMC1017555	-1.85971	0.0629328
ulm	CD11c.	WMC1017556	-1.4195	0.155758
ulm	CD11c.	WMC1017557	-1.09343	0.274212
ulm	CD11c.	WMC1017558	-1.67859	0.0932377
ulm	CD11c.	WMC1017559	-1.90284	0.0570666
ulm	CD11c.	WMC1017560	-1.66475	0.0959681
ulm	CD11c.	WMC1017561	-1.75834	0.0786948
ulm	CD11c.	WMC1017562	-1.76724	0.0771935
ulm	CD11c.	WMC1017563	-1.81003	0.0702972
ulm	CD11c.	WMC1017564	-2.04568	0.0407928
ulm	CD11c.	WMC1017565	-1.05267	0.292495
ulm	CD11c.	WMC1017566	-1.24908	0.211641
ulm	CD11c.	WMC1017567	-1.37928	0.167816
ulm	CD11c.	WMC1017568	-1.4476	0.147734
ulm	CD11c.	WMC1017569	-2.09261	0.0363889
ulm	CD11c.	WMC1017570	-1.62157	0.104901
ulm	CD11c.	WMC1017571	-1.40151	0.161068
ulm	CD11c.	WMC1017572	-1.54769	0.121703
ulm	CD11c.	WMC1017573	-1.51943	0.128661
ulm	CD11c.	WMC1017574	-1.85858	0.0630928
ulm	CD11c.	WMC1017575	-1.13729	0.25542
ulm	CD11c.	WMC1017577	-2.06663	0.038774
ulm	CD11c.	WMC1017578	-1.5945	0.11083
ulm	CD11c.	WMC1017579	-0.97917	0.327501
ulm	CD11c.	WMC1017580	-1.07206	0.2837
ulm	CD11c.	WMC1017581	-1.44859	0.147457
ulm	CD11c.	WMC1017582	-1.74296	0.0813458
ulm	CD11c.	WMC1017584	-1.33395	0.182227
ulm	CD11c.	WMC1017585	-1.26034	0.207551
ulm	CD11c.	WMC1017586	-0.893089	0.371813
ulm	CD11c.	WMC1017587	-1.49205	0.135692
ulm	CD11c.	WMC1017589	-1.01527	0.309981
ulm	CD11c.	WMC1017590	-0.973291	0.330413
ulm	CD11c.	WMC1017591	-1.31551	0.188343
ulm	CD11c.	WMC1017592	-1.52836	0.126429
ulm	CD11c.	WMC1017593	-0.985925	0.324174
ulm	CD11c.	WMC1017594	-1.61014	0.107374
ulm	CD11c.	WMC1017595	-1.30898	0.190547
ulm	CD11c.	WMC1017596	-1.11972	0.262836
ulm	CD11c.	WMC1017597	-1.68683	0.0916425
ulm	CD11c.	WMC1017598	-1.35106	0.176681
ulm	CD11c.	WMC1017599	-1.42083	0.155373
ulm	CD11c.	WMC1017600	-1.7498	0.0801579
ulm	CD11c.	WMC1017601	-0.981872	0.326167
ulm	CD11c.	WMC1017602	-1.7496	0.0801924
ulm	CD11c.	WMC1017603	-2.09623	0.0360669
ulm	CD11c.	WMC1017605	-1.22001	0.222467
ulm	CD11c.	WMC1017607	-1.83456	0.0665772
ulm	CD11c.	WMC1017608	-1.71828	0.085752
ulm	CD11c.	WMC1017609	-1.46481	0.14298
ulm	CD11c.	WMC1017610	-1.06713	0.285916
ulm	CD11c.	WMC1017611	-1.52796	0.126528
ulm	CD11c.	WMC1017612	-1.31265	0.189308
ulm	CD11c.	WMC1017613	-1.92714	0.0539678
ulm	CD11c.	WMC1017614	-1.60209	0.109142
ulm	CD11c.	WMC1017615	-1.84781	0.0646355
ulm	CD11c.	WMC1017616	-0.975527	0.329304
ulm	CD11c.	WMC1017617	-2.03756	0.0415989
ulm	CD11c.	WMC1017618	-1.66978	0.0949686
ulm	CD11c.	WMC1017619	-1.05767	0.290209
ulm	CD11c.	WMC1017620	-1.16261	0.244994
ulm	CD11c.	WMC1017621	-1.20863	0.226811
ulm	CD11c.	WMC1017622	-1.27673	0.201705
ulm	CD11c.	WMC1017623	-1.35699	0.174791
ulm	CD11c.	WMC1017624	-1.50629	0.131998
ulm	CD11c.	WMC1017625	-1.68079	0.0928101
ulm	CD11c.	WMC1017626	-1.68528	0.0919399
ulm	CD11c.	WMC1017627	-1.81673	0.069264
ulm	CD11c.	WMC1017628	-1.04577	0.295671
ulm	CD11c.	WMC1017629	-1.55274	0.120492
ulm	CD11c.	WMC1017630	-1.91041	0.0560865
ulm	CD11c.	WMC1017631	-1.07774	0.281154
ulm	CD11c.	WMC1017632	-1.60495	0.108511
ulm	CD11c.	WMC1017633	-1.48045	0.13876
ulm	CD11c.	WMC1017634	-1.81379	0.069716
ulm	CD11c.	WMC1017635	-1.67097	0.0947328
ulm	CD11c.	WMC1017636	-1.14762	0.251129
ulm	CD11c.	WMC1017637	-0.99667	0.318929
ulm	CD11c.	WMC1017639	-1.78558	0.0741735
ulm	CD11c.	WMC1017640	-1.51145	0.130679
ulm	CD11c.	WMC1017641	-1.47708	0.139661
ulm	CD11c.	WMC1017642	-1.7242	0.0846769
ulm	CD11c.	WMC1017643	-1.38929	0.16475
ulm	CD11c.	WMC1017644	-1.22823	0.219367
ulm	CD11c.	WMC1017645	-1.18164	0.237354
ulm	CD11c.	WMC1017647	-1.10419	0.269515
ulm	CD11c.	WMC1017648	-1.71074	0.0871349
ulm	CD11c.	WMC1017649	-2.00914	0.0445272
ulm	CD11c.	WMC1017650	-1.66996	0.0949338
ulm	CD11c.	WMC1017651	-2.27927	0.0226551
ulm	CD11c.	WMC1017652	-1.53331	0.125206
ulm	CD11c.	WMC1017653	-1.50465	0.132421
ulm	CD11c.	WMC1017655	-2.20145	0.0277085
ulm	CD11c.	WMC1017656	-1.81389	0.0697002
ulm	CD11c.	WMC1017657	-1.42876	0.153079
ulm	CD11c.	WMC1017658	-1.54211	0.123054
ulm	CD11c.	WMC1017659	-1.74737	0.0805781
ulm	CD11c.	WMC1017660	-1.62147	0.104923
ulm	CD11c.	WMC1017661	-1.6438	0.100224
ulm	CD11c.	WMC1017662	-1.59164	0.111473
ulm	CD11c.	WMC1017663	-1.15378	0.248597
ulm	CD11c.	WMC1017664	-1.84441	0.0651292
ulm	CD11c.	WMC1017665	-1.44166	0.149405
ulm	CD11c.	WMC1017666	-1.27703	0.201599
ulm	CD11c.	WMC1017667	-1.07673	0.281605
ulm	CD11c.	WMC1017668	-1.04633	0.295415
ulm	CD11c.	WMC1017669	-1.60535	0.108423
ulm	CD11c.	WMC1017670	-1.05608	0.290938
ulm	CD11c.	WMC1017671	-1.17605	0.239582
ulm	CD11c.	WMC1017673	-1.71579	0.0862057
ulm	CD11c.	WMC1017674	-1.08632	0.277343
ulm	CD11c.	WMC1017675	-1.6267	0.103806
ulm	CD11c.	WMC1017677	-1.45188	0.146541
ulm	CD11c.	WMC1017678	-2.23837	0.0252014
ulm	CD11c.	WMC1017679	-1.01323	0.310956
ulm	CD11c.	WMC1017680	-1.83475	0.066549
ulm	CD11c.	WMC1017681	-1.4719	0.141054
ulm	CD11c.	WMC1017682	-1.8	0.0718661
ulm	CD11c.	WMC1017683	-1.03163	0.30225
ulm	CD11c.	WMC1017684	-1.04784	0.294715
ulm	CD11c.	WMC1017686	-1.91469	0.0555374
ulm	CD11c.	WMC1017687	-1.55042	0.121047
ulm	CD11c.	WMC1017688	-1.54897	0.121396
ulm	CD11c.	WMC1017689	-1.34736	0.17787
ulm	CD11c.	WMC1017690	-1.69536	0.0900129
ulm	CD11c.	WMC1017691	-1.4722	0.140973
ulm	CD11c.	WMC1017692	-1.95723	0.0503255
ulm	CD11c.	WMC1017693	-1.22447	0.220779
ulm	CD11c.	WMC1017694	-0.978368	0.327897
ulm	CD11c.	WMC1017695	-1.42504	0.154152
ulm	CD11c.	WMC1017696	-1.88471	0.0594751
ulm	CD11c.	WMC1017697	-1.73188	0.0833008
ulm	CD11c.	WMC1017698	-2.06877	0.0385725
ulm	CD11c.	WMC1017699	-1.74059	0.081762
ulm	CD11c.	WMC1017700	-1.27829	0.201154
ulm	CD11c.	WMC1017701	-1.78346	0.0745169
ulm	CD11c.	WMC1017703	-1.94241	0.0520934
ulm	CD11c.	WMC1017704	-1.8035	0.0713157
ulm	CD11c.	WMC1017705	-1.85859	0.0630902
ulm	CD11c.	WMC1017706	-1.8621	0.0625943
ulm	CD11c.	WMC1017707	-1.46831	0.142025
ulm	CD11c.	WMC1017708	-1.32425	0.185426
ulm	CD11c.	WMC1017709	-2.41679	0.0156614
ulm	CD11c.	WMC1017710	-1.4829	0.138107
ulm	CD11c.	WMC1017711	-1.80112	0.0716891
ulm	CD11c.	WMC1017712	-0.448004	0.654152
ulm	CD11c.	WMC1017713	-1.60001	0.109603
ulm	CD11c.	WMC1017714	-1.69567	0.0899538
ulm	CD11c.	WMC1017715	-1.50367	0.132673
ulm	CD11c.	WMC1017716	-1.10099	0.270905
ulm	CD11c.	WMC1017717	-1.87475	0.0608321
ulm	CD11c.	WMC1017718	-1.05003	0.293709
ulm	CD11c.	WMC1017719	-1.93669	0.052788
ulm	CD11c.	WMC1017720	-1.85181	0.0640591
ulm	CD11c.	WMC1017721	-1.63661	0.101719
ulm	CD11c.	WMC1017722	-1.70156	0.0888445
ulm	CD11c.	WMC1017723	-1.70083	0.0889802
ulm	CD11c.	WMC1017724	-1.77889	0.0752635
ulm	CD11c.	WMC1017725	-1.10726	0.268185
ulm	CD11c.	WMC1017727	-2.13861	0.032472
ulm	CD11c.	WMC1017728	-1.73962	0.0819324
ulm	CD11c.	WMC1017729	-1.88489	0.0594506
ulm	CD11c.	WMC1017730	-1.56706	0.117107
ulm	CD11c.	WMC1017731	-1.38434	0.16626
ulm	CD11c.	WMC1017732	-1.91498	0.0555002
ulm	CD11c.	WMC1017733	-1.45182	0.146559
ulm	CD11c.	WMC1017734	-1.66783	0.0953561
ulm	CD11c.	WMC1017735	-1.61837	0.105588
ulm	CD11c.	WMC1017736	-1.80084	0.0717334
ulm	CD11c.	WMC1017737	-1.87616	0.0606391
ulm	CD11c.	WMC1017738	-2.04079	0.0412763
ulm	CD11c.	WMC1017739	-1.76669	0.0772863
ulm	CD11c.	WMC1017741	-1.74988	0.0801443
ulm	CD11c.	WMC1017742	-1.16252	0.245029
ulm	CD11c.	WMC1017743	-1.36895	0.171021
ulm	CD11c.	WMC1017744	-1.19809	0.230887
ulm	CD11c.	WMC1017745	-1.90653	0.0565866
ulm	CD11c.	WMC1017746	-1.12071	0.262417
ulm	CD11c.	WMC1017747	-2.11297	0.0346081
ulm	CD11c.	WMC1017748	-1.55422	0.120139
ulm	CD11c.	WMC1017749	-1.57537	0.115176
ulm	CD11c.	WMC1017750	-1.01398	0.310599
ulm	CD11c.	WMC1017751	-1.87984	0.0601359
ulm	CD11c.	WMC1017752	-1.21903	0.222837
ulm	CD11c.	WMC1017753	-1.77968	0.0751334
ulm	CD11c.	WMC1017754	-1.76074	0.078289
ulm	CD11c.	WMC1017755	-1.92014	0.0548453
ulm	CD11c.	WMC1017756	-1.09564	0.273242
ulm	CD11c.	WMC1017757	-1.54231	0.123004
ulm	CD11c.	WMC1017758	-1.48449	0.137684
ulm	CD11c.	WMC1017759	-1.23251	0.217765
ulm	CD11c.	WMC1017760	-1.77973	0.0751266
ulm	CD11c.	WMC1017762	16.7263	1.22366e-62
ulm	CD11c.	WMC1017763	12.7328	4.41044e-37
ulm	CD11c.	WMC1017764	17.0153	9.43663e-65
ulm	CD11c.	WMC1017765	19.1029	4.49997e-81
ulm	CD11c.	WMC1017766	16.1392	1.87041e-58
ulm	CD11c.	WMC1017767	14.8569	7.92422e-50
ulm	CD11c.	WMC1017769	14.3309	1.71608e-46
ulm	CD11c.	WMC1017770	15.4077	1.90107e-53
ulm	CD11c.	WMC1017771	16.3451	6.62439e-60
ulm	CD11c.	WMC1017773	20.5403	2.18927e-93
ulm	CD11c.	WMC1017775	15.8178	3.16436e-56
ulm	CD11c.	WMC1017776	10.116	4.93357e-24
ulm	CD11c.	WMC1017777	16.201	6.89319e-59
ulm	CD11c.	WMC1017778	9.11912	7.83266e-20
ulm	CD11c.	WMC1017779	11.9847	4.71996e-33
ulm	CD11c.	WMC1017780	11.8985	1.32626e-32
ulm	CD11c.	WMC1017781	14.0627	7.7633e-45
ulm	CD11c.	WMC1017782	11.2957	1.49084e-29
ulm	CD11c.	WMC1017784	11.3729	6.18578e-30
ulm	CD11c.	WMC1017785	15.9503	3.86024e-57
ulm	CD11c.	WMC1017786	19.5235	1.38333e-84
ulm	CD11c.	WMC1017787	8.45666	2.821e-17
ulm	CD11c.	WMC1017788	11.307	1.31138e-29
ulm	CD11c.	WMC1017789	14.4346	3.85897e-47
ulm	CD11c.	WMC1017790	13.1044	3.5779e-39
ulm	CD11c.	WMC1017791	14.2651	4.40328e-46
ulm	CD11c.	WMC1017792	9.70381	3.03187e-22
ulm	CD11c.	WMC1017793	9.45885	3.23679e-21
ulm	CD11c.	WMC1017794	16.1591	1.35553e-58
ulm	CD11c.	WMC1017795	18.7863	1.76671e-78
ulm	CD11c.	WMC1017796	7.49409	6.78032e-14
ulm	CD11c.	WMC1017797	15.0548	4.10215e-51
ulm	CD11c.	WMC1017798	11.9254	9.62248e-33
ulm	CD11c.	WMC1017799	13.3675	1.09164e-40
ulm	CD11c.	WMC1017800	13.4169	5.62262e-41
ulm	CD11c.	WMC1017801	20.3937	4.32387e-92
ulm	CD11c.	WMC1017802	16.8008	3.51816e-63
ulm	CD11c.	WMC1017803	14.813	1.51896e-49
ulm	CD11c.	WMC1017804	13.9634	3.12724e-44
ulm	CD11c.	WMC1017805	16.5034	4.94249e-61
ulm	CD11c.	WMC1017806	9.02325	1.88562e-19
ulm	CD11c.	WMC1017808	9.34614	9.43379e-21
ulm	CD11c.	WMC1017809	13.0302	9.45801e-39
ulm	CD11c.	WMC1017810	10.0887	6.51885e-24
ulm	CD11c.	WMC1017812	9.15646	5.54904e-20
ulm	CD11c.	WMC1017813	3.07508	0.00210553
ulm	CD11c.	WMC1017814	17.5912	4.5366e-69
ulm	CD11c.	WMC1017815	11.6547	2.37334e-31
ulm	CD11c.	WMC1017816	22.3232	7.14388e-110
ulm	CD11c.	WMC1017817	15.2661	1.66647e-52
ulm	CD11c.	WMC1017819	2.72048	0.0065208
ulm	CD11c.	WMC1017820	11.6824	1.71465e-31
ulm	CD11c.	WMC1017822	12.2948	1.07742e-34
ulm	CD11c.	WMC1017823	14.7479	3.98209e-49
ulm	CD11c.	WMC1017825	20.627	3.70833e-94
ulm	CD11c.	WMC1017827	2.42596	0.0152715
ulm	CD11c.	WMC1017828	17.8204	7.93282e-71
ulm	CD11c.	WMC1017829	17.0153	9.42428e-65
ulm	CD11c.	WMC1017830	13.8271	2.08259e-43
ulm	CD11c.	WMC1017831	13.941	4.27779e-44
ulm	CD11c.	WMC1017832	14.0917	5.15921e-45
ulm	CD11c.	WMC1017833	6.75195	1.47378e-11
ulm	CD11c.	WMC1017835	18.6622	1.78944e-77
ulm	CD11c.	WMC1017837	18.5571	1.25551e-76
ulm	CD11c.	WMC1017839	9.75964	1.75284e-22
ulm	CD11c.	WMC1017840	16.9725	1.94944e-64
ulm	CD11c.	WMC1017841	14.7645	3.11474e-49
ulm	CD11c.	WMC1017842	9.84422	7.59739e-23
ulm	CD11c.	WMC1017843	7.06549	1.62026e-12
ulm	CD11c.	WMC1017844	8.35352	6.78546e-17
ulm	CD11c.	WMC1017846	20.196	2.33866e-90
ulm	CD11c.	WMC1017848	13.3332	1.7266e-40
ulm	CD11c.	WMC1017849	13.1626	1.66404e-39
ulm	CD11c.	WMC1017850	11.8599	2.1025e-32
ulm	CD11c.	WMC1017851	1.97365	0.0484269
ulm	CD11c.	WMC1017852	18.3607	4.65673e-75
ulm	CD11c.	WMC1017853	16.0896	4.15697e-58
ulm	CD11c.	WMC1017854	13.7865	3.65233e-43
ulm	CD11c.	WMC1017855	9.55916	1.23625e-21
ulm	CD11c.	WMC1017856	1.47426	0.140419
ulm	CD11c.	WMC1017857	20.9728	2.91252e-97
ulm	CD11c.	WMC1017858	21.4175	2.49265e-101
ulm	CD11c.	WMC1017860	12.9557	2.49707e-38
ulm	CD11c.	WMC1017862	15.3901	2.49177e-53
ulm	CD11c.	WMC1017863	12.996	1.47796e-38
ulm	CD11c.	WMC1017865	18.0388	1.59886e-72
ulm	CD11c.	WMC1017866	14.2267	7.61291e-46
ulm	CD11c.	WMC1017868	12.0482	2.19443e-33
ulm	CD11c.	WMC1017869	16.5506	2.26605e-61
ulm	CD11c.	WMC1017870	18.5735	9.27279e-77
ulm	CD11c.	WMC1017871	14.9407	2.2725e-50
ulm	CD11c.	WMC1017872	18.7566	3.07828e-78
ulm	CD11c.	WMC1017873	9.98034	1.94968e-23
ulm	CD11c.	WMC1017875	16.6799	2.65522e-62
ulm	CD11c.	WMC1017877	8.89549	5.99621e-19
ulm	CD11c.	WMC1017878	18.2367	4.47126e-74
ulm	CD11c.	WMC1017880	9.19052	4.04719e-20
ulm	CD11c.	WMC1017882	11.2359	2.93454e-29
ulm	CD11c.	WMC1017883	11.0931	1.45849e-28
ulm	CD11c.	WMC1017884	22.0161	6.1489e-107
ulm	CD11c.	WMC1017885	11.8683	1.90366e-32
ulm	CD11c.	WMC1017887	13.1449	2.10047e-39
ulm	CD11c.	WMC1017891	17.1951	4.3804e-66
ulm	CD11c.	WMC1017892	15.562	1.74664e-54
ulm	CD11c.	WMC1017893	16.7576	7.26127e-63
ulm	CD11c.	WMC1017894	13.5131	1.53658e-41
ulm	CD11c.	WMC1017895	16.7885	4.32805e-63
ulm	CD11c.	WMC1017896	15.0255	6.37314e-51
ulm	CD11c.	WMC1017898	18.9659	6.0375e-80
ulm	CD11c.	WMC1017899	13.0254	1.0076e-38
ulm	CD11c.	WMC1017900	8.18657	2.74747e-16
ulm	CD11c.	WMC1017902	14.3012	2.62703e-46
ulm	CD11c.	WMC1017903	8.09968	5.62762e-16
ulm	CD11c.	WMC1017904	16.7255	1.24169e-62
ulm	CD11c.	WMC1017905	13.975	2.6571e-44
ulm	CD11c.	WMC1017906	11.1497	7.73853e-29
ulm	CD11c.	WMC1017908	13.1709	1.49052e-39
ulm	CD11c.	WMC1017910	13.0526	7.06001e-39
ulm	CD11c.	WMC1017911	23.2001	1.79298e-118
ulm	CD11c.	WMC1017912	20.1207	1.0589e-89
ulm	CD11c.	WMC1017913	13.5195	1.40835e-41
ulm	CD11c.	WMC1017920	21.9228	4.70927e-106
ulm	CD11c.	WMC1017921	15.5007	4.52313e-54
ulm	CD11c.	WMC1017922	18.0746	8.40311e-73
ulm	CD11c.	WMC1017923	22.0828	1.42875e-107
ulm	CD11c.	WMC1017924	20.0045	1.07611e-88
ulm	CD11c.	WMC1017925	14.8484	8.99135e-50
ulm	CD11c.	WMC1017926	19.6953	4.83181e-86
ulm	CD11c.	WMC1017927	15.781	5.656e-56
ulm	CD11c.	WMC1017928	12.1372	7.44907e-34
ulm	CD11c.	WMC1017929	19.3583	3.3832e-83
ulm	CD11c.	WMC1017931	13.0419	8.11851e-39
ulm	CD11c.	WMC1017932	13.0793	4.9726e-39
ulm	CD11c.	WMC1017933	14.0255	1.30913e-44
ulm	CD11c.	WMC1017935	18.6166	4.17634e-77
ulm	CD11c.	WMC1017936	10.4047	2.49799e-25
ulm	CD11c.	WMC1017937	14.8726	6.26937e-50
ulm	CD11c.	WMC1017938	12.2597	1.66171e-34
ulm	CD11c.	WMC1017939	13.0326	9.16351e-39
ulm	CD11c.	WMC1017940	11.1825	5.35596e-29
ulm	CD11c.	WMC1017941	14.1911	1.2631e-45
ulm	CD11c.	WMC1017944	17.8392	5.68424e-71
ulm	CD11c.	WMC1017945	6.30062	2.98789e-10
ulm	CD11c.	WMC1017946	8.48687	2.17707e-17
ulm	CD11c.	WMC1017947	21.37	6.83068e-101
ulm	CD11c.	WMC1017948	12.1896	3.92645e-34
ulm	CD11c.	WMC1017949	14.0759	6.44459e-45
ulm	CD11c.	WMC1017950	16.5978	1.03792e-61
ulm	CD11c.	WMC1017953	19.4396	7.03688e-84
ulm	CD11c.	WMC1017957	9.90381	4.19796e-23
ulm	CD11c.	WMC1017958	14.6686	1.27786e-48
ulm	CD11c.	WMC1017959	11.5369	9.35881e-31
ulm	CD11c.	WMC1017961	22.3269	6.57956e-110
ulm	CD11c.	WMC1017962	20.201	2.11584e-90
ulm	CD11c.	WMC1017963	17.2518	1.65542e-66
ulm	CD11c.	WMC1017964	14.5527	6.96024e-48
ulm	CD11c.	WMC1017966	15.9678	2.9194e-57
ulm	CD11c.	WMC1017967	7.2356	4.69769e-13
ulm	CD11c.	WMC1017968	16.81	3.0182e-63
ulm	CD11c.	WMC1017969	1.80005	0.071859
ulm	CD11c.	WMC1017970	13.9081	6.76657e-44
ulm	CD11c.	WMC1017971	1.61183	0.107004
ulm	CD11c.	WMC1017972	3.811	0.000138565
ulm	CD11c.	WMC1017973	19.4166	1.09857e-83
ulm	CD11c.	WMC1017975	14.385	7.8934e-47
ulm	CD11c.	WMC1017976	6.99047	2.77209e-12
ulm	CD11c.	WMC1017979	12.705	6.28269e-37
ulm	CD11c.	WMC1017982	19.5321	1.16912e-84
ulm	CD11c.	WMC1017983	10.9512	7.02924e-28
ulm	CD11c.	WMC1017984	14.8259	1.25549e-49
ulm	CD11c.	WMC1017986	14.553	6.92929e-48
ulm	CD11c.	WMC1017987	23.3862	2.43459e-120
ulm	CD11c.	WMC1017989	10.8271	2.73726e-27
ulm	CD11c.	WMC1017990	15.201	4.49278e-52
ulm	CD11c.	WMC1017991	14.6568	1.5195e-48
ulm	CD11c.	WMC1017992	8.08063	6.57923e-16
ulm	CD11c.	WMC1017993	11.8436	2.55373e-32
ulm	CD11c.	WMC1017996	10.7911	4.04945e-27
ulm	CD11c.	WMC1017998	17.6456	1.74548e-69
ulm	CD11c.	WMC1017999	14.1781	1.51794e-45
ulm	CD11c.	WMC1018000	18.2697	2.45304e-74
ulm	CD11c.	WMC1018001	16.0904	4.10293e-58
ulm	CD11c.	WMC1018002	10.0174	1.34214e-23
ulm	CD11c.	WMC1018003	15.6897	2.37406e-55
ulm	CD11c.	WMC1018005	13.5236	1.33154e-41
ulm	CD11c.	WMC1018006	19.787	7.98307e-87
ulm	CD11c.	WMC1018007	10.3729	3.48203e-25
ulm	CD11c.	WMC1018008	19.3443	4.43328e-83
ulm	CD11c.	WMC1018010	19.7296	2.46972e-86
ulm	CD11c.	WMC1018011	13.6925	1.33198e-42
ulm	CD11c.	WMC1018013	10.0364	1.10797e-23
ulm	CD11c.	WMC1018014	13.232	6.64015e-40
ulm	CD11c.	WMC1018015	16.8828	8.86821e-64
ulm	CD11c.	WMC1018016	13.8662	1.2114e-43
ulm	CD11c.	WMC1018018	19.3476	4.15338e-83
ulm	CD11c.	WMC1018019	15.4289	1.3709e-53
ulm	CD11c.	WMC1018021	8.33899	7.67194e-17
ulm	CD11c.	WMC1018023	15.3646	3.6891e-53
ulm	CD11c.	WMC1018024	12.589	2.7396e-36
ulm	CD11c.	WMC1018025	12.8375	1.15119e-37
ulm	CD11c.	WMC1018026	14.7964	1.94313e-49
ulm	CD11c.	WMC1018027	14.4436	3.38562e-47
ulm	CD11c.	WMC1018033	12.6645	1.05209e-36
ulm	CD11c.	WMC1018034	16.5136	4.17218e-61
ulm	CD11c.	WMC1018041	13.7477	6.23436e-43
ulm	CD11c.	WMC1018042	11.8609	2.07768e-32
ulm	CD11c.	WMC1018043	17.0249	8.0123e-65
ulm	CD11c.	WMC1018044	17.4316	7.36783e-68
ulm	CD11c.	WMC1018045	11.9043	1.23765e-32
ulm	CD11c.	WMC1018049	21.502	4.10601e-102
ulm	CD11c.	WMC1018050	14.2321	7.04481e-46
ulm	CD11c.	WMC1018051	7.68916	1.50665e-14
ulm	CD11c.	WMC1018052	15.4131	1.74874e-53
ulm	CD11c.	WMC1018053	3.38957	0.000700549
ulm	CD11c.	WMC1018055	13.9371	4.51403e-44
ulm	CD11c.	WMC1018057	13.8862	9.18041e-44
ulm	CD11c.	WMC1018058	16.3782	3.85741e-60
ulm	CD11c.	WMC1018059	12.3971	3.03656e-35
ulm	CD11c.	WMC1018060	10.912	1.08144e-27
ulm	CD11c.	WMC1018063	12.18	4.41756e-34
ulm	CD11c.	WMC1018064	16.0194	1.28168e-57
ulm	CD11c.	WMC1018065	15.3264	6.63103e-53
ulm	CD11c.	WMC1018066	3.17277	0.00151081
ulm	CD11c.	WMC1018067	18.1783	1.28942e-73
ulm	CD11c.	WMC1018069	4.67535	2.94174e-06
ulm	CD11c.	WMC1018070	12.3841	3.56935e-35
ulm	CD11c.	WMC1018071	9.0907	1.01722e-19
ulm	CD11c.	WMC1018072	13.3212	2.02606e-40
ulm	CD11c.	WMC1018075	8.0927	5.95938e-16
ulm	CD11c.	WMC1018076	18.7609	2.84218e-78
ulm	CD11c.	WMC1018077	12.5414	4.99021e-36
ulm	CD11c.	WMC1018078	17.3024	6.91753e-67
ulm	CD11c.	WMC1018080	13.0032	1.34637e-38
ulm	CD11c.	WMC1018081	10.8924	1.34038e-27
ulm	CD11c.	WMC1018083	12.6229	1.78405e-36
ulm	CD11c.	WMC1018084	10.2092	1.90126e-24
ulm	CD11c.	WMC1018087	6.67646	2.472e-11
ulm	CD11c.	WMC1018088	17.2624	1.37926e-66
ulm	CD11c.	WMC1018089	0.903706	0.366155
ulm	CD11c.	WMC1018090	10.2983	7.5689e-25
ulm	CD11c.	WMC1018092	12.3935	3.1723e-35
ulm	CD11c.	WMC1018094	18.1003	5.2802e-73
ulm	CD11c.	WMC1018096	15.694	2.21923e-55
ulm	CD11c.	WMC1018097	14.4599	2.67575e-47
ulm	CD11c.	WMC1018098	12.7886	2.15834e-37
ulm	CD11c.	WMC1018099	9.45475	3.36591e-21
ulm	CD11c.	WMC1018103	15.5293	2.90085e-54
ulm	CD11c.	WMC1018104	14.8818	5.46863e-50
ulm	CD11c.	WMC1018106	7.60282	2.94533e-14
ulm	CD11c.	WMC1018107	6.36368	1.98587e-10
ulm	CD11c.	WMC1018108	23.513	1.27788e-121
ulm	CD11c.	WMC1018109	4.2136	2.5175e-05
ulm	CD11c.	WMC1018111	23.5196	1.09386e-121
ulm	CD11c.	WMC1018112	14.4348	3.84541e-47
ulm	CD11c.	WMC1018113	13.1492	1.98613e-39
ulm	CD11c.	WMC1018114	11.4604	2.2649e-30
ulm	CD11c.	WMC1018117	16.7752	5.40626e-63
ulm	CD11c.	WMC1018118	11.2725	1.93984e-29
ulm	CD11c.	WMC1018119	13.1139	3.15749e-39
ulm	CD11c.	WMC1018120	13.6322	3.04105e-42
ulm	CD11c.	WMC1018121	19.032	1.73003e-80
ulm	CD11c.	WMC1018122	15.1342	1.23858e-51
ulm	CD11c.	WMC1018123	13.5524	9.01382e-42
ulm	CD11c.	WMC1018124	15.1477	1.0086e-51
ulm	CD11c.	WMC1018126	17.841	5.5048e-71
ulm	CD11c.	WMC1018127	20.5125	3.85763e-93
ulm	CD11c.	WMC1018128	17.8921	2.2149e-71
ulm	CD11c.	WMC1018129	13.3481	1.41483e-40
ulm	CD11c.	WMC1018131	12.9321	3.39278e-38
ulm	CD11c.	WMC1018132	16.329	8.61764e-60
ulm	CD11c.	WMC1018133	7.65465	1.97132e-14
ulm	CD11c.	WMC1018134	1.46039	0.144188
ulm	CD11c.	WMC1018135	16.6581	3.81437e-62
ulm	CD11c.	WMC1018136	11.5329	9.80248e-31
ulm	CD11c.	WMC1018138	2.86714	0.00414364
ulm	CD11c.	WMC1018139	7.74706	9.57226e-15
ulm	CD11c.	WMC1018140	14.7421	4.33207e-49
ulm	CD11c.	WMC1018141	16.6566	3.91164e-62
ulm	CD11c.	WMC1018142	10.5874	3.62062e-26
ulm	CD11c.	WMC1018143	19.9672	2.26266e-88
ulm	CD11c.	WMC1018144	17.0286	7.52434e-65
ulm	CD11c.	WMC1018145	12.6863	7.97959e-37
ulm	CD11c.	WMC1018146	18.3589	4.81478e-75
ulm	CD11c.	WMC1018147	19.9949	1.30443e-88
ulm	CD11c.	WMC1018148	11.0484	2.39789e-28
ulm	CD11c.	WMC1018149	14.4397	3.58195e-47
ulm	CD11c.	WMC1018150	0.718715	0.47232
ulm	CD11c.	WMC1018151	1.16717	0.243147
ulm	CD11c.	WMC1018153	23.8979	1.50643e-125
ulm	CD11c.	WMC1018154	13.5134	1.52884e-41
ulm	CD11c.	WMC1018155	16.4218	1.88991e-60
ulm	CD11c.	WMC1018157	12.7464	3.70566e-37
ulm	CD11c.	WMC1018158	11.8282	3.06494e-32
ulm	CD11c.	WMC1018159	20.5354	2.41747e-93
ulm	CD11c.	WMC1018161	18.1159	3.98916e-73
ulm	CD11c.	WMC1018162	14.4591	2.70589e-47
ulm	CD11c.	WMC1018163	12.2077	3.1456e-34
ulm	CD11c.	WMC1018164	16.7801	4.97846e-63
ulm	CD11c.	WMC1018165	11.2024	4.28265e-29
ulm	CD11c.	WMC1018166	14.1841	1.39572e-45
ulm	CD11c.	WMC1018167	15.9276	5.54158e-57
ulm	CD11c.	WMC1018168	14.8907	4.78761e-50
ulm	CD11c.	WMC1018169	15.3643	3.70967e-53
ulm	CD11c.	WMC1018170	18.2985	1.45019e-74
ulm	CD11c.	WMC1018171	18.0458	1.40969e-72
ulm	CD11c.	WMC1018172	19.6731	7.4662e-86
ulm	CD11c.	WMC1018173	15.7824	5.53219e-56
ulm	CD11c.	WMC1018174	13.6345	2.94484e-42
ulm	CD11c.	WMC1018175	9.95142	2.607e-23
ulm	CD11c.	WMC1018176	21.733	2.88138e-104
ulm	CD11c.	WMC1018177	14.6463	1.77219e-48
ulm	CD11c.	WMC1018178	17.733	3.73626e-70
ulm	CD11c.	WMC1018179	12.9567	2.46526e-38
ulm	CD11c.	WMC1018180	12.1904	3.88857e-34
ulm	CD11c.	WMC1018181	10.4536	1.49435e-25
ulm	CD11c.	WMC1018182	15.5983	9.92483e-55
ulm	CD11c.	WMC1018183	14.7952	1.97883e-49
ulm	CD11c.	WMC1018184	18.4934	4.07062e-76
ulm	CD11c.	WMC1018185	14.2312	7.138e-46
ulm	CD11c.	WMC1018186	20.9802	2.49569e-97
ulm	CD11c.	WMC1018187	16.4261	1.75955e-60
ulm	CD11c.	WMC1018188	12.6178	1.9014e-36
ulm	CD11c.	WMC1018189	18.5817	7.96301e-77
ulm	CD11c.	WMC1018190	16.4681	8.83449e-61
ulm	CD11c.	WMC1018191	16.3301	8.46471e-60
ulm	CD11c.	WMC1018192	19.1565	1.62032e-81
ulm	CD11c.	WMC1018193	13.7037	1.14261e-42
ulm	CD11c.	WMC1018194	9.94878	2.67692e-23
ulm	CD11c.	WMC1018195	12.2204	2.69233e-34
ulm	CD11c.	WMC1018196	10.9981	4.18824e-28
ulm	CD11c.	WMC1018197	22.2864	1.61266e-109
ulm	CD11c.	WMC1018199	16.8314	2.10477e-63
ulm	CD11c.	WMC1018200	18.1423	2.47491e-73
ulm	CD11c.	WMC1018201	17.3736	2.01746e-67
ulm	CD11c.	WMC1018202	8.07228	7.04432e-16
ulm	CD11c.	WMC1018203	23.3681	3.69964e-120
ulm	CD11c.	WMC1018204	1.45816	0.144802
ulm	CD11c.	WMC1018206	14.8772	5.8576e-50
ulm	CD11c.	WMC1018207	23.314	1.29357e-119
ulm	CD11c.	WMC1018209	1.60076	0.109436
ulm	CD11c.	WMC1018210	1.3674	0.171504
ulm	CD11c.	WMC1018211	20.2611	6.3133e-91
ulm	CD11c.	WMC1018212	13.4016	6.91095e-41
ulm	CD11c.	WMC1018213	13.7787	4.06717e-43
ulm	CD11c.	WMC1018214	16.0757	5.19159e-58
ulm	CD11c.	WMC1018215	15.8471	1.98833e-56
ulm	CD11c.	WMC1018216	8.34099	7.54301e-17
ulm	CD11c.	WMC1018218	1.95559	0.0505193
ulm	CD11c.	WMC1018219	0.854117	0.393044
ulm	CD11c.	WMC1018220	17.3736	2.01672e-67
ulm	CD11c.	WMC1018221	19.9863	1.54583e-88
ulm	CD11c.	WMC1018223	12.1087	1.05359e-33
ulm	CD11c.	WMC1018224	11.4597	2.28427e-30
ulm	CD11c.	WMC1018225	0.579727	0.562101
ulm	CD11c.	WMC1018226	14.334	1.64256e-46
ulm	CD11c.	WMC1018227	0.422917	0.672357
ulm	CD11c.	WMC1018228	11.5527	7.79102e-31
ulm	CD11c.	WMC1018229	12.7693	2.76417e-37
ulm	CD11c.	WMC1018230	13.7737	4.35701e-43
ulm	CD11c.	WMC1018231	20.6928	9.60002e-95
ulm	CD11c.	WMC1018232	19.5471	8.7376e-85
ulm	CD11c.	WMC1018233	17.2892	8.67698e-67
ulm	CD11c.	WMC1018234	15.8733	1.31254e-56
ulm	CD11c.	WMC1018235	15.2652	1.6897e-52
ulm	CD11c.	WMC1018237	14.2334	6.91847e-46
ulm	CD11c.	WMC1018238	20.4493	1.39826e-92
ulm	CD11c.	WMC1018239	12.6662	1.03045e-36
ulm	CD11c.	WMC1018240	14.2144	9.07132e-46
ulm	CD11c.	WMC1018241	19.3909	1.80218e-83
ulm	CD11c.	WMC1018242	15.1077	1.84901e-51
ulm	CD11c.	WMC1018244	12.7966	1.94766e-37
ulm	CD11c.	WMC1018245	14.8899	4.84858e-50
ulm	CD11c.	WMC1018246	15.3821	2.81824e-53
ulm	CD11c.	WMC1018247	21.9134	5.77089e-106
ulm	CD11c.	WMC1018249	2.4913	0.0127305
ulm	CD11c.	WMC1018250	22.0992	9.9583e-108
ulm	CD11c.	WMC1018252	12.2034	3.31783e-34
ulm	CD11c.	WMC1018253	17.9312	1.10123e-71
ulm	CD11c.	WMC1018259	9.97249	2.10984e-23
ulm	CD11c.	WMC1018260	20.8641	2.79198e-96
ulm	CD11c.	WMC1018262	15.6433	4.90883e-55
ulm	CD11c.	WMC1018263	17.9227	1.28273e-71
ulm	CD11c.	WMC1018264	-1.36287	0.172931
ulm	CD11c.	WMC1018265	21.0425	6.79796e-98
ulm	CD11c.	WMC1018268	11.7864	5.03215e-32
ulm	CD11c.	WMC1018269	18.3915	2.64608e-75
ulm	CD11c.	WMC1018270	10.8271	2.7378e-27
ulm	CD11c.	WMC1018271	14.2513	5.36229e-46
ulm	CD11c.	WMC1018272	10.6917	1.18495e-26
ulm	CD11c.	WMC1018273	24.5606	1.86465e-132
ulm	CD11c.	WMC1018274	21.866	1.61814e-105
ulm	CD11c.	WMC1018275	13.8267	2.0952e-43
ulm	CD11c.	WMC1018277	22.0112	6.84063e-107
ulm	CD11c.	WMC1018278	14.7975	1.91074e-49
ulm	CD11c.	WMC1018279	6.14381	8.11415e-10
ulm	CD11c.	WMC1018280	20.5479	1.8734e-93
ulm	CD11c.	WMC1018281	19.6496	1.18328e-85
ulm	CD11c.	WMC1018282	15.7621	7.61915e-56
ulm	CD11c.	WMC1018283	15.993	1.9529e-57
ulm	CD11c.	WMC1018284	18.4461	9.72247e-76
ulm	CD11c.	WMC1018285	12.0338	2.61015e-33
ulm	CD11c.	WMC1018286	15.1365	1.1954e-51
ulm	CD11c.	WMC1018287	18.6708	1.52387e-77
ulm	CD11c.	WMC1018288	13.6845	1.48612e-42
ulm	CD11c.	WMC1018289	11.6489	2.53915e-31
ulm	CD11c.	WMC1018290	18.6478	2.33916e-77
ulm	CD11c.	WMC1018291	17.0243	8.09157e-65
ulm	CD11c.	WMC1018292	1.72326	0.0848481
ulm	CD11c.	WMC1018293	15.7682	6.9123e-56
ulm	CD11c.	WMC1018294	13.0651	5.99565e-39
ulm	CD11c.	WMC1018295	14.4065	5.78679e-47
ulm	CD11c.	WMC1018296	7.10041	1.25955e-12
ulm	CD11c.	WMC1018297	11.1044	1.28456e-28
ulm	CD11c.	WMC1018298	17.71	5.60974e-70
ulm	CD11c.	WMC1018300	12.5621	3.84284e-36
ulm	CD11c.	WMC1018303	14.2945	2.89022e-46
ulm	CD11c.	WMC1018304	11.04	2.63347e-28
ulm	CD11c.	WMC1018305	13.876	1.05684e-43
ulm	CD11c.	WMC1018306	15.1255	1.41116e-51
ulm	CD11c.	WMC1018307	18.2261	5.4197e-74
ulm	CD11c.	WMC1018308	13.2028	9.77281e-40
ulm	CD11c.	WMC1018309	11.0007	4.07027e-28
ulm	CD11c.	WMC1018310	13.7651	4.90878e-43
ulm	CD11c.	WMC1018311	23.0366	7.61038e-117
ulm	CD11c.	WMC1018312	3.67467	0.00023839
ulm	CD11c.	WMC1018313	15.6039	9.09125e-55
ulm	CD11c.	WMC1018314	20.624	3.94337e-94
ulm	CD11c.	WMC1018315	13.1705	1.49918e-39
ulm	CD11c.	WMC1018316	19.3237	6.5847e-83
ulm	CD11c.	WMC1018317	18.3858	2.9399e-75
ulm	CD11c.	WMC1018318	14.0223	1.37058e-44
ulm	CD11c.	WMC1018319	21.7083	4.91314e-104
ulm	CD11c.	WMC1018320	13.9613	3.22111e-44
ulm	CD11c.	WMC1018321	14.2683	4.20423e-46
ulm	CD11c.	WMC1018322	12.3503	5.42692e-35
ulm	CD11c.	WMC1018323	13.4187	5.48695e-41
ulm	CD11c.	WMC1018324	14.542	8.12827e-48
ulm	CD11c.	WMC1018325	18.2067	7.70413e-74
ulm	CD11c.	WMC1018326	2.29017	0.0220157
ulm	CD11c.	WMC1018327	14.9548	1.83955e-50
ulm	CD11c.	WMC1018328	13.217	8.10184e-40
ulm	CD11c.	WMC1018329	14.5778	4.82665e-48
ulm	CD11c.	WMC1018330	14.1807	1.4645e-45
ulm	CD11c.	WMC1018331	18.5057	3.24726e-76
ulm	CD11c.	WMC1018332	24.5571	2.0293e-132
ulm	CD11c.	WMC1018333	14.4359	3.78377e-47
ulm	CD11c.	WMC1018334	17.5448	1.023e-68
ulm	CD11c.	WMC1018335	0.663505	0.50701
ulm	CD11c.	WMC1018336	14.3257	1.8488e-46
ulm	CD11c.	WMC1018337	19.5058	1.95158e-84
ulm	CD11c.	WMC1018338	18.088	6.59346e-73
ulm	CD11c.	WMC1018339	16.323	9.5013e-60
ulm	CD11c.	WMC1018340	22.5948	1.6756e-112
ulm	CD11c.	WMC1018341	20.1486	6.0527e-90
ulm	CD11c.	WMC1018345	17.9691	5.59231e-72
ulm	CD11c.	WMC1018347	14.1918	1.25046e-45
ulm	CD11c.	WMC1018350	17.9554	7.14509e-72
ulm	CD11c.	WMC1018352	8.62111	6.81161e-18
ulm	CD11c.	WMC1018353	13.1358	2.36779e-39
ulm	CD11c.	WMC1018354	0.56637	0.571145
ulm	CD11c.	WMC1018355	17.8629	3.72438e-71
ulm	CD11c.	WMC1018356	11.2438	2.68188e-29
ulm	CD11c.	WMC1018357	20.3874	4.91016e-92
ulm	CD11c.	WMC1018358	16.8351	1.97822e-63
ulm	CD11c.	WMC1018359	22.996	1.92336e-116
ulm	CD11c.	WMC1018360	12.7806	2.39069e-37
ulm	CD11c.	WMC1018362	15.069	3.31127e-51
ulm	CD11c.	WMC1018363	15.8877	1.04587e-56
ulm	CD11c.	WMC1018365	20.4253	2.27496e-92
ulm	CD11c.	WMC1018367	23.4292	8.978e-121
ulm	CD11c.	WMC1018368	16.0754	5.21605e-58
ulm	CD11c.	WMC1018369	18.1123	4.25034e-73
ulm	CD11c.	WMC1018370	12.6822	8.40018e-37
ulm	CD11c.	WMC1018371	16.725	1.25159e-62
ulm	CD11c.	WMC1018373	21.9296	4.0578e-106
ulm	CD11c.	WMC1018374	4.83477	1.33676e-06
ulm	CD11c.	WMC1018375	14.11	3.98692e-45
ulm	CD11c.	WMC1018376	11.8904	1.46145e-32
ulm	CD11c.	WMC1018377	14.8603	7.52718e-50
ulm	CD11c.	WMC1018378	13.7411	6.8316e-43
ulm	CD11c.	WMC1018379	10.3237	5.81406e-25
ulm	CD11c.	WMC1018380	8.0322	9.77134e-16
ulm	CD11c.	WMC1018381	9.42472	4.48096e-21
ulm	CD11c.	WMC1018382	12.7746	2.58318e-37
ulm	CD11c.	WMC1018383	15.5622	1.73881e-54
ulm	CD11c.	WMC1018384	16.8353	1.97135e-63
ulm	CD11c.	WMC1018385	11.8738	1.78133e-32
ulm	CD11c.	WMC1018386	17.1845	5.2564e-66
ulm	CD11c.	WMC1018389	16.4426	1.34372e-60
ulm	CD11c.	WMC1018390	13.3809	9.11854e-41
ulm	CD11c.	WMC1018391	13.5834	5.91554e-42
ulm	CD11c.	WMC1018392	13.876	1.05701e-43
ulm	CD11c.	WMC1018394	15.8524	1.82841e-56
ulm	CD11c.	WMC1018395	16.7094	1.6234e-62
ulm	CD11c.	WMC1018396	16.5923	1.13798e-61
ulm	CD11c.	WMC1018397	12.462	1.35012e-35
ulm	CD11c.	WMC1018398	23.5645	3.8406e-122
ulm	CD11c.	WMC1018399	11.7439	8.32017e-32
ulm	CD11c.	WMC1018401	13.2242	7.36698e-40
ulm	CD11c.	WMC1018402	15.3523	4.45526e-53
ulm	CD11c.	WMC1018404	15.2888	1.17971e-52
ulm	CD11c.	WMC1018407	9.88992	4.82242e-23
ulm	CD11c.	WMC1018408	19.8716	1.50207e-87
ulm	CD11c.	WMC1018409	16.955	2.61896e-64
ulm	CD11c.	WMC1018410	10.9579	6.52494e-28
ulm	CD11c.	WMC1018411	19.7519	1.59125e-86
ulm	CD11c.	WMC1018412	19.9377	4.05807e-88
ulm	CD11c.	WMC1018413	12.2468	1.94772e-34
ulm	CD11c.	WMC1018415	11.474	1.93839e-30
ulm	CD11c.	WMC1018416	19.2939	1.1673e-82
ulm	CD11c.	WMC1018418	4.20163	2.65438e-05
ulm	CD11c.	WMC1018419	21.486	5.78235e-102
ulm	CD11c.	WMC1018420	15.6451	4.7767e-55
ulm	CD11c.	WMC1018421	14.154	2.13787e-45
ulm	CD11c.	WMC1018423	14.1983	1.14081e-45
ulm	CD11c.	WMC1018424	13.2025	9.8177e-40
ulm	CD11c.	WMC1018425	13.2009	1.00339e-39
ulm	CD11c.	WMC1018426	15.7518	8.95344e-56
ulm	CD11c.	WMC1018427	18.0221	2.15848e-72
ulm	CD11c.	WMC1018428	16.0815	4.72934e-58
ulm	CD11c.	WMC1018429	17.0635	4.15591e-65
ulm	CD11c.	WMC1018430	17.1728	6.42351e-66
ulm	CD11c.	WMC1018431	21.4194	2.38911e-101
ulm	CD11c.	WMC1018433	12.0807	1.47989e-33
ulm	CD11c.	WMC1018434	18.5095	3.02595e-76
ulm	CD11c.	WMC1018435	16.515	4.08328e-61
ulm	CD11c.	WMC1018436	10.9556	6.69896e-28
ulm	CD11c.	WMC1018437	15.9054	7.8956e-57
ulm	CD11c.	WMC1018438	16.052	7.60383e-58
ulm	CD11c.	WMC1018439	16.6745	2.90169e-62
ulm	CD11c.	WMC1018441	13.8518	1.47901e-43
ulm	CD11c.	WMC1018442	12.4699	1.2242e-35
ulm	CD11c.	WMC1018443	14.1401	2.60442e-45
ulm	CD11c.	WMC1018444	15.8311	2.56217e-56
ulm	CD11c.	WMC1018445	8.56909	1.07085e-17
ulm	CD11c.	WMC1018446	16.3509	6.02618e-60
ulm	CD11c.	WMC1018448	14.4798	2.00692e-47
ulm	CD11c.	WMC1018449	13.9784	2.53587e-44
ulm	CD11c.	WMC1018450	12.6037	2.27287e-36
ulm	CD11c.	WMC1018451	13.4944	1.97761e-41
ulm	CD11c.	WMC1018452	16.5602	1.93513e-61
ulm	CD11c.	WMC1018453	-0.232452	0.816188
ulm	CD11c.	WMC1018454	20.2565	6.92882e-91
ulm	CD11c.	WMC1018455	12.549	4.53412e-36
ulm	CD11c.	WMC1018456	17.3312	4.2023e-67
ulm	CD11c.	WMC1018458	15.9937	1.93172e-57
ulm	CD11c.	WMC1018459	15.3614	3.8767e-53
ulm	CD11c.	WMC1018460	20.092	1.88086e-89
ulm	CD11c.	WMC1018461	13.3824	8.93038e-41
ulm	CD11c.	WMC1018462	7.12536	1.05139e-12
ulm	CD11c.	WMC1018463	11.5746	6.04453e-31
ulm	CD11c.	WMC1018464	16.5863	1.25588e-61
ulm	CD11c.	WMC1018465	18.7522	3.34583e-78
ulm	CD11c.	WMC1018466	18.5895	6.89556e-77
ulm	CD11c.	WMC1018468	6.1158	9.67464e-10
ulm	CD11c.	WMC1018469	13.877	1.04228e-43
ulm	CD11c.	WMC1018471	13.496	1.93615e-41
ulm	CD11c.	WMC1018472	11.3066	1.31707e-29
ulm	CD11c.	WMC1018473	11.1318	9.46397e-29
ulm	CD11c.	WMC1018474	18.062	1.05441e-72
ulm	CD11c.	WMC1018476	9.635	5.93189e-22
ulm	CD11c.	WMC1018477	10.1171	4.88003e-24
ulm	CD11c.	WMC1018478	9.68212	3.74808e-22
ulm	CD11c.	WMC1018479	13.286	3.24019e-40
ulm	CD11c.	WMC1018481	14.6579	1.49592e-48
ulm	CD11c.	WMC1018482	16.6489	4.44259e-62
ulm	CD11c.	WMC1018483	10.7392	7.10093e-27
ulm	CD11c.	WMC1018484	15.1195	1.54577e-51
ulm	CD11c.	WMC1018485	15.2988	1.01136e-52
ulm	CD11c.	WMC1018486	19.2212	4.70458e-82
ulm	CD11c.	WMC1018487	20.6701	1.53106e-94
ulm	CD11c.	WMC1018488	14.5146	1.21168e-47
ulm	CD11c.	WMC1018489	12.5863	2.8346e-36
ulm	CD11c.	WMC1018490	17.8723	3.14908e-71
ulm	CD11c.	WMC1018491	21.584	7.1146e-103
ulm	CD11c.	WMC1018493	9.03332	1.72022e-19
ulm	CD11c.	WMC1018495	12.6766	9.02867e-37
ulm	CD11c.	WMC1018496	19.6324	1.65719e-85
ulm	CD11c.	WMC1018497	21.8878	1.00771e-105
ulm	CD11c.	WMC1018498	14.4559	2.83409e-47
ulm	CD11c.	WMC1018499	12.8148	1.54122e-37
ulm	CD11c.	WMC1018500	15.3943	2.33847e-53
ulm	CD11c.	WMC1018501	20.345	1.16081e-91
ulm	CD11c.	WMC1018502	9.58495	9.63683e-22
ulm	CD11c.	WMC1018503	13.0075	1.27281e-38
ulm	CD11c.	WMC1018505	19.5499	8.26963e-85
ulm	CD11c.	WMC1018506	17.2696	1.21797e-66
ulm	CD11c.	WMC1018507	14.3608	1.11802e-46
ulm	CD11c.	WMC1018508	14.5623	6.04619e-48
ulm	CD11c.	WMC1018509	20.9521	4.48486e-97
ulm	CD11c.	WMC1018510	18.0768	8.06945e-73
ulm	CD11c.	WMC1018512	10.6118	2.79334e-26
ulm	CD11c.	WMC1018513	19.9034	8.00684e-88
ulm	CD11c.	WMC1018514	8.17772	2.9566e-16
ulm	CD11c.	WMC1018516	16.573	1.56591e-61
ulm	CD11c.	WMC1018517	17.1773	5.947e-66
ulm	CD11c.	WMC1018519	20.8081	8.89224e-96
ulm	CD11c.	WMC1018520	14.8092	1.60808e-49
ulm	CD11c.	WMC1018521	16.325	9.19531e-60
ulm	CD11c.	WMC1018522	20.6537	2.14393e-94
ulm	CD11c.	WMC1018523	21.7213	3.70583e-104
ulm	CD11c.	WMC1018524	21.5917	6.02833e-103
ulm	CD11c.	WMC1018525	14.3778	8.74946e-47
ulm	CD11c.	WMC1018526	15.5396	2.47318e-54
ulm	CD11c.	WMC1018527	20.266	5.71511e-91
ulm	CD11c.	WMC1018528	14.8541	8.25929e-50
ulm	CD11c.	WMC1018529	15.972	2.73166e-57
ulm	CD11c.	WMC1018530	17.843	5.31101e-71
ulm	CD11c.	WMC1018531	9.77152	1.55931e-22
ulm	CD11c.	WMC1018532	7.73993	1.01241e-14
ulm	CD11c.	WMC1018533	12.6438	1.36887e-36
ulm	CD11c.	WMC1018535	10.5261	6.94669e-26
ulm	CD11c.	WMC1018537	14.3452	1.39822e-46
ulm	CD11c.	WMC1018538	18.9024	1.99798e-79
ulm	CD11c.	WMC1018539	11.9854	4.67752e-33
ulm	CD11c.	WMC1018541	11.9897	4.44379e-33
ulm	CD11c.	WMC1018542	11.1784	5.61062e-29
ulm	CD11c.	WMC1018543	12.7813	2.36976e-37
ulm	CD11c.	WMC1018545	13.4128	5.94561e-41
ulm	CD11c.	WMC1018546	14.4354	3.81213e-47
ulm	CD11c.	WMC1018547	12.187	4.05256e-34
ulm	CD11c.	WMC1018548	8.23172	1.88736e-16
ulm	CD11c.	WMC1018549	16.6056	9.12007e-62
ulm	CD11c.	WMC1018550	20.8652	2.72693e-96
ulm	CD11c.	WMC1018551	8.60759	7.66336e-18
ulm	CD11c.	WMC1018552	9.82653	9.05488e-23
ulm	CD11c.	WMC1018553	18.8779	3.16849e-79
ulm	CD11c.	WMC1018554	16.2371	3.83972e-59
ulm	CD11c.	WMC1018555	20.126	9.51384e-90
ulm	CD11c.	WMC1018556	13.8023	2.93799e-43
ulm	CD11c.	WMC1018557	10.4575	1.43372e-25
ulm	CD11c.	WMC1018558	17.5808	5.44896e-69
ulm	CD11c.	WMC1018559	8.10741	5.28143e-16
ulm	CD11c.	WMC1018560	13.9055	7.01235e-44
ulm	CD11c.	WMC1018561	12.2252	2.53884e-34
ulm	CD11c.	WMC1018562	11.7371	9.01225e-32
ulm	CD11c.	WMC1018563	17.6564	1.44279e-69
ulm	CD11c.	WMC1018564	1.42909	0.152986
ulm	CD11c.	WMC1018565	12.8974	5.31388e-38
ulm	CD11c.	WMC1018566	10.3533	4.27553e-25
ulm	CD11c.	WMC1018567	7.80012	6.29816e-15
ulm	CD11c.	WMC1018568	18.3409	6.69216e-75
ulm	CD11c.	WMC1018569	17.267	1.2726e-66
ulm	CD11c.	WMC1018570	8.18653	2.74822e-16
ulm	CD11c.	WMC1018571	21.5846	7.01267e-103
ulm	CD11c.	WMC1018572	12.5954	2.5262e-36
ulm	CD11c.	WMC1018573	14.7986	1.88051e-49
ulm	CD11c.	WMC1018574	7.22651	5.02252e-13
ulm	CD11c.	WMC1018575	18.5254	2.25665e-76
ulm	CD11c.	WMC1018576	12.5439	4.83579e-36
ulm	CD11c.	WMC1018577	7.12305	1.0691e-12
ulm	CD11c.	WMC1018578	7.84487	4.4151e-15
ulm	CD11c.	WMC1018579	7.07446	1.51893e-12
ulm	CD11c.	WMC1018581	7.40343	1.34684e-13
ulm	CD11c.	WMC1018582	12.0229	2.97828e-33
ulm	CD11c.	WMC1018583	13.6444	2.57338e-42
ulm	CD11c.	WMC1018584	16.8418	1.76813e-63
ulm	CD11c.	WMC1018585	17.2442	1.88571e-66
ulm	CD11c.	WMC1018586	18.546	1.5421e-76
ulm	CD11c.	WMC1018587	17.9215	1.31036e-71
ulm	CD11c.	WMC1018588	14.9314	2.60994e-50
ulm	CD11c.	WMC1018590	16.9632	2.28109e-64
ulm	CD11c.	WMC1018591	12.5456	4.73187e-36
ulm	CD11c.	WMC1018592	11.787	5.00055e-32
ulm	CD11c.	WMC1018593	16.419	1.97629e-60
ulm	CD11c.	WMC1018594	19.2775	1.59982e-82
ulm	CD11c.	WMC1018595	10.9412	7.84845e-28
ulm	CD11c.	WMC1018596	12.4754	1.14208e-35
ulm	CD11c.	WMC1018597	18.6452	2.45311e-77
ulm	CD11c.	WMC1018598	14.725	5.57571e-49
ulm	CD11c.	WMC1018599	16.0118	1.44642e-57
ulm	CD11c.	WMC1018600	15.3556	4.23448e-53
ulm	CD11c.	WMC1018601	17.1612	7.83339e-66
ulm	CD11c.	WMC1018603	9.86363	6.26495e-23
ulm	CD11c.	WMC1018604	12.9001	5.13665e-38
ulm	CD11c.	WMC1018605	14.8125	1.53114e-49
ulm	CD11c.	WMC1018607	12.526	6.0577e-36
ulm	CD11c.	WMC1018609	17.6112	3.19553e-69
ulm	CD11c.	WMC1018610	16.3276	8.82099e-60
ulm	CD11c.	WMC1018611	12.9806	1.80671e-38
ulm	CD11c.	WMC1018612	8.37189	5.80776e-17
ulm	CD11c.	WMC1018614	16.7488	8.40347e-63
ulm	CD11c.	WMC1018615	14.7529	3.69688e-49
ulm	CD11c.	WMC1018616	12.0859	1.38945e-33
ulm	CD11c.	WMC1018617	14.0879	5.44168e-45
ulm	CD11c.	WMC1018618	11.06	2.1071e-28
ulm	CD11c.	WMC1018619	18.3407	6.70937e-75
ulm	CD11c.	WMC1018620	18.0845	7.02224e-73
ulm	CD11c.	WMC1018621	14.899	4.23548e-50
ulm	CD11c.	WMC1018623	16.4976	5.43225e-61
ulm	CD11c.	WMC1018624	19.6142	2.36271e-85
ulm	CD11c.	WMC1018625	14.4293	4.16374e-47
ulm	CD11c.	WMC1018627	12.0063	3.63799e-33
ulm	CD11c.	WMC1018629	12.4097	2.59312e-35
ulm	CD11c.	WMC1018630	11.7469	8.02696e-32
ulm	CD11c.	WMC1018631	14.2568	4.95895e-46
ulm	CD11c.	WMC1018634	4.61255	3.98686e-06
ulm	CD11c.	WMC1018636	8.40928	4.22735e-17
ulm	CD11c.	WMC1018638	10.9282	9.04918e-28
ulm	CD11c.	WMC1018639	16.8709	1.08425e-63
ulm	CD11c.	WMC1018640	13.5181	1.43543e-41
ulm	CD11c.	WMC1018641	19.5647	6.19876e-85
ulm	CD11c.	WMC1018643	10.1842	2.45681e-24
ulm	CD11c.	WMC1018644	8.70382	3.29991e-18
ulm	CD11c.	WMC1018645	10.2301	1.53213e-24
ulm	CD11c.	WMC1018646	12.4466	1.63809e-35
ulm	CD11c.	WMC1018647	13.1615	1.68744e-39
ulm	CD11c.	WMC1018648	12.0395	2.43719e-33
ulm	CD11c.	WMC1018649	21.596	5.49904e-103
ulm	CD11c.	WMC1018650	16.4488	1.21208e-60
ulm	CD11c.	WMC1018651	6.10546	1.03219e-09
ulm	CD11c.	WMC1018652	10.0554	9.14045e-24
ulm	CD11c.	WMC1018653	16.5023	5.02743e-61
ulm	CD11c.	WMC1018654	16.7927	4.03126e-63
ulm	CD11c.	WMC1018656	9.19611	3.8427e-20
ulm	CD11c.	WMC1018657	13.939	4.39633e-44
ulm	CD11c.	WMC1018658	16.8124	2.89535e-63
ulm	CD11c.	WMC1018659	17.5823	5.3105e-69
ulm	CD11c.	WMC1018660	3.53336	0.000410666
ulm	CD11c.	WMC1018661	2.60327	0.00923648
ulm	CD11c.	WMC1018663	8.5772	9.98102e-18
ulm	CD11c.	WMC1018664	11.5291	1.02419e-30
ulm	CD11c.	WMC1018665	11.5434	8.68209e-31
ulm	CD11c.	WMC1018666	13.9917	2.10328e-44
ulm	CD11c.	WMC1018668	13.4506	3.57228e-41
ulm	CD11c.	WMC1018671	15.5428	2.35298e-54
ulm	CD11c.	WMC1018672	14.7783	2.54159e-49
ulm	CD11c.	WMC1018673	14.6385	1.98601e-48
ulm	CD11c.	WMC1018674	15.4547	9.20645e-54
ulm	CD11c.	WMC1018675	11.8141	3.62697e-32
ulm	CD11c.	WMC1018676	7.05324	1.76949e-12
ulm	CD11c.	WMC1018677	20.582	9.32699e-94
ulm	CD11c.	WMC1018679	12.516	6.8647e-36
ulm	CD11c.	WMC1018680	15.2532	2.0305e-52
ulm	CD11c.	WMC1018681	15.574	1.44715e-54
ulm	CD11c.	WMC1018683	12.775	2.57077e-37
ulm	CD11c.	WMC1018688	12.7417	3.93345e-37
ulm	CD11c.	WMC1018689	13.1213	2.86629e-39
ulm	CD11c.	WMC1018690	14.7237	5.68524e-49
ulm	CD11c.	WMC1018691	16.7277	1.19607e-62
ulm	CD11c.	WMC1018692	16.8095	3.04017e-63
ulm	CD11c.	WMC1018693	11.0677	1.93561e-28
ulm	CD11c.	WMC1018694	6.48989	8.66608e-11
ulm	CD11c.	WMC1018695	14.1253	3.21023e-45
ulm	CD11c.	WMC1018696	9.20356	3.58577e-20
ulm	CD11c.	WMC1018697	5.29199	1.21474e-07
ulm	CD11c.	WMC1018698	9.53907	1.50016e-21
ulm	CD11c.	WMC1018699	8.83199	1.05915e-18
ulm	CD11c.	WMC1018700	19.8664	1.66519e-87
ulm	CD11c.	WMC1018701	16.2828	1.82782e-59
ulm	CD11c.	WMC1018703	14.7578	3.43784e-49
ulm	CD11c.	WMC1018704	7.58776	3.30829e-14
ulm	CD11c.	WMC1018705	13.8808	9.89253e-44
ulm	CD11c.	WMC1018706	12.7841	2.28728e-37
ulm	CD11c.	WMC1018707	19.156	1.63723e-81
ulm	CD11c.	WMC1018708	17.6639	1.26434e-69
ulm	CD11c.	WMC1018709	12.7076	6.08075e-37
ulm	CD11c.	WMC1018710	10.931	8.77828e-28
ulm	CD11c.	WMC1018711	20.7196	5.53528e-95
ulm	CD11c.	WMC1018712	12.1016	1.14863e-33
ulm	CD11c.	WMC1018713	14.8229	1.31215e-49
ulm	CD11c.	WMC1018715	20.1336	8.17689e-90
ulm	CD11c.	WMC1018716	14.0625	7.78562e-45
ulm	CD11c.	WMC1018717	17.5472	9.81772e-69
ulm	CD11c.	WMC1018718	12.7103	5.87151e-37
ulm	CD11c.	WMC1018719	11.5012	1.41537e-30
ulm	CD11c.	WMC1018720	12.692	7.41999e-37
ulm	CD11c.	WMC1018721	11.816	3.54258e-32
ulm	CD11c.	WMC1018724	11.7906	4.79037e-32
ulm	CD11c.	WMC1018725	12.4048	2.75935e-35
ulm	CD11c.	WMC1018729	9.3011	1.44143e-20
ulm	CD11c.	WMC1018730	8.73843	2.43182e-18
ulm	CD11c.	WMC1018731	8.25187	1.59508e-16
ulm	CD11c.	WMC1018732	13.0274	9.81572e-39
ulm	CD11c.	WMC1018733	15.7534	8.73023e-56
ulm	CD11c.	WMC1018736	13.5687	7.2261e-42
ulm	CD11c.	WMC1018737	10.9555	6.69964e-28
ulm	CD11c.	WMC1018738	12.6631	1.07135e-36
ulm	CD11c.	WMC1018739	11.2738	1.91039e-29
ulm	CD11c.	WMC1018740	4.05371	5.04834e-05
ulm	CD11c.	WMC1018742	6.3076	2.85636e-10
ulm	CD11c.	WMC1018743	11.4636	2.18444e-30
ulm	CD11c.	WMC1018744	8.01399	1.13312e-15
ulm	CD11c.	WMC1018745	12.092	1.28974e-33
ulm	CD11c.	WMC1018746	17.8721	3.16206e-71
ulm	CD11c.	WMC1018747	13.5634	7.75766e-42
ulm	CD11c.	WMC1018750	14.727	5.41155e-49
ulm	CD11c.	WMC1018751	4.44073	8.98355e-06
ulm	CD11c.	WMC1018752	13.4039	6.69301e-41
ulm	CD11c.	WMC1018753	8.68395	3.92984e-18
ulm	CD11c.	WMC1018754	16.6834	2.50495e-62
ulm	CD11c.	WMC1018755	18.8935	2.3646e-79
ulm	CD11c.	WMC1018756	14.4594	2.69726e-47
ulm	CD11c.	WMC1018757	9.18093	4.42374e-20
ulm	CD11c.	WMC1018758	8.76569	1.91056e-18
ulm	CD11c.	WMC1018759	16.6581	3.81331e-62
ulm	CD11c.	WMC1018760	18.7313	4.93849e-78
ulm	CD11c.	WMC1018761	10.7035	1.04418e-26
ulm	CD11c.	WMC1018762	9.24193	2.50819e-20
ulm	CD11c.	WMC1018764	5.28759	1.2443e-07
ulm	CD11c.	WMC1018765	18.1315	3.00777e-73
ulm	CD11c.	WMC1018767	15.2282	2.97069e-52
ulm	CD11c.	WMC1018769	9.60957	7.59265e-22
ulm	CD11c.	WMC1018771	13.7651	4.90937e-43
ulm	CD11c.	WMC1018772	6.80571	1.01625e-11
ulm	CD11c.	WMC1018773	15.6171	7.40192e-55
ulm	CD11c.	WMC1018774	6.61085	3.85768e-11
ulm	CD11c.	WMC1018775	7.57651	3.60754e-14
ulm	CD11c.	WMC1018776	17.6451	1.76047e-69
ulm	CD11c.	WMC1018778	15.6714	3.16588e-55
ulm	CD11c.	WMC1018779	2.13273	0.0329518
ulm	CD11c.	WMC1018780	18.292	1.63133e-74
ulm	CD11c.	WMC1018781	19.8118	4.89168e-87
ulm	CD11c.	WMC1018783	14.229	7.36324e-46
ulm	CD11c.	WMC1018784	2.5618	0.010416
ulm	CD11c.	WMC1018785	20.9271	7.5356e-97
ulm	CD11c.	WMC1018786	14.5189	1.13685e-47
ulm	CD11c.	WMC1018787	20.8045	9.58356e-96
ulm	CD11c.	WMC1018788	7.08472	1.41065e-12
ulm	CD11c.	WMC1018791	9.27692	1.8083e-20
ulm	CD11c.	WMC1018792	16.6513	4.27302e-62
ulm	CD11c.	WMC1018793	11.1108	1.19601e-28
ulm	CD11c.	WMC1018794	14.7446	4.17823e-49
ulm	CD11c.	WMC1018795	4.76743	1.8709e-06
ulm	CD11c.	WMC1018796	11.5065	1.33093e-30
ulm	CD11c.	WMC1018797	10.1918	2.27207e-24
ulm	CD11c.	WMC1018800	10.0601	8.71292e-24
ulm	CD11c.	WMC1018801	15.3035	9.41797e-53
ulm	CD11c.	WMC1018802	10.8681	1.74978e-27
ulm	CD11c.	WMC1018803	12.63	1.63022e-36
ulm	CD11c.	WMC1018804	15.2464	2.25329e-52
ulm	CD11c.	WMC1018807	14.4167	4.99503e-47
ulm	CD11c.	WMC1018808	13.4844	2.26443e-41
ulm	CD11c.	WMC1018809	12.2852	1.21339e-34
ulm	CD11c.	WMC1018810	18.5113	2.92643e-76
ulm	CD11c.	WMC1018811	8.0203	1.07642e-15
ulm	CD11c.	WMC1018812	16.069	5.7879e-58
ulm	CD11c.	WMC1018813	7.12654	1.04238e-12
ulm	CD11c.	WMC1018814	11.8282	3.06667e-32
ulm	CD11c.	WMC1018815	8.68863	3.7715e-18
ulm	CD11c.	WMC1018816	10.4043	2.50923e-25
ulm	CD11c.	WMC1018817	13.1987	1.03306e-39
ulm	CD11c.	WMC1018818	13.5655	7.54764e-42
ulm	CD11c.	WMC1018820	15.2016	4.4558e-52
ulm	CD11c.	WMC1018821	12.0331	2.63339e-33
ulm	CD11c.	WMC1018822	11.7008	1.38125e-31
ulm	CD11c.	WMC1018825	15.4369	1.21326e-53
ulm	CD11c.	WMC1018826	23.2013	1.74287e-118
ulm	CD11c.	WMC1018827	9.31384	1.27878e-20
ulm	CD11c.	WMC1018828	11.3852	5.37526e-30
ulm	CD11c.	WMC1018829	18.2489	3.58111e-74
ulm	CD11c.	WMC1018830	9.72234	2.52873e-22
ulm	CD11c.	WMC1018831	13.5583	8.31604e-42
ulm	CD11c.	WMC1018832	17.3601	2.54843e-67
ulm	CD11c.	WMC1018833	22.8154	1.16447e-114
ulm	CD11c.	WMC1018834	12.6003	2.37335e-36
ulm	CD11c.	WMC1018835	14.6419	1.89017e-48
ulm	CD11c.	WMC1018836	7.40132	1.36838e-13
ulm	CD11c.	WMC1018838	8.37041	5.88115e-17
ulm	CD11c.	WMC1018839	11.2895	1.59927e-29
ulm	CD11c.	WMC1018840	16.5789	1.41906e-61
ulm	CD11c.	WMC1018841	10.5741	4.1733e-26
ulm	CD11c.	WMC1018842	8.26496	1.42962e-16
ulm	CD11c.	WMC1018843	15.5431	2.34165e-54
ulm	CD11c.	WMC1018845	8.3026	1.04247e-16
ulm	CD11c.	WMC1018846	13.5073	1.66196e-41
ulm	CD11c.	WMC1018847	13.2005	1.0077e-39
ulm	CD11c.	WMC1018850	14.0162	1.49164e-44
ulm	CD11c.	WMC1018851	12.8871	6.07061e-38
ulm	CD11c.	WMC1018852	12.4141	2.45631e-35
ulm	CD11c.	WMC1018853	13.106	3.50339e-39
ulm	CD11c.	WMC1018854	11.0864	1.57158e-28
ulm	CD11c.	WMC1018855	12.7947	1.99543e-37
ulm	CD11c.	WMC1018856	12.0158	3.24588e-33
ulm	CD11c.	WMC1018857	16.3179	1.03322e-59
ulm	CD11c.	WMC1018858	10.8285	2.69601e-27
ulm	CD11c.	WMC1018859	12.6724	9.5148e-37
ulm	CD11c.	WMC1018860	21.1121	1.58171e-98
ulm	CD11c.	WMC1018861	12.8154	1.52997e-37
ulm	CD11c.	WMC1018862	14.1966	1.16848e-45
ulm	CD11c.	WMC1018863	17.0952	2.41915e-65
ulm	CD11c.	WMC1018864	18.9707	5.51351e-80
ulm	CD11c.	WMC1018865	0.107228	0.914608
ulm	CD11c.	WMC1018866	19.7206	2.94482e-86
ulm	CD11c.	WMC1018867	20.944	5.29934e-97
ulm	CD11c.	WMC1018868	11.9257	9.58712e-33
ulm	CD11c.	WMC1018869	14.0503	9.24368e-45
ulm	CD11c.	WMC1018871	11.0385	2.67585e-28
ulm	CD11c.	WMC1018872	5.46366	4.68514e-08
ulm	CD11c.	WMC1018873	12.1767	4.59966e-34
ulm	CD11c.	WMC1018874	15.3749	3.15083e-53
ulm	CD11c.	WMC1018875	11.3583	7.3071e-30
ulm	CD11c.	WMC1018876	17.2578	1.49225e-66
ulm	CD11c.	WMC1018879	14.1505	2.24539e-45
ulm	CD11c.	WMC1018881	11.7755	5.72789e-32
ulm	CD11c.	WMC1018882	11.1758	5.77404e-29
ulm	CD11c.	WMC1018883	8.79532	1.46862e-18
ulm	CD11c.	WMC1018884	13.1093	3.35644e-39
ulm	CD11c.	WMC1018886	17.3276	4.47137e-67
ulm	CD11c.	WMC1018887	17.9993	3.25442e-72
ulm	CD11c.	WMC1018888	16.9003	6.60177e-64
ulm	CD11c.	WMC1018889	15.0798	2.81689e-51
ulm	CD11c.	WMC1018890	10.0078	1.47906e-23
ulm	CD11c.	WMC1018891	12.0921	1.28784e-33
ulm	CD11c.	WMC1018892	19.4265	9.05953e-84
ulm	CD11c.	WMC1018893	11.8843	1.57223e-32
ulm	CD11c.	WMC1018894	14.8266	1.2415e-49
ulm	CD11c.	WMC1018895	17.5522	8.99693e-69
ulm	CD11c.	WMC1018896	17.1508	9.36597e-66
ulm	CD11c.	WMC1018897	13.6645	1.95618e-42
ulm	CD11c.	WMC1018898	10.4627	1.35731e-25
ulm	CD11c.	WMC1018899	18.6486	2.30329e-77
ulm	CD11c.	WMC1018900	17.5738	6.15703e-69
ulm	CD11c.	WMC1018901	13.5921	5.25322e-42
ulm	CD11c.	WMC1018902	21.2782	4.77604e-100
ulm	CD11c.	WMC1018903	9.92014	3.56599e-23
ulm	CD11c.	WMC1018904	13.504	1.73577e-41
ulm	CD11c.	WMC1018905	19.2498	2.72429e-82
ulm	CD11c.	WMC1018906	18.07	9.12068e-73
ulm	CD11c.	WMC1018907	10.2851	8.68381e-25
ulm	CD11c.	WMC1018908	18.3169	1.03571e-74
ulm	CD11c.	WMC1018910	8.04051	9.13098e-16
ulm	CD11c.	WMC1018911	16.2557	2.83778e-59
ulm	CD11c.	WMC1018912	19.0078	2.73411e-80
ulm	CD11c.	WMC1018913	11.6827	1.70888e-31
ulm	CD11c.	WMC1018914	13.7562	5.55162e-43
ulm	CD11c.	WMC1018915	9.09453	9.82101e-20
ulm	CD11c.	WMC1018916	14.226	7.69108e-46
ulm	CD11c.	WMC1018917	15.0376	5.31436e-51
ulm	CD11c.	WMC1018918	18.4142	1.74557e-75
ulm	CD11c.	WMC1018921	22.2199	7.00538e-109
ulm	CD11c.	WMC1018922	18.0875	6.64891e-73
ulm	CD11c.	WMC1018923	14.4044	5.96637e-47
ulm	CD11c.	WMC1018924	14.5807	4.62872e-48
ulm	CD11c.	WMC1018925	6.1531	7.65276e-10
ulm	CD11c.	WMC1018927	12.3708	4.20847e-35
ulm	CD11c.	WMC1018929	15.839	2.2613e-56
ulm	CD11c.	WMC1018930	17.8372	5.88695e-71
ulm	CD11c.	WMC1018932	8.97739	2.8616e-19
ulm	CD11c.	WMC1018934	12.4044	2.77121e-35
ulm	CD11c.	WMC1018937	17.293	8.1278e-67
ulm	CD11c.	WMC1018938	0.698729	0.484725
ulm	CD11c.	WMC1018939	16.3432	6.8352e-60
ulm	CD11c.	WMC1018940	6.85333	7.29428e-12
ulm	CD11c.	WMC1018942	14.1473	2.35107e-45
ulm	CD11c.	WMC1018943	12.2445	2.0039e-34
ulm	CD11c.	WMC1018944	10.875	1.62287e-27
ulm	CD11c.	WMC1018945	8.99904	2.35081e-19
ulm	CD11c.	WMC1018946	14.0566	8.46013e-45
ulm	CD11c.	WMC1018947	12.4093	2.60707e-35
ulm	CD11c.	WMC1018948	18.4544	8.34387e-76
ulm	CD11c.	WMC1018950	11.2929	1.5383e-29
ulm	CD11c.	WMC1018951	17.2568	1.5185e-66
ulm	CD11c.	WMC1018952	16.4553	1.08946e-60
ulm	CD11c.	WMC1018953	8.88428	6.63179e-19
[truncated: 17,949 more rows]

## Sheet: invivo cell scores
statistics	celltype	barcode	score	p_value
ulm	CD11c.	WMC1136801	0.629215	0.529211
ulm	CD11c.	WMC1136802	0.307498	0.758466
ulm	CD11c.	WMC1136803	4.00678	6.1637e-05
ulm	CD11c.	WMC1136804	6.07957	1.2133e-09
ulm	CD11c.	WMC1136807	2.91463	0.00356262
ulm	CD11c.	WMC1136809	3.14437	0.00166537
ulm	CD11c.	WMC1136811	11.6328	3.06428e-31
ulm	CD11c.	WMC1136812	0.597004	0.550507
ulm	CD11c.	WMC1136813	11.4977	1.47285e-30
ulm	CD11c.	WMC1136814	6.52021	7.08433e-11
ulm	CD11c.	WMC1136815	-1.13184	0.257707
ulm	CD11c.	WMC1136816	1.14879	0.250646
ulm	CD11c.	WMC1136817	5.65118	1.60168e-08
ulm	CD11c.	WMC1136818	8.57099	1.05333e-17
ulm	CD11c.	WMC1136820	1.49639	0.134559
ulm	CD11c.	WMC1136822	7.7436	9.83592e-15
ulm	CD11c.	WMC1136823	13.5944	5.09216e-42
ulm	CD11c.	WMC1136824	1.54686	0.121902
ulm	CD11c.	WMC1136825	8.7659	1.90696e-18
ulm	CD11c.	WMC1136826	9.23768	2.60958e-20
ulm	CD11c.	WMC1136828	12.2052	3.2445e-34
ulm	CD11c.	WMC1136829	-1.74679	0.0806789
ulm	CD11c.	WMC1136830	3.26763	0.00108522
ulm	CD11c.	WMC1136831	2.13182	0.0330259
ulm	CD11c.	WMC1136832	0.927326	0.353761
ulm	CD11c.	WMC1136833	-1.8017	0.0715976
ulm	CD11c.	WMC1136834	5.52266	3.35474e-08
ulm	CD11c.	WMC1136835	11.3079	1.29726e-29
ulm	CD11c.	WMC1136836	9.9925	1.725e-23
ulm	CD11c.	WMC1136837	-1.34016	0.180199
ulm	CD11c.	WMC1136838	0.487565	0.62586
ulm	CD11c.	WMC1136839	2.34757	0.0189
ulm	CD11c.	WMC1136840	7.11079	1.16844e-12
ulm	CD11c.	WMC1136841	2.95509	0.00312712
ulm	CD11c.	WMC1136842	-1.53636	0.124456
ulm	CD11c.	WMC1136843	-2.07956	0.0375706
ulm	CD11c.	WMC1136844	4.02451	5.7175e-05
ulm	CD11c.	WMC1136845	7.54818	4.4847e-14
ulm	CD11c.	WMC1136846	10.7073	1.00216e-26
ulm	CD11c.	WMC1136847	-0.351935	0.724888
ulm	CD11c.	WMC1136848	4.42744	9.55496e-06
ulm	CD11c.	WMC1136849	5.32171	1.03215e-07
ulm	CD11c.	WMC1136850	-1.65049	0.0988497
ulm	CD11c.	WMC1136851	9.69803	3.20832e-22
ulm	CD11c.	WMC1136852	2.69743	0.00698999
ulm	CD11c.	WMC1136853	3.91214	9.1596e-05
ulm	CD11c.	WMC1136854	2.62563	0.00865146
ulm	CD11c.	WMC1136856	4.16905	3.06362e-05
ulm	CD11c.	WMC1136857	10.0149	1.37634e-23
ulm	CD11c.	WMC1136860	5.02015	5.17999e-07
ulm	CD11c.	WMC1136861	0.965969	0.334064
ulm	CD11c.	WMC1136862	3.54794	0.000388598
ulm	CD11c.	WMC1136863	-2.30761	0.0210245
ulm	CD11c.	WMC1136864	1.76592	0.0774157
ulm	CD11c.	WMC1136865	13.005	1.31473e-38
ulm	CD11c.	WMC1136866	7.19843	6.172e-13
ulm	CD11c.	WMC1136867	3.88732	0.00010148
ulm	CD11c.	WMC1136868	0.512195	0.608517
ulm	CD11c.	WMC1136869	0.821971	0.411097
ulm	CD11c.	WMC1136870	5.03971	4.67769e-07
ulm	CD11c.	WMC1136871	3.66231	0.000250196
ulm	CD11c.	WMC1136873	0.992164	0.321122
ulm	CD11c.	WMC1136874	5.24251	1.59015e-07
ulm	CD11c.	WMC1136875	2.67011	0.007585
ulm	CD11c.	WMC1136876	4.83653	1.32499e-06
ulm	CD11c.	WMC1136877	5.76773	8.07927e-09
ulm	CD11c.	WMC1136878	-1.1703	0.241885
ulm	CD11c.	WMC1136879	13.1308	2.52807e-39
ulm	CD11c.	WMC1136880	1.17981	0.238083
ulm	CD11c.	WMC1136881	13.3704	1.04954e-40
ulm	CD11c.	WMC1136882	-0.835435	0.403476
ulm	CD11c.	WMC1136883	9.95733	2.45688e-23
ulm	CD11c.	WMC1136884	6.88658	5.77898e-12
ulm	CD11c.	WMC1136886	7.275	3.51242e-13
ulm	CD11c.	WMC1136887	-1.6462	0.0997293
ulm	CD11c.	WMC1136888	4.48183	7.41626e-06
ulm	CD11c.	WMC1136889	6.52007	7.09102e-11
ulm	CD11c.	WMC1136890	0.0160808	0.98717
ulm	CD11c.	WMC1136891	0.384779	0.700403
ulm	CD11c.	WMC1136892	-1.86362	0.06238
ulm	CD11c.	WMC1136893	4.13962	3.48425e-05
ulm	CD11c.	WMC1136894	-1.43573	0.151084
ulm	CD11c.	WMC1136895	2.41603	0.0156943
ulm	CD11c.	WMC1136896	-0.0407471	0.967498
ulm	CD11c.	WMC1136897	-1.46453	0.143055
ulm	CD11c.	WMC1136898	2.70181	0.00689859
ulm	CD11c.	WMC1136899	2.04121	0.0412345
ulm	CD11c.	WMC1136900	7.81176	5.74319e-15
ulm	CD11c.	WMC1136901	10.1697	2.85236e-24
ulm	CD11c.	WMC1136902	1.65924	0.0970739
ulm	CD11c.	WMC1136903	3.39987	0.000674684
ulm	CD11c.	WMC1136905	5.99453	2.05402e-09
ulm	CD11c.	WMC1136906	5.08127	3.76204e-07
ulm	CD11c.	WMC1136908	4.57567	4.75773e-06
ulm	CD11c.	WMC1136911	1.58124	0.113829
ulm	CD11c.	WMC1136914	9.69009	3.46749e-22
ulm	CD11c.	WMC1136915	8.30334	1.03605e-16
ulm	CD11c.	WMC1136916	0.5939	0.552582
ulm	CD11c.	WMC1136917	1.34596	0.17832
ulm	CD11c.	WMC1136919	0.823322	0.410329
ulm	CD11c.	WMC1136921	0.862015	0.388683
ulm	CD11c.	WMC1136923	-1.8248	0.0680368
ulm	CD11c.	WMC1136924	10.745	6.66939e-27
ulm	CD11c.	WMC1136925	4.90066	9.58003e-07
ulm	CD11c.	WMC1136926	6.97453	3.10502e-12
ulm	CD11c.	WMC1136927	5.61965	1.92312e-08
ulm	CD11c.	WMC1136928	7.01342	2.35353e-12
ulm	CD11c.	WMC1136930	10.9848	4.85266e-28
ulm	CD11c.	WMC1136931	0.695213	0.486925
ulm	CD11c.	WMC1136933	9.43268	4.1541e-21
ulm	CD11c.	WMC1136934	2.69938	0.00694915
ulm	CD11c.	WMC1136935	-1.70855	0.0875393
ulm	CD11c.	WMC1136936	6.76339	1.36208e-11
ulm	CD11c.	WMC1136937	0.941938	0.346229
ulm	CD11c.	WMC1136939	-1.47158	0.141139
ulm	CD11c.	WMC1136941	6.92113	4.53165e-12
ulm	CD11c.	WMC1136943	3.6132	0.000302727
ulm	CD11c.	WMC1136944	4.29107	1.78131e-05
ulm	CD11c.	WMC1136945	4.20824	2.57795e-05
ulm	CD11c.	WMC1136946	-0.303213	0.761729
ulm	CD11c.	WMC1136947	8.9419	3.94604e-19
ulm	CD11c.	WMC1136948	2.81498	0.00487987
ulm	CD11c.	WMC1136949	11.587	5.23226e-31
ulm	CD11c.	WMC1136951	-0.59715	0.55041
ulm	CD11c.	WMC1136952	4.78015	1.75634e-06
ulm	CD11c.	WMC1136953	7.92153	2.39171e-15
ulm	CD11c.	WMC1136954	6.22793	4.762e-10
ulm	CD11c.	WMC1136955	10.0545	9.21981e-24
ulm	CD11c.	WMC1136956	6.35853	2.05357e-10
ulm	CD11c.	WMC1136957	8.74639	2.2666e-18
ulm	CD11c.	WMC1136959	6.5141	7.37843e-11
ulm	CD11c.	WMC1136960	1.58772	0.112355
ulm	CD11c.	WMC1136961	9.92132	3.52421e-23
ulm	CD11c.	WMC1136962	9.58101	1.00104e-21
ulm	CD11c.	WMC1136963	9.8359	8.25181e-23
ulm	CD11c.	WMC1136964	10.8277	2.71794e-27
ulm	CD11c.	WMC1136965	-2.30407	0.0212228
ulm	CD11c.	WMC1136966	1.57876	0.114398
ulm	CD11c.	WMC1136967	4.36456	1.27623e-05
ulm	CD11c.	WMC1136968	2.46768	0.0136025
ulm	CD11c.	WMC1136969	3.10081	0.00193093
ulm	CD11c.	WMC1136970	8.10273	5.48856e-16
ulm	CD11c.	WMC1136971	5.21519	1.84323e-07
ulm	CD11c.	WMC1136972	-0.23065	0.817588
ulm	CD11c.	WMC1136974	8.06053	7.75518e-16
ulm	CD11c.	WMC1136975	11.4327	3.11691e-30
ulm	CD11c.	WMC1136977	5.03326	4.83804e-07
ulm	CD11c.	WMC1136978	-1.07521	0.282284
ulm	CD11c.	WMC1136980	4.13032	3.62818e-05
ulm	CD11c.	WMC1136981	-0.978405	0.327879
ulm	CD11c.	WMC1136983	-1.84177	0.0655151
ulm	CD11c.	WMC1136984	4.42553	9.63966e-06
ulm	CD11c.	WMC1136985	-1.27848	0.201084
ulm	CD11c.	WMC1136986	2.46378	0.0137511
ulm	CD11c.	WMC1136987	13.5322	1.18612e-41
ulm	CD11c.	WMC1136988	3.41419	0.000640206
ulm	CD11c.	WMC1136989	2.19118	0.028443
ulm	CD11c.	WMC1136990	10.0129	1.40498e-23
ulm	CD11c.	WMC1136991	3.40052	0.000673072
ulm	CD11c.	WMC1136992	5.85874	4.69158e-09
ulm	CD11c.	WMC1136993	7.3307	2.32238e-13
ulm	CD11c.	WMC1136994	8.29252	1.13463e-16
ulm	CD11c.	WMC1136995	5.7662	8.15298e-09
ulm	CD11c.	WMC1136996	-1.94726	0.0515094
ulm	CD11c.	WMC1136997	-1.85054	0.0642411
ulm	CD11c.	WMC1136998	8.42436	3.71766e-17
ulm	CD11c.	WMC1136999	8.55739	1.18509e-17
ulm	CD11c.	WMC1137001	5.33539	9.57345e-08
ulm	CD11c.	WMC1137002	5.9115	3.41097e-09
ulm	CD11c.	WMC1137003	1.63412	0.10224
ulm	CD11c.	WMC1137004	5.45196	5.00416e-08
ulm	CD11c.	WMC1137005	9.34263	9.7512e-21
ulm	CD11c.	WMC1137006	4.73066	2.2437e-06
ulm	CD11c.	WMC1137007	9.80675	1.10126e-22
ulm	CD11c.	WMC1137008	7.54504	4.594e-14
ulm	CD11c.	WMC1137009	0.816893	0.413993
ulm	CD11c.	WMC1137010	5.97767	2.27811e-09
ulm	CD11c.	WMC1137011	-1.16007	0.246024
ulm	CD11c.	WMC1137012	7.29827	2.95592e-13
ulm	CD11c.	WMC1137013	7.56207	4.03136e-14
ulm	CD11c.	WMC1137014	4.97846	6.42938e-07
ulm	CD11c.	WMC1137015	-0.359826	0.718979
ulm	CD11c.	WMC1137016	-1.87259	0.0611306
ulm	CD11c.	WMC1137017	1.57838	0.114485
ulm	CD11c.	WMC1137018	9.42614	4.42069e-21
ulm	CD11c.	WMC1137019	6.45881	1.06444e-10
ulm	CD11c.	WMC1137020	-1.80987	0.0703214
ulm	CD11c.	WMC1137021	0.857511	0.391166
ulm	CD11c.	WMC1137022	3.15838	0.00158738
ulm	CD11c.	WMC1137023	11.3786	5.79302e-30
ulm	CD11c.	WMC1137025	5.15656	2.52437e-07
ulm	CD11c.	WMC1137026	4.81029	1.51125e-06
ulm	CD11c.	WMC1137027	-1.64533	0.0999076
ulm	CD11c.	WMC1137030	-1.27752	0.201424
ulm	CD11c.	WMC1137032	7.47124	8.06688e-14
ulm	CD11c.	WMC1137033	-1.79263	0.0730376
ulm	CD11c.	WMC1137034	1.33291	0.182568
ulm	CD11c.	WMC1137037	10.2384	1.40649e-24
ulm	CD11c.	WMC1137038	9.31428	1.27352e-20
ulm	CD11c.	WMC1137041	8.90867	5.3256e-19
ulm	CD11c.	WMC1137042	8.7975	1.44034e-18
ulm	CD11c.	WMC1137043	13.3036	2.56418e-40
ulm	CD11c.	WMC1137044	14.0867	5.53613e-45
ulm	CD11c.	WMC1137045	10.1651	2.98787e-24
ulm	CD11c.	WMC1137046	-0.0412069	0.967131
ulm	CD11c.	WMC1137047	5.57147	2.53832e-08
ulm	CD11c.	WMC1137048	2.00209	0.0452805
ulm	CD11c.	WMC1137049	7.08647	1.39303e-12
ulm	CD11c.	WMC1137051	12.1727	4.83014e-34
ulm	CD11c.	WMC1137052	0.772777	0.439658
ulm	CD11c.	WMC1137053	4.16359	3.13775e-05
ulm	CD11c.	WMC1137054	9.37027	7.51059e-21
ulm	CD11c.	WMC1137055	1.48115	0.138572
ulm	CD11c.	WMC1137056	-2.40308	0.0162613
ulm	CD11c.	WMC1137057	-1.7668	0.0772673
ulm	CD11c.	WMC1137058	3.58186	0.000341469
ulm	CD11c.	WMC1137059	5.60438	2.10049e-08
ulm	CD11c.	WMC1137060	4.80547	1.54813e-06
ulm	CD11c.	WMC1137062	-1.62893	0.103334
ulm	CD11c.	WMC1137063	8.93971	4.02498e-19
ulm	CD11c.	WMC1137064	0.7422	0.45797
ulm	CD11c.	WMC1137065	-1.94954	0.0512359
ulm	CD11c.	WMC1137066	7.69148	1.4796e-14
ulm	CD11c.	WMC1137067	4.91144	9.068e-07
ulm	CD11c.	WMC1137068	6.33832	2.34163e-10
ulm	CD11c.	WMC1137069	2.53124	0.0113687
ulm	CD11c.	WMC1137070	2.48409	0.0129915
ulm	CD11c.	WMC1137071	2.76409	0.00571022
ulm	CD11c.	WMC1137072	3.7002	0.000215645
ulm	CD11c.	WMC1137073	7.89837	2.88013e-15
ulm	CD11c.	WMC1137074	6.48179	9.14417e-11
ulm	CD11c.	WMC1137076	2.15148	0.0314432
ulm	CD11c.	WMC1137077	6.42568	1.32401e-10
ulm	CD11c.	WMC1137078	3.87227	0.000107955
ulm	CD11c.	WMC1137079	-1.97795	0.0479401
ulm	CD11c.	WMC1137081	6.75068	1.48673e-11
ulm	CD11c.	WMC1137082	1.92168	0.0546512
ulm	CD11c.	WMC1137083	4.94101	7.79574e-07
ulm	CD11c.	WMC1137084	4.67702	2.91796e-06
ulm	CD11c.	WMC1137085	5.25235	1.50755e-07
ulm	CD11c.	WMC1137086	0.491027	0.623409
ulm	CD11c.	WMC1137087	-2.38818	0.0169357
ulm	CD11c.	WMC1137088	5.49726	3.8752e-08
ulm	CD11c.	WMC1137091	2.86714	0.00414363
ulm	CD11c.	WMC1137092	-1.49182	0.135752
ulm	CD11c.	WMC1137094	6.1288	8.91736e-10
ulm	CD11c.	WMC1137095	4.28366	1.84172e-05
ulm	CD11c.	WMC1137097	3.29233	0.000994251
ulm	CD11c.	WMC1137098	-2.11043	0.0348258
ulm	CD11c.	WMC1137099	11.7381	8.90733e-32
ulm	CD11c.	WMC1137100	3.15171	0.00162406
ulm	CD11c.	WMC1137101	5.40561	6.48667e-08
ulm	CD11c.	WMC1137102	0.82269	0.410688
ulm	CD11c.	WMC1137103	9.06604	1.27542e-19
ulm	CD11c.	WMC1137104	11.3653	6.74788e-30
ulm	CD11c.	WMC1137105	7.56508	3.93919e-14
ulm	CD11c.	WMC1137108	-2.16835	0.0301364
ulm	CD11c.	WMC1137109	7.49828	6.56735e-14
ulm	CD11c.	WMC1137110	2.57361	0.010067
ulm	CD11c.	WMC1137113	12.5418	4.96189e-36
ulm	CD11c.	WMC1137114	3.45507	0.000550581
ulm	CD11c.	WMC1137115	-0.540647	0.588753
ulm	CD11c.	WMC1137116	11.7629	6.65008e-32
ulm	CD11c.	WMC1137117	-1.64204	0.100587
ulm	CD11c.	WMC1137118	0.694686	0.487255
ulm	CD11c.	WMC1137121	-1.8493	0.0644203
ulm	CD11c.	WMC1137122	4.86981	1.12026e-06
ulm	CD11c.	WMC1137123	3.9236	8.73473e-05
ulm	CD11c.	WMC1137124	1.46873	0.141912
ulm	CD11c.	WMC1137127	15.0816	2.73849e-51
ulm	CD11c.	WMC1137128	3.63574	0.000277449
ulm	CD11c.	WMC1137130	7.49265	6.85478e-14
ulm	CD11c.	WMC1137131	-0.988816	0.322758
ulm	CD11c.	WMC1137133	1.35741	0.174655
ulm	CD11c.	WMC1137134	2.97033	0.00297611
ulm	CD11c.	WMC1137135	1.67472	0.0939952
ulm	CD11c.	WMC1137136	6.78619	1.16353e-11
ulm	CD11c.	WMC1137137	13.3411	1.55291e-40
ulm	CD11c.	WMC1137139	9.85764	6.64956e-23
ulm	CD11c.	WMC1137140	1.13423	0.256702
ulm	CD11c.	WMC1137141	0.39397	0.693605
ulm	CD11c.	WMC1137142	3.70958	0.00020782
ulm	CD11c.	WMC1137143	4.14261	3.43911e-05
ulm	CD11c.	WMC1137144	2.95848	0.00309301
ulm	CD11c.	WMC1137145	2.19884	0.0278939
ulm	CD11c.	WMC1137146	1.8742	0.0609081
ulm	CD11c.	WMC1137147	8.03861	9.27359e-16
ulm	CD11c.	WMC1137148	5.68827	1.29012e-08
ulm	CD11c.	WMC1137149	3.43664	0.000589428
ulm	CD11c.	WMC1137151	4.07228	4.66234e-05
ulm	CD11c.	WMC1137152	1.60042	0.109511
ulm	CD11c.	WMC1137155	-2.03252	0.0421064
ulm	CD11c.	WMC1137156	-1.44788	0.147656
ulm	CD11c.	WMC1137157	2.23969	0.0251149
ulm	CD11c.	WMC1137158	-0.758981	0.447867
ulm	CD11c.	WMC1137159	-1.29545	0.195171
ulm	CD11c.	WMC1137160	3.63547	0.00027774
ulm	CD11c.	WMC1137161	-1.90062	0.0573569
ulm	CD11c.	WMC1137162	12.5215	6.41132e-36
ulm	CD11c.	WMC1137163	2.90312	0.00369618
ulm	CD11c.	WMC1137164	4.34435	1.39952e-05
ulm	CD11c.	WMC1137165	2.22608	0.0260129
ulm	CD11c.	WMC1137166	7.32623	2.40103e-13
ulm	CD11c.	WMC1137167	-1.63547	0.101956
ulm	CD11c.	WMC1137168	-0.271248	0.786201
ulm	CD11c.	WMC1137169	6.47775	9.39216e-11
ulm	CD11c.	WMC1137171	-1.73793	0.0822288
ulm	CD11c.	WMC1137172	3.91493	9.05452e-05
ulm	CD11c.	WMC1137173	-2.25801	0.0239489
ulm	CD11c.	WMC1137174	10.0851	6.76021e-24
ulm	CD11c.	WMC1137176	1.80596	0.0709308
ulm	CD11c.	WMC1137177	2.21251	0.0269356
ulm	CD11c.	WMC1137179	4.64782	3.36281e-06
ulm	CD11c.	WMC1137180	-0.956877	0.338634
ulm	CD11c.	WMC1137181	4.76122	1.92939e-06
ulm	CD11c.	WMC1137182	11.8122	3.70646e-32
ulm	CD11c.	WMC1137183	8.83428	1.03774e-18
ulm	CD11c.	WMC1137184	7.0845	1.4129e-12
ulm	CD11c.	WMC1137185	1.52773	0.126586
ulm	CD11c.	WMC1137186	1.43138	0.152329
ulm	CD11c.	WMC1137187	2.73556	0.00622952
ulm	CD11c.	WMC1137188	5.1978	2.02413e-07
ulm	CD11c.	WMC1137189	6.461	1.04916e-10
ulm	CD11c.	WMC1137190	7.67922	1.62812e-14
ulm	CD11c.	WMC1137191	3.8233	0.000131829
ulm	CD11c.	WMC1137193	-1.13067	0.258199
ulm	CD11c.	WMC1137194	-1.6499	0.0989696
ulm	CD11c.	WMC1137195	-0.670747	0.502384
ulm	CD11c.	WMC1137196	3.92257	8.77222e-05
ulm	CD11c.	WMC1137197	6.74367	1.56026e-11
ulm	CD11c.	WMC1137198	5.34482	9.08851e-08
ulm	CD11c.	WMC1137199	6.7247	1.77745e-11
ulm	CD11c.	WMC1137200	8.03446	9.59252e-16
ulm	CD11c.	WMC1137201	2.36322	0.0181205
ulm	CD11c.	WMC1137202	2.23392	0.0254927
ulm	CD11c.	WMC1137203	-0.0603203	0.951901
ulm	CD11c.	WMC1137204	7.38219	1.58002e-13
ulm	CD11c.	WMC1137205	-1.64348	0.100291
ulm	CD11c.	WMC1137206	1.12413	0.260965
ulm	CD11c.	WMC1137207	-2.20201	0.027669
ulm	CD11c.	WMC1137209	11.8978	1.33809e-32
ulm	CD11c.	WMC1137210	2.98331	0.00285281
ulm	CD11c.	WMC1137211	5.64474	1.66285e-08
ulm	CD11c.	WMC1137212	1.74574	0.0808624
ulm	CD11c.	WMC1137213	1.10879	0.267526
ulm	CD11c.	WMC1137215	3.06387	0.00218602
ulm	CD11c.	WMC1137216	8.24115	1.74444e-16
ulm	CD11c.	WMC1137217	3.86671	0.000110447
ulm	CD11c.	WMC1137218	8.79036	1.53471e-18
ulm	CD11c.	WMC1137219	3.10188	0.00192395
ulm	CD11c.	WMC1137220	1.21701	0.223607
ulm	CD11c.	WMC1137221	4.15091	3.31674e-05
ulm	CD11c.	WMC1137222	6.81005	9.86114e-12
ulm	CD11c.	WMC1137223	8.82114	1.1669e-18
ulm	CD11c.	WMC1137224	-0.535242	0.592485
ulm	CD11c.	WMC1137225	4.93695	7.95953e-07
ulm	CD11c.	WMC1137226	2.00394	0.0450815
ulm	CD11c.	WMC1137227	2.91628	0.00354383
ulm	CD11c.	WMC1137229	-1.72222	0.0850361
ulm	CD11c.	WMC1137232	2.64644	0.00813681
ulm	CD11c.	WMC1137233	3.00694	0.0026402
ulm	CD11c.	WMC1137234	6.43337	1.25876e-10
ulm	CD11c.	WMC1137235	2.34716	0.018921
ulm	CD11c.	WMC1137236	3.66488	0.0002477
ulm	CD11c.	WMC1137237	3.83329	0.000126586
ulm	CD11c.	WMC1137238	7.26432	3.80107e-13
ulm	CD11c.	WMC1137239	10.0009	1.58554e-23
ulm	CD11c.	WMC1137240	2.54441	0.0109492
ulm	CD11c.	WMC1137241	11.7895	4.85272e-32
ulm	CD11c.	WMC1137242	-2.09123	0.0365125
ulm	CD11c.	WMC1137243	1.33376	0.182287
ulm	CD11c.	WMC1137244	0.634275	0.525904
ulm	CD11c.	WMC1137245	6.92742	4.33477e-12
ulm	CD11c.	WMC1137246	0.691934	0.488982
ulm	CD11c.	WMC1137247	-1.18518	0.235951
ulm	CD11c.	WMC1137248	12.4294	2.03049e-35
ulm	CD11c.	WMC1137249	6.76857	1.3142e-11
ulm	CD11c.	WMC1137250	1.83789	0.0660842
ulm	CD11c.	WMC1137251	4.43629	9.17058e-06
ulm	CD11c.	WMC1137254	0.0354377	0.971731
ulm	CD11c.	WMC1137255	2.29356	0.0218198
ulm	CD11c.	WMC1137257	5.68586	1.30844e-08
ulm	CD11c.	WMC1137259	-2.3592	0.0183182
ulm	CD11c.	WMC1137260	2.9691	0.00298812
ulm	CD11c.	WMC1137261	0.168132	0.86648
ulm	CD11c.	WMC1137262	6.10236	1.05239e-09
ulm	CD11c.	WMC1137263	4.66235	3.13378e-06
ulm	CD11c.	WMC1137264	3.1004	0.00193362
ulm	CD11c.	WMC1137265	10.38	3.23503e-25
ulm	CD11c.	WMC1137266	9.65897	4.69748e-22
ulm	CD11c.	WMC1137267	2.56119	0.0104342
ulm	CD11c.	WMC1137268	9.6054	7.90581e-22
ulm	CD11c.	WMC1137269	5.02898	4.94725e-07
ulm	CD11c.	WMC1137270	2.34495	0.0190332
ulm	CD11c.	WMC1137271	6.99487	2.6867e-12
ulm	CD11c.	WMC1137272	2.77034	0.00560177
ulm	CD11c.	WMC1137273	11.1261	1.00798e-28
ulm	CD11c.	WMC1137274	4.08024	4.50546e-05
ulm	CD11c.	WMC1137275	6.18955	6.07801e-10
ulm	CD11c.	WMC1137276	7.18614	6.75309e-13
ulm	CD11c.	WMC1137277	5.46924	4.54016e-08
ulm	CD11c.	WMC1137278	3.20437	0.00135439
ulm	CD11c.	WMC1137279	3.58326	0.000339641
ulm	CD11c.	WMC1137280	3.55878	0.000372911
ulm	CD11c.	WMC1137282	-1.29145	0.196555
ulm	CD11c.	WMC1137284	2.78267	0.00539329
ulm	CD11c.	WMC1137285	2.38159	0.0172418
ulm	CD11c.	WMC1137286	-1.00422	0.315278
ulm	CD11c.	WMC1137287	4.70862	2.50031e-06
ulm	CD11c.	WMC1137289	-0.201238	0.840513
ulm	CD11c.	WMC1137290	4.08887	4.34114e-05
ulm	CD11c.	WMC1137291	2.5528	0.0106888
ulm	CD11c.	WMC1137293	-0.0614923	0.950967
ulm	CD11c.	WMC1137296	2.25319	0.0242513
ulm	CD11c.	WMC1137297	-1.0073	0.313795
ulm	CD11c.	WMC1137298	3.74749	0.000178805
ulm	CD11c.	WMC1137299	1.05428	0.291761
ulm	CD11c.	WMC1137300	0.895434	0.370559
ulm	CD11c.	WMC1137301	5.82139	5.8697e-09
ulm	CD11c.	WMC1137302	3.88062	0.000104319
ulm	CD11c.	WMC1137303	2.34443	0.01906
ulm	CD11c.	WMC1137304	8.53439	1.44588e-17
ulm	CD11c.	WMC1137305	0.241924	0.80884
ulm	CD11c.	WMC1137306	-1.46559	0.142766
ulm	CD11c.	WMC1137307	1.90166	0.0572205
ulm	CD11c.	WMC1137308	-1.03339	0.301426
ulm	CD11c.	WMC1137309	-2.28856	0.0221086
ulm	CD11c.	WMC1137310	6.59479	4.29865e-11
ulm	CD11c.	WMC1137313	8.76934	1.84971e-18
ulm	CD11c.	WMC1137314	4.05419	5.03814e-05
ulm	CD11c.	WMC1137315	-1.33602	0.181548
ulm	CD11c.	WMC1137316	3.06798	0.00215624
ulm	CD11c.	WMC1137317	13.0639	6.08872e-39
ulm	CD11c.	WMC1137318	2.29928	0.0214931
ulm	CD11c.	WMC1137320	1.16272	0.244947
ulm	CD11c.	WMC1137322	9.40338	5.48831e-21
ulm	CD11c.	WMC1137323	3.83808	0.000124142
ulm	CD11c.	WMC1137325	1.04641	0.295375
ulm	CD11c.	WMC1137326	-1.4554	0.145563
ulm	CD11c.	WMC1137327	1.26377	0.206317
ulm	CD11c.	WMC1137328	7.75031	9.33051e-15
ulm	CD11c.	WMC1137329	-1.85566	0.0635075
ulm	CD11c.	WMC1137330	1.50614	0.132037
ulm	CD11c.	WMC1137331	8.03541	9.51868e-16
ulm	CD11c.	WMC1137332	-1.39443	0.163195
ulm	CD11c.	WMC1137334	7.00447	2.50881e-12
ulm	CD11c.	WMC1137337	-0.95818	0.337976
ulm	CD11c.	WMC1137339	8.43815	3.30481e-17
ulm	CD11c.	WMC1137342	-1.74408	0.0811507
ulm	CD11c.	WMC1137343	5.66716	1.45939e-08
ulm	CD11c.	WMC1137344	2.92282	0.00347028
ulm	CD11c.	WMC1137345	6.22031	4.99908e-10
ulm	CD11c.	WMC1137346	5.46676	4.60416e-08
ulm	CD11c.	WMC1137347	0.054334	0.956669
ulm	CD11c.	WMC1137348	-1.33132	0.183089
ulm	CD11c.	WMC1137349	5.37826	7.55275e-08
ulm	CD11c.	WMC1137352	-1.99725	0.0458036
ulm	CD11c.	WMC1137353	5.85453	4.81193e-09
ulm	CD11c.	WMC1137354	1.35063	0.17682
ulm	CD11c.	WMC1137355	1.06086	0.288758
ulm	CD11c.	WMC1137356	7.96123	1.73722e-15
ulm	CD11c.	WMC1137357	0.163075	0.87046
ulm	CD11c.	WMC1137358	2.79972	0.00511654
ulm	CD11c.	WMC1137359	8.73722	2.45794e-18
ulm	CD11c.	WMC1137360	1.62673	0.1038
ulm	CD11c.	WMC1137361	6.28899	3.22048e-10
ulm	CD11c.	WMC1137362	1.45239	0.1464
ulm	CD11c.	WMC1137364	2.90439	0.00368127
ulm	CD11c.	WMC1137365	-0.64359	0.519844
ulm	CD11c.	WMC1137366	2.58764	0.00966612
ulm	CD11c.	WMC1137367	5.42379	5.86052e-08
ulm	CD11c.	WMC1137368	3.59353	0.000326522
ulm	CD11c.	WMC1137369	-1.05479	0.291528
ulm	CD11c.	WMC1137370	13.8527	1.46236e-43
ulm	CD11c.	WMC1137371	4.23282	2.31169e-05
ulm	CD11c.	WMC1137372	10.9007	1.22413e-27
ulm	CD11c.	WMC1137373	2.73983	0.0061492
ulm	CD11c.	WMC1137374	1.39449	0.163176
ulm	CD11c.	WMC1137375	4.31875	1.57205e-05
ulm	CD11c.	WMC1137376	2.66313	0.00774422
ulm	CD11c.	WMC1137378	11.883	1.5959e-32
ulm	CD11c.	WMC1137381	9.80608	1.10862e-22
ulm	CD11c.	WMC1137382	5.91956	3.24804e-09
ulm	CD11c.	WMC1137383	1.41311	0.157628
ulm	CD11c.	WMC1137385	7.78825	6.91826e-15
ulm	CD11c.	WMC1137386	-1.57788	0.1146
ulm	CD11c.	WMC1137387	-1.87661	0.0605765
ulm	CD11c.	WMC1137388	8.76417	1.93634e-18
ulm	CD11c.	WMC1137390	-1.13983	0.254362
ulm	CD11c.	WMC1137391	-0.457643	0.647211
ulm	CD11c.	WMC1137392	3.08761	0.00201877
ulm	CD11c.	WMC1137393	0.5656	0.571668
ulm	CD11c.	WMC1137394	4.82321	1.4166e-06
ulm	CD11c.	WMC1137395	-1.88104	0.0599718
ulm	CD11c.	WMC1137396	1.84312	0.0653178
ulm	CD11c.	WMC1137397	-1.33965	0.180364
ulm	CD11c.	WMC1137399	0.454944	0.649151
ulm	CD11c.	WMC1137400	-0.0754928	0.939823
ulm	CD11c.	WMC1137401	1.04911	0.29413
ulm	CD11c.	WMC1137405	5.2209	1.78731e-07
ulm	CD11c.	WMC1137408	1.69357	0.0903526
ulm	CD11c.	WMC1137409	-1.47015	0.141528
ulm	CD11c.	WMC1137413	5.6146	1.98007e-08
ulm	CD11c.	WMC1137414	7.73078	1.08777e-14
ulm	CD11c.	WMC1137416	4.25004	2.14101e-05
ulm	CD11c.	WMC1137417	6.36472	1.97246e-10
ulm	CD11c.	WMC1137418	-1.96352	0.0495909
ulm	CD11c.	WMC1137420	3.49865	0.000468005
ulm	CD11c.	WMC1137421	0.254086	0.79943
ulm	CD11c.	WMC1137422	1.10108	0.270866
ulm	CD11c.	WMC1137424	1.84877	0.0644968
ulm	CD11c.	WMC1137426	-1.17589	0.239645
ulm	CD11c.	WMC1137427	4.94547	7.61942e-07
ulm	CD11c.	WMC1137429	10.2004	2.08044e-24
ulm	CD11c.	WMC1137430	6.55575	5.58727e-11
ulm	CD11c.	WMC1137431	-0.378279	0.705225
ulm	CD11c.	WMC1137432	0.689909	0.490254
ulm	CD11c.	WMC1137433	1.30532	0.191791
ulm	CD11c.	WMC1137434	2.63238	0.00848125
ulm	CD11c.	WMC1137435	5.31787	1.05416e-07
ulm	CD11c.	WMC1137436	7.54824	4.48272e-14
ulm	CD11c.	WMC1137437	3.21138	0.00132178
ulm	CD11c.	WMC1137438	3.35411	0.000796773
ulm	CD11c.	WMC1137439	4.58838	4.47736e-06
ulm	CD11c.	WMC1137440	2.62838	0.00858171
ulm	CD11c.	WMC1137441	3.84785	0.000119297
ulm	CD11c.	WMC1137442	6.64041	3.15854e-11
ulm	CD11c.	WMC1137443	4.87138	1.11142e-06
ulm	CD11c.	WMC1137444	-2.10014	0.0357209
ulm	CD11c.	WMC1137445	2.42314	0.0153901
ulm	CD11c.	WMC1137447	-1.87742	0.0604663
ulm	CD11c.	WMC1137448	5.02539	5.04047e-07
ulm	CD11c.	WMC1137449	5.14813	2.64035e-07
ulm	CD11c.	WMC1137450	7.95094	1.88759e-15
ulm	CD11c.	WMC1137451	4.20577	2.60621e-05
ulm	CD11c.	WMC1137453	7.98797	1.39937e-15
ulm	CD11c.	WMC1137454	9.13878	6.53369e-20
ulm	CD11c.	WMC1137455	5.50814	3.64337e-08
ulm	CD11c.	WMC1137456	-1.18514	0.235966
ulm	CD11c.	WMC1137457	2.70706	0.00679047
ulm	CD11c.	WMC1137458	3.4905	0.000482513
ulm	CD11c.	WMC1137459	3.54827	0.000388106
ulm	CD11c.	WMC1137461	-0.116131	0.907549
ulm	CD11c.	WMC1137462	4.12347	3.73776e-05
ulm	CD11c.	WMC1137463	8.36943	5.93016e-17
ulm	CD11c.	WMC1137464	-2.41983	0.0155311
ulm	CD11c.	WMC1137466	3.61639	0.000299024
ulm	CD11c.	WMC1137467	3.21423	0.00130875
ulm	CD11c.	WMC1137468	9.65884	4.70349e-22
ulm	CD11c.	WMC1137469	4.83816	1.31414e-06
ulm	CD11c.	WMC1137471	5.1369	2.80297e-07
ulm	CD11c.	WMC1137472	-1.15406	0.248481
ulm	CD11c.	WMC1137475	4.79869	1.60147e-06
ulm	CD11c.	WMC1137478	3.78144	0.000156093
ulm	CD11c.	WMC1137481	5.66289	1.49622e-08
ulm	CD11c.	WMC1137482	10.1894	2.33064e-24
ulm	CD11c.	WMC1137483	8.05239	8.28806e-16
ulm	CD11c.	WMC1137485	-1.47373	0.140561
ulm	CD11c.	WMC1137487	-1.26533	0.20576
ulm	CD11c.	WMC1137488	4.76186	1.92329e-06
ulm	CD11c.	WMC1137489	5.5861	2.33375e-08
ulm	CD11c.	WMC1137490	-0.55231	0.580738
ulm	CD11c.	WMC1137492	-0.55449	0.579246
ulm	CD11c.	WMC1137493	5.20802	1.91581e-07
ulm	CD11c.	WMC1137494	0.112417	0.910493
ulm	CD11c.	WMC1137495	6.70264	2.0675e-11
ulm	CD11c.	WMC1137496	2.07876	0.0376443
ulm	CD11c.	WMC1137497	13.3471	1.43461e-40
ulm	CD11c.	WMC1137500	0.583275	0.55971
ulm	CD11c.	WMC1137501	0.785304	0.432279
ulm	CD11c.	WMC1137502	-1.75599	0.0790966
ulm	CD11c.	WMC1137504	3.22938	0.00124135
ulm	CD11c.	WMC1137505	4.18406	2.86808e-05
ulm	CD11c.	WMC1137506	4.17167	3.02854e-05
ulm	CD11c.	WMC1137507	3.10506	0.00190342
ulm	CD11c.	WMC1137509	4.53284	5.83237e-06
ulm	CD11c.	WMC1137510	-0.881009	0.378317
ulm	CD11c.	WMC1137511	-1.89836	0.0576539
ulm	CD11c.	WMC1137512	3.58211	0.000341139
ulm	CD11c.	WMC1137513	6.57199	5.01099e-11
ulm	CD11c.	WMC1137514	-0.0486442	0.961203
ulm	CD11c.	WMC1137515	2.34637	0.0189611
ulm	CD11c.	WMC1137516	-1.61018	0.107364
ulm	CD11c.	WMC1137517	-1.06995	0.284646
ulm	CD11c.	WMC1137518	-1.60097	0.10939
ulm	CD11c.	WMC1137520	3.72673	0.000194185
ulm	CD11c.	WMC1137521	1.07417	0.28275
ulm	CD11c.	WMC1137522	-0.466154	0.641107
ulm	CD11c.	WMC1137523	9.6373	5.80056e-22
ulm	CD11c.	WMC1137525	3.11899	0.00181572
ulm	CD11c.	WMC1137527	3.23469	0.00121851
ulm	CD11c.	WMC1137528	6.93771	4.0311e-12
ulm	CD11c.	WMC1137529	-2.23897	0.025162
ulm	CD11c.	WMC1137530	9.99061	1.75827e-23
ulm	CD11c.	WMC1137531	-2.40536	0.0161601
ulm	CD11c.	WMC1137535	-2.6123	0.008996
ulm	CD11c.	WMC1137536	2.50924	0.012102
ulm	CD11c.	WMC1137538	6.05708	1.39555e-09
ulm	CD11c.	WMC1137539	-2.15767	0.0309577
ulm	CD11c.	WMC1137541	-2.05924	0.039476
ulm	CD11c.	WMC1137542	1.53927	0.123744
ulm	CD11c.	WMC1137543	6.60659	3.97012e-11
ulm	CD11c.	WMC1137544	-0.994668	0.319902
ulm	CD11c.	WMC1137545	6.10566	1.0309e-09
ulm	CD11c.	WMC1137546	8.30477	1.02362e-16
ulm	CD11c.	WMC1137547	0.00173286	0.998617
ulm	CD11c.	WMC1137548	0.473864	0.635599
ulm	CD11c.	WMC1137549	6.53785	6.29771e-11
ulm	CD11c.	WMC1137550	-1.58819	0.112248
ulm	CD11c.	WMC1137551	10.5422	5.8592e-26
ulm	CD11c.	WMC1137552	5.0805	3.77731e-07
ulm	CD11c.	WMC1137553	5.41145	6.279e-08
ulm	CD11c.	WMC1137554	5.54889	2.88862e-08
ulm	CD11c.	WMC1137555	2.9441	0.00324038
ulm	CD11c.	WMC1137556	8.21337	2.19895e-16
ulm	CD11c.	WMC1137557	-1.05521	0.291334
ulm	CD11c.	WMC1137558	15.276	1.43393e-52
ulm	CD11c.	WMC1137560	2.32363	0.0201491
ulm	CD11c.	WMC1137561	2.62829	0.00858406
ulm	CD11c.	WMC1137562	5.3211	1.03563e-07
ulm	CD11c.	WMC1137563	1.49432	0.135097
ulm	CD11c.	WMC1137564	0.982933	0.325645
ulm	CD11c.	WMC1137565	5.20653	1.93129e-07
ulm	CD11c.	WMC1137566	3.67468	0.000238387
ulm	CD11c.	WMC1137567	-1.89704	0.0578284
ulm	CD11c.	WMC1137568	4.30437	1.67761e-05
ulm	CD11c.	WMC1137570	5.35037	8.81401e-08
ulm	CD11c.	WMC1137578	5.80269	6.56328e-09
ulm	CD11c.	WMC1137579	7.73919	1.01828e-14
ulm	CD11c.	WMC1137582	4.7258	2.29805e-06
ulm	CD11c.	WMC1137584	4.34862	1.37251e-05
ulm	CD11c.	WMC1137585	5.03891	4.69744e-07
ulm	CD11c.	WMC1137586	9.63643	5.8499e-22
ulm	CD11c.	WMC1137589	9.94763	2.70794e-23
ulm	CD11c.	WMC1137590	10.5178	7.58547e-26
ulm	CD11c.	WMC1137591	9.68191	3.75566e-22
ulm	CD11c.	WMC1137593	9.45267	3.43338e-21
ulm	CD11c.	WMC1137594	7.63753	2.25157e-14
ulm	CD11c.	WMC1137596	9.16812	4.98128e-20
ulm	CD11c.	WMC1137600	13.106	3.50258e-39
ulm	CD11c.	WMC1137601	10.1108	5.20554e-24
ulm	CD11c.	WMC1137603	6.39537	1.615e-10
ulm	CD11c.	WMC1137604	6.82086	9.14701e-12
ulm	CD11c.	WMC1137607	10.7176	8.96986e-27
ulm	CD11c.	WMC1137608	12.4498	1.57338e-35
ulm	CD11c.	WMC1137610	8.03338	9.67743e-16
ulm	CD11c.	WMC1137612	4.34867	1.37221e-05
ulm	CD11c.	WMC1137616	5.8771	4.20022e-09
ulm	CD11c.	WMC1137620	8.99474	2.4444e-19
ulm	CD11c.	WMC1137622	2.88928	0.00386281
ulm	CD11c.	WMC1137623	2.22815	0.0258745
ulm	CD11c.	WMC1137624	6.85383	7.26902e-12
ulm	CD11c.	WMC1137625	10.8067	3.41763e-27
ulm	CD11c.	WMC1137626	11.8718	1.8243e-32
ulm	CD11c.	WMC1137627	12.7141	5.60075e-37
ulm	CD11c.	WMC1137630	7.0225	2.20561e-12
ulm	CD11c.	WMC1137631	8.41305	4.09383e-17
ulm	CD11c.	WMC1137632	9.61447	7.24028e-22
ulm	CD11c.	WMC1137633	10.6309	2.27587e-26
ulm	CD11c.	WMC1137634	8.29954	1.06964e-16
ulm	CD11c.	WMC1137635	8.36976	5.9133e-17
ulm	CD11c.	WMC1137637	13.6795	1.59247e-42
ulm	CD11c.	WMC1137639	11.3653	6.74353e-30
ulm	CD11c.	WMC1137640	11.1827	5.34409e-29
ulm	CD11c.	WMC1137641	4.96377	6.93547e-07
ulm	CD11c.	WMC1137643	8.00616	1.20745e-15
ulm	CD11c.	WMC1137644	12.7775	2.49028e-37
ulm	CD11c.	WMC1137647	10.2707	1.00739e-24
ulm	CD11c.	WMC1137649	7.97806	1.51622e-15
ulm	CD11c.	WMC1137650	9.81627	1.00227e-22
ulm	CD11c.	WMC1137651	14.1666	1.7887e-45
ulm	CD11c.	WMC1137652	5.47129	4.48798e-08
ulm	CD11c.	WMC1137653	3.61836	0.000296758
ulm	CD11c.	WMC1137654	0.610868	0.54129
ulm	CD11c.	WMC1137656	3.99502	6.47776e-05
ulm	CD11c.	WMC1137657	1.62671	0.103804
ulm	CD11c.	WMC1137658	9.09457	9.81751e-20
ulm	CD11c.	WMC1137660	9.81356	1.02957e-22
ulm	CD11c.	WMC1137661	9.11074	8.46097e-20
ulm	CD11c.	WMC1137662	5.26297	1.42303e-07
ulm	CD11c.	WMC1137663	8.15603	3.5379e-16
ulm	CD11c.	WMC1137665	12.6517	1.23869e-36
ulm	CD11c.	WMC1137667	5.63853	1.72381e-08
ulm	CD11c.	WMC1137669	8.49187	2.08563e-17
ulm	CD11c.	WMC1137673	4.27947	1.87674e-05
ulm	CD11c.	WMC1137675	3.02293	0.0025046
ulm	CD11c.	WMC1137681	7.50921	6.04198e-14
ulm	CD11c.	WMC1137682	6.21814	5.06843e-10
ulm	CD11c.	WMC1137686	2.32313	0.0201762
ulm	CD11c.	WMC1137691	8.78841	1.5616e-18
ulm	CD11c.	WMC1137692	13.0193	1.09062e-38
ulm	CD11c.	WMC1137693	5.15528	2.54163e-07
ulm	CD11c.	WMC1137694	11.6763	1.84255e-31
ulm	CD11c.	WMC1137696	6.30497	2.90522e-10
ulm	CD11c.	WMC1137699	5.94101	2.85039e-09
ulm	CD11c.	WMC1137702	11.5388	9.15435e-31
ulm	CD11c.	WMC1137703	2.72624	0.00640819
ulm	CD11c.	WMC1137704	10.4543	1.48388e-25
ulm	CD11c.	WMC1137706	8.88824	6.39966e-19
ulm	CD11c.	WMC1137707	4.12587	3.69899e-05
ulm	CD11c.	WMC1137708	8.98778	2.60408e-19
ulm	CD11c.	WMC1137714	2.36707	0.0179333
ulm	CD11c.	WMC1137715	12.3267	7.2699e-35
ulm	CD11c.	WMC1137716	8.00371	1.23175e-15
ulm	CD11c.	WMC1137717	10.5468	5.5765e-26
ulm	CD11c.	WMC1137718	2.7042	0.00684918
ulm	CD11c.	WMC1137719	10.5182	7.55831e-26
ulm	CD11c.	WMC1137720	10.7938	3.93119e-27
ulm	CD11c.	WMC1137721	7.88045	3.32413e-15
ulm	CD11c.	WMC1137722	13.4709	2.71515e-41
ulm	CD11c.	WMC1137723	7.98104	1.48019e-15
ulm	CD11c.	WMC1137724	7.15802	8.29156e-13
ulm	CD11c.	WMC1137725	6.77278	1.27658e-11
ulm	CD11c.	WMC1137727	8.09404	5.89405e-16
ulm	CD11c.	WMC1137729	2.33337	0.0196326
ulm	CD11c.	WMC1137730	5.63589	1.75049e-08
ulm	CD11c.	WMC1137731	6.4333	1.25932e-10
ulm	CD11c.	WMC1137732	6.99741	2.63842e-12
ulm	CD11c.	WMC1137734	3.87556	0.000106509
ulm	CD11c.	WMC1137736	8.09793	5.7092e-16
ulm	CD11c.	WMC1137737	12.4518	1.53545e-35
ulm	CD11c.	WMC1137742	10.35	4.42488e-25
ulm	CD11c.	WMC1137743	10.8586	1.94015e-27
ulm	CD11c.	WMC1137744	5.00764	5.52784e-07
ulm	CD11c.	WMC1137745	14.5605	6.20663e-48
ulm	CD11c.	WMC1137747	4.77024	1.84501e-06
ulm	CD11c.	WMC1137748	3.27943	0.00104083
ulm	CD11c.	WMC1137749	3.93877	8.20053e-05
ulm	CD11c.	WMC1137750	6.63351	3.30951e-11
ulm	CD11c.	WMC1137751	3.62695	0.00028706
ulm	CD11c.	WMC1137752	6.91405	4.7637e-12
ulm	CD11c.	WMC1137753	11.2433	2.69736e-29
ulm	CD11c.	WMC1137754	2.39596	0.0165806
ulm	CD11c.	WMC1137755	8.28076	1.25237e-16
ulm	CD11c.	WMC1137757	9.50007	2.18196e-21
ulm	CD11c.	WMC1137759	4.54648	5.46726e-06
ulm	CD11c.	WMC1137760	6.13931	8.34712e-10
ulm	CD11c.	WMC1137764	5.24223	1.59258e-07
ulm	CD11c.	WMC1137766	1.35306	0.176044
ulm	CD11c.	WMC1137770	9.75153	1.8985e-22
ulm	CD11c.	WMC1137771	9.18583	4.2272e-20
ulm	CD11c.	WMC1137773	2.26772	0.0233504
ulm	CD11c.	WMC1137775	9.2974	1.49233e-20
ulm	CD11c.	WMC1137776	5.60987	2.03488e-08
ulm	CD11c.	WMC1137777	2.01337	0.0440805
ulm	CD11c.	WMC1137778	8.19828	2.49296e-16
ulm	CD11c.	WMC1137779	4.47348	7.71177e-06
ulm	CD11c.	WMC1137783	11.6713	1.95346e-31
ulm	CD11c.	WMC1137787	8.31938	9.05132e-17
ulm	CD11c.	WMC1137788	3.05329	0.00226461
ulm	CD11c.	WMC1137790	6.66743	2.62891e-11
ulm	CD11c.	WMC1137791	13.5784	6.3294e-42
ulm	CD11c.	WMC1137792	4.87857	1.0717e-06
ulm	CD11c.	WMC1137793	10.1407	3.8365e-24
ulm	CD11c.	WMC1137794	4.4524	8.50914e-06
ulm	CD11c.	WMC1137801	4.91662	8.83142e-07
ulm	CD11c.	WMC1137802	10.2324	1.49608e-24
ulm	CD11c.	WMC1137806	11.6475	2.58166e-31
ulm	CD11c.	WMC1137807	6.4311	1.27763e-10
ulm	CD11c.	WMC1137808	2.11848	0.0341395
ulm	CD11c.	WMC1137809	3.33139	0.000864738
ulm	CD11c.	WMC1137810	12.2101	3.05351e-34
ulm	CD11c.	WMC1137811	5.14002	2.75687e-07
ulm	CD11c.	WMC1137815	9.26253	2.06906e-20
ulm	CD11c.	WMC1137816	5.08692	3.65169e-07
ulm	CD11c.	WMC1137818	8.42497	3.69832e-17
ulm	CD11c.	WMC1137819	11.0654	1.98476e-28
ulm	CD11c.	WMC1137821	2.08744	0.0368528
ulm	CD11c.	WMC1137824	2.26373	0.0235946
ulm	CD11c.	WMC1137825	6.66976	2.58744e-11
ulm	CD11c.	WMC1137826	3.99204	6.55973e-05
ulm	CD11c.	WMC1137828	7.35188	1.98272e-13
ulm	CD11c.	WMC1137831	7.39139	1.47449e-13
ulm	CD11c.	WMC1137832	4.16327	3.14225e-05
ulm	CD11c.	WMC1137833	7.93814	2.09263e-15
ulm	CD11c.	WMC1137834	2.98078	0.00287647
ulm	CD11c.	WMC1137835	7.43437	1.06655e-13
ulm	CD11c.	WMC1137839	9.42643	4.40846e-21
ulm	CD11c.	WMC1137842	3.54197	0.0003975
ulm	CD11c.	WMC1137843	7.88375	3.23776e-15
ulm	CD11c.	WMC1137845	12.1786	4.4895e-34
ulm	CD11c.	WMC1137846	8.63401	6.08613e-18
ulm	CD11c.	WMC1137848	8.48732	2.16884e-17
ulm	CD11c.	WMC1137849	4.91082	9.09668e-07
ulm	CD11c.	WMC1137853	7.62882	2.40875e-14
ulm	CD11c.	WMC1137854	9.23813	2.59875e-20
ulm	CD11c.	WMC1137855	8.62207	6.75478e-18
ulm	CD11c.	WMC1137856	10.4177	2.17943e-25
ulm	CD11c.	WMC1137859	8.32107	8.92348e-17
ulm	CD11c.	WMC1137861	9.15976	5.3822e-20
ulm	CD11c.	WMC1137866	5.71529	1.10108e-08
ulm	CD11c.	WMC1137867	10.9444	7.57591e-28
ulm	CD11c.	WMC1137868	8.15788	3.48431e-16
ulm	CD11c.	WMC1137869	7.09069	1.35119e-12
ulm	CD11c.	WMC1137870	7.27659	3.47129e-13
ulm	CD11c.	WMC1137872	9.21051	3.36117e-20
ulm	CD11c.	WMC1137873	2.9538	0.00314029
ulm	CD11c.	WMC1137877	2.85883	0.00425372
ulm	CD11c.	WMC1137878	8.34053	7.57231e-17
ulm	CD11c.	WMC1137881	13.1172	3.02465e-39
ulm	CD11c.	WMC1137882	9.65314	4.9721e-22
ulm	CD11c.	WMC1137883	7.1523	8.64455e-13
ulm	CD11c.	WMC1137884	5.39303	6.95753e-08
ulm	CD11c.	WMC1137885	3.3751	0.000738431
ulm	CD11c.	WMC1137886	10.441	1.70672e-25
ulm	CD11c.	WMC1137887	5.85548	4.78447e-09
ulm	CD11c.	WMC1137888	7.56502	3.94095e-14
ulm	CD11c.	WMC1137889	6.56885	5.11769e-11
ulm	CD11c.	WMC1137890	11.5078	1.3115e-30
ulm	CD11c.	WMC1137895	3.19841	0.00138268
ulm	CD11c.	WMC1137897	2.04921	0.0404463
ulm	CD11c.	WMC1137898	10.7831	4.41782e-27
ulm	CD11c.	WMC1137899	8.48032	2.30321e-17
ulm	CD11c.	WMC1137900	3.63216	0.000281326
ulm	CD11c.	WMC1137902	0.246627	0.805198
ulm	CD11c.	WMC1137903	9.61839	6.97037e-22
ulm	CD11c.	WMC1137904	10.8846	1.46099e-27
ulm	CD11c.	WMC1137905	4.28174	1.85766e-05
ulm	CD11c.	WMC1137906	3.82852	0.000129064
ulm	CD11c.	WMC1137907	4.74789	2.06089e-06
ulm	CD11c.	WMC1137909	7.86642	3.71831e-15
ulm	CD11c.	WMC1137912	2.12101	0.0339254
ulm	CD11c.	WMC1137913	10.888	1.40672e-27
ulm	CD11c.	WMC1137914	6.15289	7.6628e-10
ulm	CD11c.	WMC1137915	9.12365	7.51198e-20
ulm	CD11c.	WMC1137916	4.76098	1.93162e-06
ulm	CD11c.	WMC1137917	5.86937	4.40065e-09
ulm	CD11c.	WMC1137919	5.09207	3.55402e-07
ulm	CD11c.	WMC1137920	8.44589	3.09316e-17
ulm	CD11c.	WMC1137921	3.97031	7.18748e-05
ulm	CD11c.	WMC1137922	7.9089	2.64702e-15
ulm	CD11c.	WMC1137927	6.2107	5.31433e-10
ulm	CD11c.	WMC1137928	3.80007	0.000144817
ulm	CD11c.	WMC1137929	8.97599	2.89819e-19
ulm	CD11c.	WMC1137931	11.0485	2.39526e-28
ulm	CD11c.	WMC1137932	9.81209	1.0446e-22
ulm	CD11c.	WMC1137933	3.95038	7.81303e-05
ulm	CD11c.	WMC1137934	6.27693	3.48009e-10
ulm	CD11c.	WMC1137935	8.62348	6.67245e-18
ulm	CD11c.	WMC1137937	8.34371	7.37204e-17
ulm	CD11c.	WMC1137938	11.208	4.01826e-29
ulm	CD11c.	WMC1137939	7.97557	1.54711e-15
ulm	CD11c.	WMC1137940	6.80638	1.01152e-11
ulm	CD11c.	WMC1137942	4.86706	1.13599e-06
ulm	CD11c.	WMC1137944	5.07924	3.80235e-07
ulm	CD11c.	WMC1137947	7.58243	3.44691e-14
ulm	CD11c.	WMC1137948	4.4229	9.7578e-06
ulm	CD11c.	WMC1137949	14.459	2.71079e-47
ulm	CD11c.	WMC1137951	5.1512	2.59752e-07
ulm	CD11c.	WMC1137952	5.40551	6.49062e-08
ulm	CD11c.	WMC1137963	5.49266	3.97749e-08
ulm	CD11c.	WMC1137967	10.1032	5.62275e-24
ulm	CD11c.	WMC1137977	1.9683	0.0490388
ulm	CD11c.	WMC1138000	4.58911	4.46165e-06
ulm	CD11c.	WMC1138001	10.0254	1.23769e-23
ulm	CD11c.	WMC1138002	4.93242	8.14638e-07
ulm	CD11c.	WMC1138004	4.63272	3.61749e-06
ulm	CD11c.	WMC1138005	9.43415	4.0962e-21
ulm	CD11c.	WMC1138016	9.3125	1.29496e-20
ulm	CD11c.	WMC1138020	5.7136	1.11209e-08
ulm	CD11c.	WMC1138031	2.62757	0.00860224
ulm	CD11c.	WMC1138032	13.9644	3.08549e-44
ulm	CD11c.	WMC1138033	9.55831	1.24637e-21
ulm	CD11c.	WMC1138037	4.16734	3.0867e-05
ulm	CD11c.	WMC1138039	2.32958	0.0198323
ulm	CD11c.	WMC1138041	3.24351	0.00118139
ulm	CD11c.	WMC1138047	2.9795	0.00288853
ulm	CD11c.	WMC1138048	8.9513	3.62451e-19
ulm	CD11c.	WMC1138053	7.02448	2.17459e-12
ulm	CD11c.	WMC1138073	6.02909	1.65981e-09
ulm	CD11c.	WMC1138080	4.08897	4.33937e-05
ulm	CD11c.	WMC1138081	1.1708	0.241684
ulm	CD11c.	WMC1138092	1.84905	0.0644566
ulm	CD11c.	WMC1138095	2.66703	0.00765486
ulm	CD11c.	WMC1138096	6.0168	1.79069e-09
ulm	CD11c.	WMC1138097	7.11092	1.16733e-12
ulm	CD11c.	WMC1138120	5.52801	3.25421e-08
ulm	CD11c.	WMC1138121	3.75585	0.000172939
ulm	CD11c.	WMC1138124	5.60313	2.1157e-08
ulm	CD11c.	WMC1138128	3.66544	0.000247151
ulm	CD11c.	WMC1138136	8.81352	1.24889e-18
ulm	CD11c.	WMC1138137	11.6932	1.51166e-31
ulm	CD11c.	WMC1138142	9.30922	1.33554e-20
ulm	CD11c.	WMC1138153	6.36082	2.02318e-10
ulm	CD11c.	WMC1138180	2.11937	0.0340636
ulm	CD11c.	WMC1138184	12.1481	6.52074e-34
ulm	CD11c.	WMC1138192	2.12484	0.0336048
ulm	CD11c.	WMC1138208	8.32282	8.79304e-17
ulm	CD11c.	WMC1138212	2.03163	0.0421964
ulm	CD11c.	WMC1138213	4.85725	1.19368e-06
ulm	CD11c.	WMC1138215	7.53138	5.10071e-14
ulm	CD11c.	WMC1138216	6.10507	1.03471e-09
ulm	CD11c.	WMC1138222	6.0282	1.66898e-09
ulm	CD11c.	WMC1138226	7.45827	8.90102e-14
ulm	CD11c.	WMC1138232	2.58916	0.00962378
ulm	CD11c.	WMC1138234	7.07294	1.53569e-12
ulm	CD11c.	WMC1138238	1.39899	0.161823
ulm	CD11c.	WMC1138239	-0.848714	0.396045
ulm	CD11c.	WMC1138254	7.10089	1.25522e-12
ulm	CD11c.	WMC1138268	9.34586	9.45871e-21
ulm	CD11c.	WMC1138287	6.09777	1.08308e-09
ulm	CD11c.	WMC1138288	8.59111	8.84529e-18
ulm	CD11c.	WMC1138295	10.7473	6.50525e-27
ulm	CD11c.	WMC1138297	6.47285	9.70133e-11
ulm	CD11c.	WMC1138304	8.03498	9.55236e-16
ulm	CD11c.	WMC1138306	6.15413	7.60347e-10
ulm	CD11c.	WMC1138312	7.81827	5.4544e-15
ulm	CD11c.	WMC1138319	3.52129	0.000429815
ulm	CD11c.	WMC1138324	5.02443	5.06592e-07
ulm	CD11c.	WMC1138327	3.64387	0.000268832
ulm	CD11c.	WMC1138328	1.9613	0.0498488
ulm	CD11c.	WMC1138329	3.89392	9.87589e-05
ulm	CD11c.	WMC1138334	6.86767	6.59826e-12
ulm	CD11c.	WMC1138336	8.91206	5.1654e-19
ulm	CD11c.	WMC1138337	-1.21601	0.223988
ulm	CD11c.	WMC1138340	-1.19296	0.232892
ulm	CD11c.	WMC1138356	-1.15472	0.248212
ulm	CD11c.	WMC1138359	-1.20001	0.230141
ulm	CD11c.	WMC1138368	-1.10461	0.269335
ulm	CD11c.	WMC1138375	-0.956512	0.338818
ulm	CD11c.	WMC1138376	-0.974724	0.329701
ulm	CD11c.	WMC1138377	-0.960235	0.336941
ulm	CD11c.	WMC1138379	-1.1965	0.231505
ulm	CD11c.	WMC1138383	-0.989522	0.322412
ulm	CD11c.	WMC1138384	-1.20575	0.227919
ulm	CD11c.	WMC1138387	-1.0005	0.317072
ulm	CD11c.	WMC1138389	-1.0355	0.300441
ulm	CD11c.	WMC1138391	-1.04469	0.296173
ulm	CD11c.	WMC1138392	-1.16789	0.242856
ulm	CD11c.	WMC1138393	-1.34346	0.17913
ulm	CD11c.	WMC1138396	-1.10576	0.268834
ulm	CD11c.	WMC1138399	-1.0182	0.308587
ulm	CD11c.	WMC1138400	-0.963959	0.335071
ulm	CD11c.	WMC1138401	-0.973483	0.330318
ulm	CD11c.	WMC1138402	-1.06252	0.288003
ulm	CD11c.	WMC1138406	-1.67807	0.0933397
ulm	CD11c.	WMC1138408	-2.35352	0.0186001
ulm	CD11c.	WMC1138409	-1.01768	0.308835
ulm	CD11c.	WMC1138410	-1.06235	0.288082
ulm	CD11c.	WMC1138414	-1.4838	0.137869
ulm	CD11c.	WMC1138415	-1.16474	0.244129
ulm	CD11c.	WMC1138416	-0.397684	0.690864
ulm	CD11c.	WMC1138417	-1.11025	0.266898
ulm	CD11c.	WMC1138419	-1.18883	0.234513
ulm	CD11c.	WMC1138421	-0.413977	0.678893
ulm	CD11c.	WMC1138423	-1.80058	0.0717744
ulm	CD11c.	WMC1138424	-1.34899	0.177345
ulm	CD11c.	WMC1138425	-1.15305	0.248893
ulm	CD11c.	WMC1138427	-1.05296	0.292363
ulm	CD11c.	WMC1138430	-1.18215	0.23715
ulm	CD11c.	WMC1138431	-1.39399	0.163326
ulm	CD11c.	WMC1138432	-1.09632	0.272944
ulm	CD11c.	WMC1138439	-1.47798	0.139418
ulm	CD11c.	WMC1138443	-1.12317	0.261369
ulm	CD11c.	WMC1138456	-1.29234	0.196245
ulm	CD11c.	WMC1138463	-0.971287	0.33141
ulm	CD11c.	WMC1138466	-1.08151	0.279475
ulm	CD11c.	WMC1138472	-0.997991	0.318288
ulm	CD11c.	WMC1138476	-1.01753	0.308908
ulm	CD11c.	WMC1138477	-1.73604	0.0825619
ulm	CD11c.	WMC1138492	-1.28823	0.197672
ulm	CD11c.	WMC1138497	-1.035	0.300672
ulm	CD11c.	WMC1138498	-1.11369	0.265418
ulm	CD11c.	WMC1138499	-1.02973	0.30314
ulm	CD11c.	WMC1138501	-0.98753	0.323387
ulm	CD11c.	WMC1138503	-0.967333	0.333382
ulm	CD11c.	WMC1138506	-1.42447	0.154317
ulm	CD11c.	WMC1138511	-1.02524	0.305252
ulm	CD11c.	WMC1138514	-1.19734	0.23118
ulm	CD11c.	WMC1138515	-1.18628	0.235516
ulm	CD11c.	WMC1138522	-1.42915	0.152966
ulm	CD11c.	WMC1138523	-1.09486	0.273582
ulm	CD11c.	WMC1138524	-1.12593	0.260201
ulm	CD11c.	WMC1138526	-1.0187	0.308349
ulm	CD11c.	WMC1138527	-1.14062	0.254034
ulm	CD11c.	WMC1138528	-1.67622	0.0937007
ulm	CD11c.	WMC1138529	-1.08641	0.277301
ulm	CD11c.	WMC1138532	-1.30562	0.191686
ulm	CD11c.	WMC1138535	-1.01751	0.308915
ulm	CD11c.	WMC1138538	-1.01782	0.308766
ulm	CD11c.	WMC1138545	-0.964564	0.334768
ulm	CD11c.	WMC1138546	-1.5761	0.115009
ulm	CD11c.	WMC1138549	-1.81968	0.068813
ulm	CD11c.	WMC1138554	-1.07176	0.283834
ulm	CD11c.	WMC1138558	-1.37733	0.168415
ulm	CD11c.	WMC1138569	-1.05691	0.290557
ulm	CD11c.	WMC1138572	-0.961174	0.336469
ulm	CD11c.	WMC1138577	-1.28147	0.200034
ulm	CD11c.	WMC1138584	-1.06703	0.285962
ulm	CD11c.	WMC1138587	-0.965299	0.3344
ulm	CD11c.	WMC1138591	-1.25611	0.209082
ulm	CD11c.	WMC1138592	-0.956634	0.338756
ulm	CD11c.	WMC1138593	-2.08427	0.0371406
ulm	CD11c.	WMC1138595	-1.0508	0.293355
ulm	CD11c.	WMC1138599	-1.73004	0.0836288
ulm	CD11c.	WMC1138601	-1.11994	0.262745
ulm	CD11c.	WMC1138602	-1.06528	0.286755
ulm	CD11c.	WMC1138607	-0.981067	0.326564
ulm	CD11c.	WMC1138609	-1.16964	0.242152
ulm	CD11c.	WMC1138617	-1.33983	0.180307
ulm	CD11c.	WMC1138619	-1.01552	0.309864
ulm	CD11c.	WMC1138621	-1.14056	0.254059
ulm	CD11c.	WMC1138624	-0.963836	0.335132
ulm	CD11c.	WMC1138635	-1.02676	0.30454
ulm	CD11c.	WMC1138639	-1.03752	0.299499
ulm	CD11c.	WMC1138649	-1.17996	0.238022
ulm	CD11c.	WMC1138655	-1.15484	0.24816
ulm	CD11c.	WMC1138657	-1.0879	0.276643
ulm	CD11c.	WMC1138664	-0.970326	0.331889
ulm	CD11c.	WMC1138665	-1.11246	0.265946
ulm	CD11c.	WMC1138669	-1.38518	0.166004
ulm	CD11c.	WMC1138673	-1.11606	0.264402
ulm	CD11c.	WMC1138678	-0.961239	0.336436
ulm	CD11c.	WMC1138680	0.349659	0.726596
ulm	CD11c.	WMC1138681	-1.05536	0.291268
ulm	CD11c.	WMC1138683	-1.07531	0.28224
ulm	CD11c.	WMC1138694	-0.969122	0.332489
ulm	CD11c.	WMC1138704	-1.0953	0.273392
ulm	CD11c.	WMC1138705	-1.18138	0.237457
ulm	CD11c.	WMC1138707	-1.00816	0.313383
ulm	CD11c.	WMC1138714	-1.11441	0.265107
ulm	CD11c.	WMC1138715	-1.44216	0.149263
ulm	CD11c.	WMC1138717	-1.15824	0.246772
ulm	CD11c.	WMC1138719	-1.1517	0.249449
ulm	CD11c.	WMC1138721	-1.25834	0.208275
ulm	CD11c.	WMC1138727	-1.0802	0.28006
ulm	CD11c.	WMC1138729	-1.22581	0.220277
ulm	CD11c.	WMC1138730	-1.30047	0.193444
ulm	CD11c.	WMC1138734	-0.960457	0.336829
ulm	CD11c.	WMC1138735	-0.984981	0.324638
ulm	CD11c.	WMC1138736	-0.971799	0.331155
ulm	CD11c.	WMC1138737	-1.15964	0.246202
ulm	CD11c.	WMC1138738	-1.44701	0.147901
ulm	CD11c.	WMC1138745	-1.09121	0.275185
ulm	CD11c.	WMC1138750	-0.935275	0.349651
ulm	CD11c.	WMC1138755	-1.44933	0.147252
ulm	CD11c.	WMC1138773	-0.967249	0.333424
ulm	CD11c.	WMC1138784	-1.34591	0.178338
ulm	CD11c.	WMC1138785	-0.975577	0.329279
ulm	CD11c.	WMC1138788	-1.1966	0.231467
ulm	CD11c.	WMC1138790	-1.23541	0.216684
ulm	CD11c.	WMC1138791	-0.982036	0.326087
ulm	CD11c.	WMC1138796	-0.968836	0.332632
ulm	CD11c.	WMC1138800	-1.12534	0.260451
ulm	CD11c.	WMC1138801	-0.966724	0.333686
ulm	CD11c.	WMC1138804	-0.9715	0.331304
ulm	CD11c.	WMC1138808	-1.05827	0.289937
ulm	CD11c.	WMC1138811	-1.01201	0.311539
ulm	CD11c.	WMC1138813	-1.0165	0.309398
ulm	CD11c.	WMC1138816	-0.959597	0.337263
ulm	CD11c.	WMC1138817	-1.10694	0.268327
ulm	CD11c.	WMC1138825	-1.09662	0.272812
ulm	CD11c.	WMC1138831	-0.98921	0.322565
ulm	CD11c.	WMC1138834	-0.977898	0.328129
ulm	CD11c.	WMC1138840	-1.07451	0.282597
ulm	CD11c.	WMC1138844	-1.22779	0.219532
ulm	CD11c.	WMC1138847	-1.21869	0.222967
ulm	CD11c.	WMC1138850	-1.08386	0.278431
ulm	CD11c.	WMC1138852	-0.972847	0.330634
ulm	CD11c.	WMC1138857	-0.968731	0.332684
ulm	CD11c.	WMC1138864	-1.00818	0.313372
ulm	CD11c.	WMC1138879	0.96208	0.336014
ulm	CD11c.	WMC1138883	-0.974969	0.32958
ulm	CD11c.	WMC1138884	-0.998768	0.317912
ulm	CD11c.	WMC1138895	-1.10216	0.270397
ulm	CD11c.	WMC1138900	-1.01945	0.307992
ulm	CD11c.	WMC1138907	-1.98701	0.0469259
ulm	CD11c.	WMC1138908	-1.10068	0.27104
ulm	CD11c.	WMC1138917	-0.971033	0.331536
ulm	CD11c.	WMC1138921	-1.04299	0.296957
ulm	CD11c.	WMC1138927	-1.01744	0.30895
ulm	CD11c.	WMC1138929	-1.66176	0.0965677
ulm	CD11c.	WMC1138933	-1.12045	0.262527
ulm	CD11c.	WMC1138945	-1.08542	0.27774
ulm	CD11c.	WMC1138954	-1.23442	0.217051
ulm	CD11c.	WMC1138963	-1.89308	0.0583528
ulm	CD11c.	WMC1138964	-1.2377	0.215835
ulm	CD11c.	WMC1138968	-1.13529	0.256257
ulm	CD11c.	WMC1138970	-1.12234	0.261724
ulm	CD11c.	WMC1138975	-0.989841	0.322256
ulm	CD11c.	WMC1138980	-1.1462	0.251718
ulm	CD11c.	WMC1138986	-1.22151	0.221898
ulm	CD11c.	WMC1138987	-1.01741	0.308965
ulm	CD11c.	WMC1138991	-1.06752	0.285744
ulm	CD11c.	WMC1139001	-0.977908	0.328124
ulm	CD11c.	WMC1139008	-1.54745	0.121762
ulm	CD11c.	WMC1139011	-1.24171	0.214351
ulm	CD11c.	WMC1139013	-1.16748	0.243022
ulm	CD11c.	WMC1139015	-1.07708	0.281449
ulm	CD11c.	WMC1139017	-0.968862	0.332619
ulm	CD11c.	WMC1139018	-0.955976	0.339089
ulm	CD11c.	WMC1139021	-1.96124	0.0498563
ulm	CD11c.	WMC1139025	-1.62121	0.104978
ulm	CD11c.	WMC1139033	-1.17637	0.239453
ulm	CD11c.	WMC1139041	-1.0156	0.309823
ulm	CD11c.	WMC1139049	-1.36668	0.171732
ulm	CD11c.	WMC1139051	-1.07189	0.283773
ulm	CD11c.	WMC1139063	-1.07733	0.281338
ulm	CD11c.	WMC1139066	-1.61979	0.105283
ulm	CD11c.	WMC1139067	-1.08967	0.275865
ulm	CD11c.	WMC1139069	-1.00333	0.315708
ulm	CD11c.	WMC1139071	-2.1716	0.0298903
ulm	CD11c.	WMC1139073	-0.962321	0.335893
ulm	CD11c.	WMC1139078	-0.959634	0.337244
ulm	CD11c.	WMC1139082	-1.18191	0.237249
ulm	CD11c.	WMC1139084	-0.965644	0.334227
ulm	CD11c.	WMC1139089	-1.16424	0.244332
ulm	CD11c.	WMC1139092	-1.54406	0.12258
ulm	CD11c.	WMC1139096	-1.26472	0.205976
ulm	CD11c.	WMC1139097	-1.04877	0.294289
ulm	CD11c.	WMC1139099	-1.20232	0.229246
ulm	CD11c.	WMC1139101	-0.595023	0.551831
ulm	CD11c.	WMC1139103	-1.25522	0.209405
ulm	CD11c.	WMC1139104	-1.18575	0.235725
ulm	CD11c.	WMC1139105	4.04058	5.33955e-05
ulm	CD11c.	WMC1139106	4.66612	3.07697e-06
ulm	CD11c.	WMC1139108	-0.408266	0.68308
ulm	CD11c.	WMC1139109	8.11573	4.93244e-16
ulm	CD11c.	WMC1139110	6.73658	1.63826e-11
ulm	CD11c.	WMC1139111	1.5097	0.131126
ulm	CD11c.	WMC1139113	0.952344	0.340927
ulm	CD11c.	WMC1139115	10.9543	6.78911e-28
ulm	CD11c.	WMC1139116	3.63253	0.000280926
ulm	CD11c.	WMC1139117	-0.690617	0.48981
ulm	CD11c.	WMC1139119	3.36447	0.000767455
ulm	CD11c.	WMC1139120	2.17759	0.0294413
ulm	CD11c.	WMC1139121	5.69396	1.24784e-08
ulm	CD11c.	WMC1139122	3.11688	0.00182875
ulm	CD11c.	WMC1139123	1.80425	0.0711983
ulm	CD11c.	WMC1139124	3.58829	0.000333158
ulm	CD11c.	WMC1139125	2.28644	0.0222324
ulm	CD11c.	WMC1139127	6.43151	1.27419e-10
ulm	CD11c.	WMC1139128	5.61009	2.03235e-08
ulm	CD11c.	WMC1139129	5.32221	1.02934e-07
ulm	CD11c.	WMC1139131	2.49082	0.0127478
ulm	CD11c.	WMC1139132	2.73826	0.00617854
ulm	CD11c.	WMC1139133	8.0485	8.55557e-16
ulm	CD11c.	WMC1139134	-0.913209	0.361137
ulm	CD11c.	WMC1139135	1.58936	0.111986
ulm	CD11c.	WMC1139136	6.55895	5.46898e-11
ulm	CD11c.	WMC1139137	0.994069	0.320194
ulm	CD11c.	WMC1139139	6.52367	6.92291e-11
ulm	CD11c.	WMC1139141	-0.0965363	0.923095
ulm	CD11c.	WMC1139142	5.22407	1.75696e-07
ulm	CD11c.	WMC1139145	3.51903	0.00043349
ulm	CD11c.	WMC1139146	2.66541	0.00769176
ulm	CD11c.	WMC1139147	10.6793	1.35469e-26
ulm	CD11c.	WMC1139148	1.72478	0.0845736
ulm	CD11c.	WMC1139149	3.71806	0.000200968
ulm	CD11c.	WMC1139150	1.25501	0.209482
ulm	CD11c.	WMC1139152	6.39612	1.60711e-10
ulm	CD11c.	WMC1139153	2.00764	0.0446866
ulm	CD11c.	WMC1139155	2.04584	0.0407773
ulm	CD11c.	WMC1139156	-0.882192	0.377677
ulm	CD11c.	WMC1139157	5.92209	3.19842e-09
ulm	CD11c.	WMC1139159	9.95943	2.40564e-23
ulm	CD11c.	WMC1139160	3.78978	0.000150949
ulm	CD11c.	WMC1139161	2.76898	0.00562521
ulm	CD11c.	WMC1139163	3.34329	0.000828496
ulm	CD11c.	WMC1139165	2.55782	0.0105358
ulm	CD11c.	WMC1139166	-1.00142	0.31663
ulm	CD11c.	WMC1139167	7.73097	1.0862e-14
ulm	CD11c.	WMC1139168	14.3562	1.19289e-46
ulm	CD11c.	WMC1139169	3.28917	0.00100548
ulm	CD11c.	WMC1139170	5.91947	3.24968e-09
ulm	CD11c.	WMC1139171	3.03231	0.00242807
ulm	CD11c.	WMC1139172	3.89158	9.97157e-05
ulm	CD11c.	WMC1139174	1.3016	0.193059
ulm	CD11c.	WMC1139176	-1.23164	0.218087
ulm	CD11c.	WMC1139177	6.90762	4.9842e-12
ulm	CD11c.	WMC1139178	2.13096	0.0330969
ulm	CD11c.	WMC1139179	2.48823	0.012841
ulm	CD11c.	WMC1139180	4.33145	1.48402e-05
ulm	CD11c.	WMC1139181	4.38678	1.15263e-05
ulm	CD11c.	WMC1139182	4.68644	2.78693e-06
ulm	CD11c.	WMC1139183	8.79978	1.41148e-18
ulm	CD11c.	WMC1139184	6.18721	6.16898e-10
ulm	CD11c.	WMC1139185	3.89143	9.97771e-05
ulm	CD11c.	WMC1139186	2.56089	0.0104433
ulm	CD11c.	WMC1139187	3.7602	0.000169959
ulm	CD11c.	WMC1139188	2.35445	0.0185539
ulm	CD11c.	WMC1139189	3.72609	0.000194677
ulm	CD11c.	WMC1139190	11.7426	8.44983e-32
ulm	CD11c.	WMC1139191	2.625	0.00866738
ulm	CD11c.	WMC1139192	3.89376	9.88241e-05
ulm	CD11c.	WMC1139193	5.54781	2.90656e-08
ulm	CD11c.	WMC1139194	4.73771	2.16708e-06
ulm	CD11c.	WMC1139196	-0.976245	0.328948
ulm	CD11c.	WMC1139197	3.38511	0.000712024
ulm	CD11c.	WMC1139198	6.98414	2.8999e-12
ulm	CD11c.	WMC1139199	1.27112	0.203692
ulm	CD11c.	WMC1139200	-2.01788	0.0436088
ulm	CD11c.	WMC1139201	7.12043	1.08963e-12
ulm	CD11c.	WMC1139205	1.47296	0.140768
ulm	CD11c.	WMC1139207	3.17506	0.00149893
ulm	CD11c.	WMC1139209	-0.14833	0.882083
ulm	CD11c.	WMC1139211	-0.968548	0.332775
ulm	CD11c.	WMC1139214	2.49484	0.0126044
ulm	CD11c.	WMC1139215	5.65285	1.58627e-08
ulm	CD11c.	WMC1139217	2.59941	0.00934099
ulm	CD11c.	WMC1139219	0.987947	0.323183
ulm	CD11c.	WMC1139222	10.4558	1.46013e-25
ulm	CD11c.	WMC1139223	4.90765	9.24509e-07
ulm	CD11c.	WMC1139224	6.37735	1.81664e-10
ulm	CD11c.	WMC1139225	3.52355	0.000426162
ulm	CD11c.	WMC1139226	1.46814	0.142073
ulm	CD11c.	WMC1139228	6.77849	1.22715e-11
ulm	CD11c.	WMC1139233	0.224736	0.822186
ulm	CD11c.	WMC1139234	2.76879	0.00562838
ulm	CD11c.	WMC1139235	-0.139825	0.888799
ulm	CD11c.	WMC1139236	3.92931	8.52978e-05
ulm	CD11c.	WMC1139237	0.572855	0.566745
ulm	CD11c.	WMC1139238	2.43592	0.0148572
ulm	CD11c.	WMC1139240	-0.657884	0.510616
ulm	CD11c.	WMC1139241	1.992	0.046376
ulm	CD11c.	WMC1139242	2.85416	0.00431671
ulm	CD11c.	WMC1139244	4.64743	3.36911e-06
ulm	CD11c.	WMC1139246	2.71128	0.00670454
ulm	CD11c.	WMC1139247	4.7359	2.18653e-06
ulm	CD11c.	WMC1139248	4.32518	1.52689e-05
ulm	CD11c.	WMC1139249	8.11059	5.14526e-16
ulm	CD11c.	WMC1139250	5.10833	3.26151e-07
ulm	CD11c.	WMC1139251	5.74055	9.48863e-09
ulm	CD11c.	WMC1139252	-1.07441	0.282644
ulm	CD11c.	WMC1139253	2.5847	0.00974916
ulm	CD11c.	WMC1139254	8.71584	2.96833e-18
ulm	CD11c.	WMC1139255	4.21635	2.48705e-05
ulm	CD11c.	WMC1139256	0.974219	0.329952
ulm	CD11c.	WMC1139258	-1.03792	0.29931
ulm	CD11c.	WMC1139259	10.0073	1.48603e-23
ulm	CD11c.	WMC1139260	5.41793	6.05554e-08
ulm	CD11c.	WMC1139261	-0.242796	0.808164
ulm	CD11c.	WMC1139263	1.63926	0.101165
ulm	CD11c.	WMC1139264	4.97078	6.68934e-07
ulm	CD11c.	WMC1139265	4.77946	1.7624e-06
ulm	CD11c.	WMC1139267	3.31857	0.000905418
ulm	CD11c.	WMC1139269	2.14398	0.0320387
ulm	CD11c.	WMC1139270	1.54926	0.121325
ulm	CD11c.	WMC1139271	2.44009	0.0146868
ulm	CD11c.	WMC1139273	7.2357	4.69438e-13
ulm	CD11c.	WMC1139274	-0.845994	0.39756
ulm	CD11c.	WMC1139275	5.71025	1.13413e-08
ulm	CD11c.	WMC1139276	2.57125	0.0101358
ulm	CD11c.	WMC1139278	3.78119	0.000156251
ulm	CD11c.	WMC1139279	6.97597	3.07337e-12
ulm	CD11c.	WMC1139280	0.768625	0.442119
ulm	CD11c.	WMC1139281	4.77134	1.83498e-06
ulm	CD11c.	WMC1139282	3.319	0.000904026
ulm	CD11c.	WMC1139283	1.26759	0.204951
ulm	CD11c.	WMC1139285	6.91992	4.57055e-12
ulm	CD11c.	WMC1139286	5.67798	1.3701e-08
ulm	CD11c.	WMC1139288	9.81164	1.04927e-22
ulm	CD11c.	WMC1139289	-1.12849	0.259119
ulm	CD11c.	WMC1139290	3.05704	0.00223649
ulm	CD11c.	WMC1139291	2.79594	0.00517682
ulm	CD11c.	WMC1139292	3.53659	0.000405677
ulm	CD11c.	WMC1139293	0.636659	0.52435
ulm	CD11c.	WMC1139294	6.01278	1.83564e-09
ulm	CD11c.	WMC1139295	4.85281	1.22073e-06
ulm	CD11c.	WMC1139296	7.07804	1.4803e-12
ulm	CD11c.	WMC1139298	2.41198	0.0158696
ulm	CD11c.	WMC1139299	3.97685	6.99271e-05
ulm	CD11c.	WMC1139300	0.378543	0.705029
ulm	CD11c.	WMC1139301	5.99773	2.01398e-09
ulm	CD11c.	WMC1139302	10.4157	2.22512e-25
ulm	CD11c.	WMC1139303	1.0804	0.279969
ulm	CD11c.	WMC1139305	6.63764	3.21824e-11
ulm	CD11c.	WMC1139306	7.88779	3.1346e-15
ulm	CD11c.	WMC1139307	7.41842	1.20303e-13
ulm	CD11c.	WMC1139308	-0.323875	0.746034
ulm	CD11c.	WMC1139309	1.80711	0.0707516
ulm	CD11c.	WMC1139311	1.76072	0.078291
ulm	CD11c.	WMC1139312	-0.427433	0.669066
ulm	CD11c.	WMC1139313	4.88364	1.04452e-06
ulm	CD11c.	WMC1139314	5.84274	5.16505e-09
ulm	CD11c.	WMC1139315	7.20622	5.82979e-13
ulm	CD11c.	WMC1139316	7.85879	3.95168e-15
ulm	CD11c.	WMC1139318	3.88061	0.00010432
ulm	CD11c.	WMC1139319	4.83205	1.35513e-06
ulm	CD11c.	WMC1139320	1.96409	0.0495248
ulm	CD11c.	WMC1139321	-0.661292	0.508428
ulm	CD11c.	WMC1139322	2.35943	0.0183065
ulm	CD11c.	WMC1139323	-1.21226	0.225417
ulm	CD11c.	WMC1139324	5.1502	2.61149e-07
ulm	CD11c.	WMC1139325	7.4852	7.25472e-14
ulm	CD11c.	WMC1139326	2.96866	0.00299234
ulm	CD11c.	WMC1139328	9.85865	6.58297e-23
ulm	CD11c.	WMC1139329	5.24279	1.58774e-07
ulm	CD11c.	WMC1139330	5.03919	4.69044e-07
ulm	CD11c.	WMC1139331	5.06424	4.11422e-07
ulm	CD11c.	WMC1139332	5.87897	4.15322e-09
ulm	CD11c.	WMC1139333	2.08494	0.0370799
ulm	CD11c.	WMC1139336	3.47241	0.000516227
ulm	CD11c.	WMC1139337	2.51395	0.0119416
ulm	CD11c.	WMC1139338	6.8827	5.93855e-12
ulm	CD11c.	WMC1139339	2.12264	0.0337887
ulm	CD11c.	WMC1139340	5.80668	6.40883e-09
ulm	CD11c.	WMC1139341	6.09296	1.11608e-09
ulm	CD11c.	WMC1139342	3.84173	0.000122311
ulm	CD11c.	WMC1139343	2.51268	0.0119847
ulm	CD11c.	WMC1139344	4.87675	1.08164e-06
ulm	CD11c.	WMC1139345	12.1096	1.04235e-33
ulm	CD11c.	WMC1139346	2.0495	0.0404184
ulm	CD11c.	WMC1139347	2.11773	0.0342026
ulm	CD11c.	WMC1139348	1.33108	0.183169
ulm	CD11c.	WMC1139349	2.20501	0.0274576
ulm	CD11c.	WMC1139350	1.85445	0.0636802
ulm	CD11c.	WMC1139351	6.73565	1.6487e-11
ulm	CD11c.	WMC1139352	2.94745	0.0032055
ulm	CD11c.	WMC1139354	2.98739	0.00281501
ulm	CD11c.	WMC1139355	7.58204	3.45724e-14
ulm	CD11c.	WMC1139356	3.49179	0.000480193
ulm	CD11c.	WMC1139357	2.97687	0.00291338
ulm	CD11c.	WMC1139358	0.400645	0.688683
ulm	CD11c.	WMC1139359	5.51372	3.52977e-08
ulm	CD11c.	WMC1139361	12.2257	2.52292e-34
ulm	CD11c.	WMC1139363	1.59725	0.110216
ulm	CD11c.	WMC1139364	6.14385	8.11202e-10
ulm	CD11c.	WMC1139365	3.7356	0.000187467
ulm	CD11c.	WMC1139367	1.67832	0.0932903
ulm	CD11c.	WMC1139368	7.11378	1.1434e-12
ulm	CD11c.	WMC1139369	1.61693	0.105899
ulm	CD11c.	WMC1139370	6.73176	1.6934e-11
ulm	CD11c.	WMC1139371	11.6523	2.44081e-31
ulm	CD11c.	WMC1139372	-0.14641	0.883598
ulm	CD11c.	WMC1139373	4.18238	2.88938e-05
ulm	CD11c.	WMC1139374	2.33534	0.0195295
ulm	CD11c.	WMC1139375	6.87157	6.42052e-12
ulm	CD11c.	WMC1139376	1.83327	0.0667684
ulm	CD11c.	WMC1139377	4.58228	4.60985e-06
ulm	CD11c.	WMC1139378	2.75369	0.00589481
ulm	CD11c.	WMC1139379	1.13009	0.258441
ulm	CD11c.	WMC1139380	9.38266	6.67931e-21
ulm	CD11c.	WMC1139381	1.54695	0.121882
ulm	CD11c.	WMC1139382	7.44235	1.00412e-13
ulm	CD11c.	WMC1139385	8.3418	7.49206e-17
ulm	CD11c.	WMC1139386	5.26544	1.40402e-07
ulm	CD11c.	WMC1139387	1.66374	0.0961697
ulm	CD11c.	WMC1139388	2.99276	0.00276598
ulm	CD11c.	WMC1139390	5.19948	2.00591e-07
ulm	CD11c.	WMC1139391	8.14521	3.8687e-16
ulm	CD11c.	WMC1139392	6.75308	1.46235e-11
ulm	CD11c.	WMC1139393	-1.27348	0.202854
ulm	CD11c.	WMC1139394	9.23795	2.60307e-20
ulm	CD11c.	WMC1139395	3.88011	0.000104537
ulm	CD11c.	WMC1139396	1.6436	0.100265
ulm	CD11c.	WMC1139397	1.71919	0.0855861
ulm	CD11c.	WMC1139399	3.94473	7.99923e-05
ulm	CD11c.	WMC1139402	8.68725	3.81753e-18
ulm	CD11c.	WMC1139403	5.46249	4.71613e-08
ulm	CD11c.	WMC1139406	5.94203	2.83271e-09
ulm	CD11c.	WMC1139408	2.48647	0.0129048
ulm	CD11c.	WMC1139409	9.42774	4.35398e-21
ulm	CD11c.	WMC1139410	3.72998	0.000191696
ulm	CD11c.	WMC1139411	-1.09628	0.272962
ulm	CD11c.	WMC1139412	2.91424	0.00356705
ulm	CD11c.	WMC1139413	5.2875	1.24495e-07
ulm	CD11c.	WMC1139414	-1.19877	0.230623
ulm	CD11c.	WMC1139416	1.63696	0.101644
ulm	CD11c.	WMC1139417	2.80545	0.00502649
ulm	CD11c.	WMC1139418	1.65514	0.0979012
ulm	CD11c.	WMC1139419	1.66466	0.095986
ulm	CD11c.	WMC1139420	1.71558	0.0862441
ulm	CD11c.	WMC1139421	9.00208	2.28657e-19
ulm	CD11c.	WMC1139423	4.58678	4.51168e-06
ulm	CD11c.	WMC1139424	4.13095	3.61824e-05
ulm	CD11c.	WMC1139425	2.70966	0.00673737
ulm	CD11c.	WMC1139426	1.80511	0.0710633
ulm	CD11c.	WMC1139427	4.20129	2.6583e-05
ulm	CD11c.	WMC1139428	3.63411	0.000279207
ulm	CD11c.	WMC1139430	3.52078	0.000430649
ulm	CD11c.	WMC1139431	3.77451	0.000160501
ulm	CD11c.	WMC1139432	-2.14207	0.0321926
ulm	CD11c.	WMC1139433	3.89731	9.73871e-05
ulm	CD11c.	WMC1139434	6.67408	2.51256e-11
ulm	CD11c.	WMC1139436	4.68014	2.87394e-06
ulm	CD11c.	WMC1139437	1.74637	0.0807532
ulm	CD11c.	WMC1139438	-0.144966	0.884739
ulm	CD11c.	WMC1139439	5.9286	3.07434e-09
ulm	CD11c.	WMC1139440	3.42067	0.000625138
ulm	CD11c.	WMC1139441	8.50966	1.78965e-17
ulm	CD11c.	WMC1139442	9.85357	6.92436e-23
ulm	CD11c.	WMC1139443	4.58385	4.57533e-06
ulm	CD11c.	WMC1139444	-1.20712	0.227392
ulm	CD11c.	WMC1139445	6.77467	1.25997e-11
ulm	CD11c.	WMC1139446	4.12543	3.70619e-05
ulm	CD11c.	WMC1139447	8.59807	8.32525e-18
ulm	CD11c.	WMC1139448	6.2044	5.53128e-10
ulm	CD11c.	WMC1139449	6.55442	5.63737e-11
ulm	CD11c.	WMC1139450	3.8727	0.000107767
ulm	CD11c.	WMC1139451	4.79314	1.64637e-06
ulm	CD11c.	WMC1139452	4.72246	2.33604e-06
ulm	CD11c.	WMC1139453	1.89011	0.058749
ulm	CD11c.	WMC1139454	-1.35634	0.174996
ulm	CD11c.	WMC1139455	3.70962	0.000207786
ulm	CD11c.	WMC1139456	4.56248	5.06672e-06
ulm	CD11c.	WMC1139457	4.31428	1.60418e-05
ulm	CD11c.	WMC1139458	13.4882	2.15094e-41
ulm	CD11c.	WMC1139459	1.2375	0.215906
ulm	CD11c.	WMC1139460	1.3457	0.178404
ulm	CD11c.	WMC1139461	-1.26823	0.204721
ulm	CD11c.	WMC1139462	1.36482	0.172314
ulm	CD11c.	WMC1139463	3.28213	0.00103094
ulm	CD11c.	WMC1139464	6.65209	2.91772e-11
ulm	CD11c.	WMC1139465	5.64313	1.67838e-08
ulm	CD11c.	WMC1139466	0.949983	0.342125
ulm	CD11c.	WMC1139467	2.18859	0.0286308
ulm	CD11c.	WMC1139468	3.12891	0.00175552
ulm	CD11c.	WMC1139470	4.31901	1.57014e-05
ulm	CD11c.	WMC1139471	4.43115	9.39229e-06
ulm	CD11c.	WMC1139472	11.2165	3.65129e-29
ulm	CD11c.	WMC1139473	-0.00587796	0.99531
ulm	CD11c.	WMC1139474	5.25943	1.45066e-07
ulm	CD11c.	WMC1139475	5.55771	2.74653e-08
ulm	CD11c.	WMC1139476	7.15676	8.3679e-13
ulm	CD11c.	WMC1139477	6.42762	1.3072e-10
ulm	CD11c.	WMC1139478	4.61135	4.01006e-06
ulm	CD11c.	WMC1139479	-1.7247	0.0845874
ulm	CD11c.	WMC1139480	-2.28857	0.0221083
ulm	CD11c.	WMC1139481	2.11608	0.0343431
ulm	CD11c.	WMC1139482	5.96056	2.52973e-09
ulm	CD11c.	WMC1139484	4.59009	4.44077e-06
ulm	CD11c.	WMC1139485	5.2673	1.38985e-07
ulm	CD11c.	WMC1139486	6.30634	2.87978e-10
ulm	CD11c.	WMC1139487	4.8546	1.20974e-06
ulm	CD11c.	WMC1139488	3.22039	0.00128094
ulm	CD11c.	WMC1139491	4.38948	1.13841e-05
ulm	CD11c.	WMC1139492	3.61052	0.000305872
ulm	CD11c.	WMC1139493	8.1423	3.96274e-16
ulm	CD11c.	WMC1139494	4.22498	2.39365e-05
ulm	CD11c.	WMC1139497	9.29598	1.51242e-20
ulm	CD11c.	WMC1139498	4.32475	1.52983e-05
ulm	CD11c.	WMC1139499	1.61832	0.1056
ulm	CD11c.	WMC1139500	0.0581608	0.953621
ulm	CD11c.	WMC1139502	0.757053	0.449022
ulm	CD11c.	WMC1139504	4.5678	4.93996e-06
ulm	CD11c.	WMC1139505	4.82707	1.38944e-06
ulm	CD11c.	WMC1139506	4.5462	5.47434e-06
ulm	CD11c.	WMC1139508	7.9856	1.42657e-15
ulm	CD11c.	WMC1139509	5.13368	2.85135e-07
ulm	CD11c.	WMC1139512	5.20871	1.90872e-07
ulm	CD11c.	WMC1139513	4.18502	2.85605e-05
ulm	CD11c.	WMC1139514	3.24541	0.00117355
ulm	CD11c.	WMC1139516	-0.399702	0.689377
ulm	CD11c.	WMC1139517	5.80069	6.64196e-09
ulm	CD11c.	WMC1139519	2.53944	0.0111058
ulm	CD11c.	WMC1139520	3.27067	0.00107364
ulm	CD11c.	WMC1139521	2.63781	0.00834685
ulm	CD11c.	WMC1139522	4.37809	1.19952e-05
ulm	CD11c.	WMC1139523	5.43992	5.35408e-08
ulm	CD11c.	WMC1139524	3.05531	0.00224941
ulm	CD11c.	WMC1139525	6.24188	4.35627e-10
ulm	CD11c.	WMC1139526	9.43655	4.00369e-21
ulm	CD11c.	WMC1139528	3.49965	0.000466255
ulm	CD11c.	WMC1139529	0.919649	0.35776
ulm	CD11c.	WMC1139530	4.51821	6.24993e-06
ulm	CD11c.	WMC1139531	5.9247	3.14813e-09
ulm	CD11c.	WMC1139533	2.92352	0.00346243
ulm	CD11c.	WMC1139534	2.77211	0.00557136
ulm	CD11c.	WMC1139536	2.81737	0.00484372
ulm	CD11c.	WMC1139537	1.21977	0.222559
ulm	CD11c.	WMC1139538	2.57135	0.010133
ulm	CD11c.	WMC1139539	2.89505	0.00379258
ulm	CD11c.	WMC1139540	-0.309863	0.756667
ulm	CD11c.	WMC1139542	5.66805	1.45188e-08
ulm	CD11c.	WMC1139543	7.98911	1.38652e-15
ulm	CD11c.	WMC1139544	7.37525	1.66443e-13
ulm	CD11c.	WMC1139545	4.13558	3.5461e-05
ulm	CD11c.	WMC1139547	5.60755	2.06243e-08
ulm	CD11c.	WMC1139548	3.99398	6.50617e-05
ulm	CD11c.	WMC1139549	9.60361	8.04444e-22
ulm	CD11c.	WMC1139550	0.785886	0.431938
ulm	CD11c.	WMC1139552	1.91668	0.0552846
ulm	CD11c.	WMC1139553	6.65859	2.79174e-11
ulm	CD11c.	WMC1139554	1.4358	0.151065
ulm	CD11c.	WMC1139555	4.02818	5.62893e-05
ulm	CD11c.	WMC1139558	3.6564	0.000256029
ulm	CD11c.	WMC1139559	-0.983637	0.325299
ulm	CD11c.	WMC1139560	1.50031	0.13354
ulm	CD11c.	WMC1139561	4.12699	3.681e-05
ulm	CD11c.	WMC1139562	-0.117444	0.906509
ulm	CD11c.	WMC1139563	-0.968032	0.333033
ulm	CD11c.	WMC1139565	3.86127	0.000112934
ulm	CD11c.	WMC1139566	4.82719	1.38864e-06
ulm	CD11c.	WMC1139567	1.44553	0.148315
ulm	CD11c.	WMC1139568	6.80422	1.0268e-11
ulm	CD11c.	WMC1139569	5.23274	1.67656e-07
ulm	CD11c.	WMC1139570	7.36803	1.75694e-13
ulm	CD11c.	WMC1139571	4.51097	6.46709e-06
ulm	CD11c.	WMC1139572	0.230143	0.817981
ulm	CD11c.	WMC1139573	3.15984	0.00157946
ulm	CD11c.	WMC1139575	5.07067	3.97765e-07
ulm	CD11c.	WMC1139576	5.90777	3.4889e-09
ulm	CD11c.	WMC1139577	-1.41517	0.157025
ulm	CD11c.	WMC1139578	1.9126	0.0558051
ulm	CD11c.	WMC1139579	5.71455	1.10588e-08
ulm	CD11c.	WMC1139580	7.32147	2.48756e-13
ulm	CD11c.	WMC1139582	4.86372	1.15535e-06
ulm	CD11c.	WMC1139585	11.0725	1.83472e-28
ulm	CD11c.	WMC1139587	-1.2481	0.212
ulm	CD11c.	WMC1139588	-0.599558	0.548804
ulm	CD11c.	WMC1139590	2.02286	0.043093
ulm	CD11c.	WMC1139591	2.66717	0.00765162
ulm	CD11c.	WMC1139593	2.9818	0.00286693
ulm	CD11c.	WMC1139595	0.810372	0.41773
ulm	CD11c.	WMC1139596	0.102015	0.918745
ulm	CD11c.	WMC1139598	5.12191	3.03524e-07
ulm	CD11c.	WMC1139601	5.77261	7.84893e-09
ulm	CD11c.	WMC1139602	1.44629	0.148101
ulm	CD11c.	WMC1139603	2.46067	0.0138708
ulm	CD11c.	WMC1139606	1.94801	0.051419
ulm	CD11c.	WMC1139607	10.1101	5.24216e-24
ulm	CD11c.	WMC1139609	0.567358	0.570473
ulm	CD11c.	WMC1139610	2.19049	0.0284928
ulm	CD11c.	WMC1139612	4.62334	3.785e-06
ulm	CD11c.	WMC1139616	3.68653	0.000227557
ulm	CD11c.	WMC1139617	8.32801	8.41691e-17
ulm	CD11c.	WMC1139618	3.35795	0.000785795
ulm	CD11c.	WMC1139619	5.37591	7.65188e-08
ulm	CD11c.	WMC1139622	1.1079	0.267909
ulm	CD11c.	WMC1139624	5.85269	4.86555e-09
ulm	CD11c.	WMC1139625	3.4609	0.000538806
ulm	CD11c.	WMC1139626	6.43458	1.24879e-10
ulm	CD11c.	WMC1139628	3.89673	9.76209e-05
ulm	CD11c.	WMC1139630	1.86159	0.0626669
ulm	CD11c.	WMC1139631	-1.35816	0.174417
ulm	CD11c.	WMC1139633	1.63295	0.102486
ulm	CD11c.	WMC1139634	3.3654	0.00076488
ulm	CD11c.	WMC1139636	9.12573	7.3694e-20
ulm	CD11c.	WMC1139638	0.851671	0.3944
ulm	CD11c.	WMC1139639	0.0732662	0.941595
ulm	CD11c.	WMC1139640	3.28718	0.00101263
ulm	CD11c.	WMC1139641	1.20635	0.227687
ulm	CD11c.	WMC1139642	1.57749	0.114689
ulm	CD11c.	WMC1139643	6.64785	3.00305e-11
ulm	CD11c.	WMC1139644	3.92907	8.53847e-05
ulm	CD11c.	WMC1139647	-2.17672	0.0295055
ulm	CD11c.	WMC1139648	1.1107	0.266701
ulm	CD11c.	WMC1139649	4.85057	1.2346e-06
ulm	CD11c.	WMC1139650	7.84932	4.26154e-15
ulm	CD11c.	WMC1139651	7.13282	9.95997e-13
ulm	CD11c.	WMC1139652	2.99424	0.00275261
ulm	CD11c.	WMC1139654	5.14741	2.65058e-07
ulm	CD11c.	WMC1139655	3.98447	6.77222e-05
ulm	CD11c.	WMC1139656	5.42448	5.83784e-08
ulm	CD11c.	WMC1139657	3.95031	7.81519e-05
ulm	CD11c.	WMC1139658	2.54253	0.0110081
ulm	CD11c.	WMC1139659	0.830597	0.406205
ulm	CD11c.	WMC1139660	5.66127	1.51041e-08
ulm	CD11c.	WMC1139662	1.00475	0.315024
ulm	CD11c.	WMC1139663	7.56329	3.99364e-14
ulm	CD11c.	WMC1139664	11.8543	2.24732e-32
ulm	CD11c.	WMC1139665	3.59104	0.000329661
ulm	CD11c.	WMC1139666	8.27928	1.26795e-16
ulm	CD11c.	WMC1139667	0.690516	0.489873
ulm	CD11c.	WMC1139669	-1.11093	0.266602
ulm	CD11c.	WMC1139670	2.37784	0.0174178
ulm	CD11c.	WMC1139672	4.59814	4.2726e-06
ulm	CD11c.	WMC1139673	8.41655	3.97341e-17
ulm	CD11c.	WMC1139674	11.0972	1.39273e-28
ulm	CD11c.	WMC1139675	3.46885	0.000523114
ulm	CD11c.	WMC1139676	3.45639	0.000547903
ulm	CD11c.	WMC1139677	10.789	4.14315e-27
ulm	CD11c.	WMC1139678	4.66079	3.15764e-06
ulm	CD11c.	WMC1139679	9.81168	1.04892e-22
ulm	CD11c.	WMC1139680	1.86779	0.0617969
ulm	CD11c.	WMC1139681	5.23176	1.68547e-07
ulm	CD11c.	WMC1139683	4.79535	1.62837e-06
ulm	CD11c.	WMC1139684	4.87516	1.09035e-06
ulm	CD11c.	WMC1139685	4.0107	6.06218e-05
ulm	CD11c.	WMC1139686	3.51345	0.000442699
ulm	CD11c.	WMC1139687	3.83718	0.000124602
ulm	CD11c.	WMC1139689	6.99939	2.60141e-12
ulm	CD11c.	WMC1139691	1.79946	0.0719509
ulm	CD11c.	WMC1139692	7.08408	1.41721e-12
ulm	CD11c.	WMC1139693	2.28287	0.0224419
ulm	CD11c.	WMC1139696	3.02023	0.00252704
ulm	CD11c.	WMC1139697	2.83749	0.00454867
ulm	CD11c.	WMC1139698	0.203356	0.838858
ulm	CD11c.	WMC1139699	1.65158	0.0986266
ulm	CD11c.	WMC1139700	8.89985	5.7653e-19
ulm	CD11c.	WMC1139702	8.54808	1.28458e-17
ulm	CD11c.	WMC1139703	-1.06199	0.288246
ulm	CD11c.	WMC1139704	3.29514	0.000984366
ulm	CD11c.	WMC1139705	10.4584	1.42119e-25
ulm	CD11c.	WMC1139707	4.42417	9.70094e-06
ulm	CD11c.	WMC1139712	7.64875	2.06376e-14
ulm	CD11c.	WMC1139713	2.46171	0.0138307
ulm	CD11c.	WMC1139714	0.956361	0.338894
ulm	CD11c.	WMC1139720	3.63858	0.000274405
ulm	CD11c.	WMC1139721	2.68683	0.00721553
ulm	CD11c.	WMC1139722	4.07262	4.65561e-05
ulm	CD11c.	WMC1139723	-0.321025	0.748193
ulm	CD11c.	WMC1139726	6.24912	4.15913e-10
ulm	CD11c.	WMC1139727	0.625786	0.531458
ulm	CD11c.	WMC1139729	-0.327851	0.743025
ulm	CD11c.	WMC1139731	6.09797	1.08171e-09
ulm	CD11c.	WMC1139732	3.26167	0.0011083
ulm	CD11c.	WMC1139733	7.38376	1.5615e-13
ulm	CD11c.	WMC1139734	5.15283	2.57515e-07
ulm	CD11c.	WMC1139735	2.22811	0.0258775
ulm	CD11c.	WMC1139736	1.96899	0.0489592
ulm	CD11c.	WMC1139737	10.1869	2.38903e-24
ulm	CD11c.	WMC1139738	5.46995	4.522e-08
ulm	CD11c.	WMC1139739	2.02661	0.0427073
ulm	CD11c.	WMC1139740	9.84435	7.58815e-23
ulm	CD11c.	WMC1139742	0.214536	0.83013
ulm	CD11c.	WMC1139743	1.84685	0.0647746
ulm	CD11c.	WMC1139744	7.09052	1.35288e-12
ulm	CD11c.	WMC1139746	4.07393	4.62947e-05
ulm	CD11c.	WMC1139747	4.97569	6.52193e-07
ulm	CD11c.	WMC1139748	2.84222	0.00448172
ulm	CD11c.	WMC1139749	4.66022	3.16637e-06
ulm	CD11c.	WMC1139750	4.30044	1.70762e-05
ulm	CD11c.	WMC1139752	3.30337	0.000955955
ulm	CD11c.	WMC1139753	3.78191	0.000155799
ulm	CD11c.	WMC1139754	1.87884	0.0602722
ulm	CD11c.	WMC1139756	7.0077	2.45173e-12
ulm	CD11c.	WMC1139757	5.57547	2.48066e-08
ulm	CD11c.	WMC1139758	5.18389	2.18108e-07
ulm	CD11c.	WMC1139760	3.30451	0.000952066
ulm	CD11c.	WMC1139762	7.19143	6.49665e-13
ulm	CD11c.	WMC1139763	8.0341	9.6212e-16
ulm	CD11c.	WMC1139764	2.90842	0.00363416
ulm	CD11c.	WMC1139765	1.07656	0.281681
ulm	CD11c.	WMC1139767	3.78045	0.000156716
ulm	CD11c.	WMC1139768	0.997452	0.31855
ulm	CD11c.	WMC1139769	3.62186	0.000292763
ulm	CD11c.	WMC1139772	2.03632	0.0417233
ulm	CD11c.	WMC1139773	12.4818	1.05449e-35
ulm	CD11c.	WMC1139774	4.02462	5.71462e-05
ulm	CD11c.	WMC1139775	8.58483	9.34151e-18
ulm	CD11c.	WMC1139776	7.17508	7.32134e-13
ulm	CD11c.	WMC1139777	3.64927	0.000263242
ulm	CD11c.	WMC1139778	3.03796	0.00238306
ulm	CD11c.	WMC1139779	1.8046	0.0711434
ulm	CD11c.	WMC1139781	2.99432	0.00275189
ulm	CD11c.	WMC1139783	6.71694	1.87464e-11
ulm	CD11c.	WMC1139785	7.39843	1.3985e-13
ulm	CD11c.	WMC1139786	3.0361	0.00239779
ulm	CD11c.	WMC1139787	5.68953	1.2806e-08
ulm	CD11c.	WMC1139788	1.76202	0.0780709
ulm	CD11c.	WMC1139789	2.02981	0.042381
ulm	CD11c.	WMC1139792	0.0612649	0.951148
ulm	CD11c.	WMC1139793	2.05013	0.0403568
ulm	CD11c.	WMC1139795	5.21655	1.82978e-07
ulm	CD11c.	WMC1139798	7.61639	2.65217e-14
ulm	CD11c.	WMC1139800	2.40852	0.0160207
ulm	CD11c.	WMC1139801	2.88398	0.0039284
ulm	CD11c.	WMC1139802	6.88759	5.73793e-12
ulm	CD11c.	WMC1139803	0.570512	0.568333
ulm	CD11c.	WMC1139806	-1.36884	0.171054
ulm	CD11c.	WMC1139807	10.213	1.82864e-24
ulm	CD11c.	WMC1139808	-0.21116	0.832763
ulm	CD11c.	WMC1139810	2.00383	0.0450931
ulm	CD11c.	WMC1139811	3.96952	7.2112e-05
ulm	CD11c.	WMC1139812	2.36713	0.0179303
ulm	CD11c.	WMC1139813	0.0191304	0.984737
ulm	CD11c.	WMC1139814	2.77558	0.00551223
ulm	CD11c.	WMC1139815	2.57302	0.0100841
ulm	CD11c.	WMC1139816	-0.573436	0.566352
ulm	CD11c.	WMC1139817	5.5167	3.47037e-08
ulm	CD11c.	WMC1139818	8.29756	1.08756e-16
ulm	CD11c.	WMC1139819	1.20918	0.226598
ulm	CD11c.	WMC1139821	-1.10402	0.269591
ulm	CD11c.	WMC1139822	7.11364	1.1446e-12
ulm	CD11c.	WMC1139823	0.433037	0.664989
ulm	CD11c.	WMC1139825	7.26736	3.71658e-13
ulm	CD11c.	WMC1139826	7.8686	3.65423e-15
ulm	CD11c.	WMC1139827	0.441402	0.658924
ulm	CD11c.	WMC1139831	7.51316	5.86298e-14
ulm	CD11c.	WMC1139832	7.76259	8.47076e-15
ulm	CD11c.	WMC1139833	11.2126	3.81549e-29
ulm	CD11c.	WMC1139835	5.11769	3.10388e-07
ulm	CD11c.	WMC1139836	3.31104	0.000930129
ulm	CD11c.	WMC1139837	-1.18381	0.236493
ulm	CD11c.	WMC1139839	0.694642	0.487283
ulm	CD11c.	WMC1139840	3.04547	0.00232434
ulm	CD11c.	WMC1139841	7.22123	5.22157e-13
ulm	CD11c.	WMC1139842	2.52833	0.0114637
ulm	CD11c.	WMC1139843	-1.22089	0.222134
ulm	CD11c.	WMC1139844	2.16599	0.0303167
ulm	CD11c.	WMC1139845	4.25361	2.10719e-05
ulm	CD11c.	WMC1139847	3.32689	0.000878808
ulm	CD11c.	WMC1139848	8.06569	7.43475e-16
ulm	CD11c.	WMC1139849	1.2526	0.210356
ulm	CD11c.	WMC1139850	0.650227	0.515548
ulm	CD11c.	WMC1139853	5.50631	3.68145e-08
ulm	CD11c.	WMC1139854	5.29638	1.18591e-07
ulm	CD11c.	WMC1139855	7.30709	2.76846e-13
ulm	CD11c.	WMC1139856	3.75031	0.000176808
ulm	CD11c.	WMC1139857	3.49321	0.000477638
ulm	CD11c.	WMC1139858	4.4167	1.00418e-05
ulm	CD11c.	WMC1139859	-1.47417	0.140441
ulm	CD11c.	WMC1139861	6.35973	2.03765e-10
ulm	CD11c.	WMC1139862	4.5897	4.44918e-06
ulm	CD11c.	WMC1139863	2.3469	0.0189343
ulm	CD11c.	WMC1139864	12.1991	3.49425e-34
ulm	CD11c.	WMC1139865	4.39498	1.10997e-05
ulm	CD11c.	WMC1139866	3.20792	0.00133778
ulm	CD11c.	WMC1139867	3.52559	0.000422897
ulm	CD11c.	WMC1139868	2.54425	0.010954
ulm	CD11c.	WMC1139869	0.29943	0.764613
ulm	CD11c.	WMC1139870	5.83056	5.55647e-09
ulm	CD11c.	WMC1139871	9.22991	2.80582e-20
ulm	CD11c.	WMC1139872	1.23834	0.215596
ulm	CD11c.	WMC1139874	-1.23317	0.217519
ulm	CD11c.	WMC1139876	-1.08908	0.276125
ulm	CD11c.	WMC1139878	-1.05097	0.293276
ulm	CD11c.	WMC1139879	-1.224	0.220959
ulm	CD11c.	WMC1139881	-1.06762	0.285696
ulm	CD11c.	WMC1139882	-0.977479	0.328337
ulm	CD11c.	WMC1139883	-1.06574	0.286546
ulm	CD11c.	WMC1139884	-1.01487	0.310172
ulm	CD11c.	WMC1139885	-1.48869	0.136576
ulm	CD11c.	WMC1139888	-1.11538	0.264692
ulm	CD11c.	WMC1139889	-0.961009	0.336552
ulm	CD11c.	WMC1139890	-1.41351	0.15751
ulm	CD11c.	WMC1139891	-1.00898	0.312991
ulm	CD11c.	WMC1139892	-1.35155	0.176527
ulm	CD11c.	WMC1139894	-1.41293	0.157681
ulm	CD11c.	WMC1139897	-1.04885	0.29425
ulm	CD11c.	WMC1139901	-1.19573	0.231809
ulm	CD11c.	WMC1139902	-1.07629	0.281801
ulm	CD11c.	WMC1139903	-1.0833	0.278681
ulm	CD11c.	WMC1139904	-0.960714	0.3367
ulm	CD11c.	WMC1139906	-0.952454	0.340871
ulm	CD11c.	WMC1139907	-1.23594	0.216487
ulm	CD11c.	WMC1139910	-0.975585	0.329275
ulm	CD11c.	WMC1139912	-1.19289	0.232918
ulm	CD11c.	WMC1139913	-1.01369	0.310737
ulm	CD11c.	WMC1139915	-1.18392	0.236451
ulm	CD11c.	WMC1139916	-1.01209	0.311501
ulm	CD11c.	WMC1139917	-1.10559	0.26891
ulm	CD11c.	WMC1139918	-1.06394	0.287359
ulm	CD11c.	WMC1139919	-1.05258	0.292537
ulm	CD11c.	WMC1139920	-1.28941	0.197262
ulm	CD11c.	WMC1139921	-1.00431	0.315236
ulm	CD11c.	WMC1139922	-1.56199	0.118295
ulm	CD11c.	WMC1139925	-1.03311	0.301557
ulm	CD11c.	WMC1139927	-1.45527	0.1456
ulm	CD11c.	WMC1139928	-0.978619	0.327773
ulm	CD11c.	WMC1139929	-1.04396	0.296509
ulm	CD11c.	WMC1139931	-0.982723	0.325748
ulm	CD11c.	WMC1139933	-1.09881	0.271858
ulm	CD11c.	WMC1139936	-1.00885	0.313052
ulm	CD11c.	WMC1139941	-0.966095	0.334001
ulm	CD11c.	WMC1139944	-0.995671	0.319415
ulm	CD11c.	WMC1139945	-0.996786	0.318873
ulm	CD11c.	WMC1139946	-1.08115	0.279634
ulm	CD11c.	WMC1139947	-0.96392	0.335091
ulm	CD11c.	WMC1139949	-1.18616	0.235563
ulm	CD11c.	WMC1139951	-1.10105	0.270881
ulm	CD11c.	WMC1139952	-1.03951	0.298572
ulm	CD11c.	WMC1139953	-1.81502	0.0695259
ulm	CD11c.	WMC1139955	-0.975308	0.329412
ulm	CD11c.	WMC1139956	-1.14183	0.253532
ulm	CD11c.	WMC1139958	-1.19455	0.232267
ulm	CD11c.	WMC1139959	-1.40981	0.158602
ulm	CD11c.	WMC1139960	-1.20243	0.229202
ulm	CD11c.	WMC1139961	-1.37313	0.169719
ulm	CD11c.	WMC1139962	-1.00166	0.316511
ulm	CD11c.	WMC1139963	-1.21354	0.224929
ulm	CD11c.	WMC1139964	-1.15592	0.247717
ulm	CD11c.	WMC1139965	-1.07071	0.284305
ulm	CD11c.	WMC1139966	-1.08126	0.279585
ulm	CD11c.	WMC1139967	-1.0558	0.291063
ulm	CD11c.	WMC1139968	-1.06404	0.287317
ulm	CD11c.	WMC1139970	-1.34502	0.178623
ulm	CD11c.	WMC1139978	-1.14722	0.251294
ulm	CD11c.	WMC1139980	-1.0865	0.277262
ulm	CD11c.	WMC1139985	-1.08991	0.275759
ulm	CD11c.	WMC1139993	-1.18483	0.236091
ulm	CD11c.	WMC1139994	-1.044	0.296491
ulm	CD11c.	WMC1139995	-1.17454	0.240184
ulm	CD11c.	WMC1139999	-1.09693	0.272677
ulm	CD11c.	WMC1140001	-0.425439	0.670518
ulm	CD11c.	WMC1140003	-1.05193	0.292836
ulm	CD11c.	WMC1140010	-1.03206	0.302049
ulm	CD11c.	WMC1140012	-1.02143	0.307056
ulm	CD11c.	WMC1140016	-0.975846	0.329145
ulm	CD11c.	WMC1140017	-1.20487	0.22826
ulm	CD11c.	WMC1140018	-1.02646	0.304681
ulm	CD11c.	WMC1140021	-1.02656	0.30463
ulm	CD11c.	WMC1140025	-0.989855	0.322249
ulm	CD11c.	WMC1140028	-0.985681	0.324294
ulm	CD11c.	WMC1140031	-1.08664	0.277202
ulm	CD11c.	WMC1140033	-1.09866	0.271922
ulm	CD11c.	WMC1140036	-1.0235	0.306075
ulm	CD11c.	WMC1140037	-1.01097	0.312035
ulm	CD11c.	WMC1140039	-1.78162	0.0748174
ulm	CD11c.	WMC1140041	-1.21439	0.224604
ulm	CD11c.	WMC1140042	-1.27318	0.202961
ulm	CD11c.	WMC1140043	-1.04464	0.296194
ulm	CD11c.	WMC1140050	-1.10244	0.270275
ulm	CD11c.	WMC1140051	-0.954161	0.340007
ulm	CD11c.	WMC1140052	-1.11362	0.265448
ulm	CD11c.	WMC1140054	-1.04355	0.296698
ulm	CD11c.	WMC1140055	-1.04674	0.295222
ulm	CD11c.	WMC1140056	-1.02003	0.30772
ulm	CD11c.	WMC1140057	-1.35714	0.174741
ulm	CD11c.	WMC1140059	-0.965972	0.334063
ulm	CD11c.	WMC1140060	-0.962149	0.335979
ulm	CD11c.	WMC1140062	-1.184	0.236417
ulm	CD11c.	WMC1140063	-1.11661	0.264166
ulm	CD11c.	WMC1140066	-0.964925	0.334587
ulm	CD11c.	WMC1140067	-1.12079	0.262382
ulm	CD11c.	WMC1140069	-0.976171	0.328984
ulm	CD11c.	WMC1140070	-1.15623	0.247593
ulm	CD11c.	WMC1140071	-1.19118	0.233586
ulm	CD11c.	WMC1140073	-1.15631	0.247559
ulm	CD11c.	WMC1140078	-0.959309	0.337408
ulm	CD11c.	WMC1140079	-1.24376	0.213595
ulm	CD11c.	WMC1140080	-0.953978	0.340099
ulm	CD11c.	WMC1140083	-1.06805	0.285505
ulm	CD11c.	WMC1140104	-1.15961	0.246214
ulm	CD11c.	WMC1140105	-0.982356	0.325929
ulm	CD11c.	WMC1140107	-0.956333	0.338908
ulm	CD11c.	WMC1140111	-1.02537	0.305196
ulm	CD11c.	WMC1140121	-1.00175	0.316471
ulm	CD11c.	WMC1140122	-1.20647	0.22764
ulm	CD11c.	WMC1140124	-1.421	0.155322
ulm	CD11c.	WMC1140130	-1.01272	0.3112
ulm	CD11c.	WMC1140135	-1.01523	0.310003
ulm	CD11c.	WMC1140137	-1.16711	0.24317
ulm	CD11c.	WMC1140139	-1.14524	0.252115
ulm	CD11c.	WMC1140142	-0.969454	0.332323
ulm	CD11c.	WMC1140145	-0.965173	0.334463
ulm	CD11c.	WMC1140147	-1.12525	0.26049
ulm	CD11c.	WMC1140149	-1.02248	0.306556
ulm	CD11c.	WMC1140151	-1.05432	0.291741
ulm	CD11c.	WMC1140154	-1.37494	0.169157
ulm	CD11c.	WMC1140156	-1.03128	0.302414
ulm	CD11c.	WMC1140157	-1.0201	0.307686
ulm	CD11c.	WMC1140158	-1.81337	0.0697804
ulm	CD11c.	WMC1140159	-1.02757	0.304155
ulm	CD11c.	WMC1140160	-1.14539	0.252053
ulm	CD11c.	WMC1140162	-0.958806	0.337661
ulm	CD11c.	WMC1140167	-1.11326	0.265604
ulm	CD11c.	WMC1140169	-0.999505	0.317555
ulm	CD11c.	WMC1140170	-1.10207	0.270438
ulm	CD11c.	WMC1140171	-1.16708	0.243184
ulm	CD11c.	WMC1140172	-1.04081	0.297968
ulm	CD11c.	WMC1140173	-1.16999	0.242011
ulm	CD11c.	WMC1140174	-0.948627	0.342815
ulm	CD11c.	WMC1140176	-1.0645	0.287109
ulm	CD11c.	WMC1140177	-1.01038	0.312316
ulm	CD11c.	WMC1140178	-1.06159	0.288426
ulm	CD11c.	WMC1140181	-1.05112	0.293209
ulm	CD11c.	WMC1140184	-0.949205	0.34252
ulm	CD11c.	WMC1140185	-1.14497	0.252227
ulm	CD11c.	WMC1140186	-1.00231	0.316198
ulm	CD11c.	WMC1140187	-1.1896	0.234208
ulm	CD11c.	WMC1140188	-1.26326	0.206501
ulm	CD11c.	WMC1140191	-1.01615	0.30956
ulm	CD11c.	WMC1140192	-1.3014	0.193129
ulm	CD11c.	WMC1140193	-0.98332	0.325455
ulm	CD11c.	WMC1140199	-0.995271	0.319609
ulm	CD11c.	WMC1140200	-1.05016	0.293648
ulm	CD11c.	WMC1140201	-1.00489	0.314954
ulm	CD11c.	WMC1140202	-1.21468	0.224492
ulm	CD11c.	WMC1140204	-1.20459	0.228367
ulm	CD11c.	WMC1140207	-1.05258	0.292537
ulm	CD11c.	WMC1140209	-1.1055	0.268948
ulm	CD11c.	WMC1140210	-1.01066	0.312184
ulm	CD11c.	WMC1140215	-1.15189	0.24937
ulm	CD11c.	WMC1140218	-1.16211	0.245198
ulm	CD11c.	WMC1140223	-1.47411	0.140459
ulm	CD11c.	WMC1140225	-1.10527	0.269048
ulm	CD11c.	WMC1140227	-1.04833	0.294491
ulm	CD11c.	WMC1140229	-1.0857	0.277616
ulm	CD11c.	WMC1140230	-1.1106	0.266747
ulm	CD11c.	WMC1140231	-1.25637	0.208989
ulm	CD11c.	WMC1140233	-1.18634	0.235494
ulm	CD11c.	WMC1140234	-1.09607	0.273054
ulm	CD11c.	WMC1140236	-1.22165	0.221847
ulm	CD11c.	WMC1140237	-1.37297	0.169767
ulm	CD11c.	WMC1140238	-1.04764	0.294811
ulm	CD11c.	WMC1140240	-1.05889	0.289655
ulm	CD11c.	WMC1140242	-1.01546	0.309889
ulm	CD11c.	WMC1140246	-1.00614	0.314354
ulm	CD11c.	WMC1140247	-1.64922	0.0991089
ulm	CD11c.	WMC1140249	-1.01973	0.307863
ulm	CD11c.	WMC1140251	-1.2893	0.197299
ulm	CD11c.	WMC1140252	-1.16344	0.244658
ulm	CD11c.	WMC1140253	-0.966775	0.333661
ulm	CD11c.	WMC1140254	-1.0843	0.278238
ulm	CD11c.	WMC1140255	-1.09865	0.271924
ulm	CD11c.	WMC1140256	-1.06382	0.287414
ulm	CD11c.	WMC1140257	6.78807	1.14848e-11
ulm	CD11c.	WMC1140258	7.8645	3.77586e-15
ulm	CD11c.	WMC1140260	7.69048	1.4912e-14
ulm	CD11c.	WMC1140262	8.55655	1.19369e-17
ulm	CD11c.	WMC1140263	12.6736	9.36835e-37
ulm	CD11c.	WMC1140265	8.44702	3.06343e-17
ulm	CD11c.	WMC1140266	15.2002	4.54617e-52
ulm	CD11c.	WMC1140267	9.27851	1.78155e-20
ulm	CD11c.	WMC1140268	1.96319	0.0496297
ulm	CD11c.	WMC1140269	7.57067	3.77357e-14
ulm	CD11c.	WMC1140272	4.7293	2.2588e-06
ulm	CD11c.	WMC1140273	10.5362	6.24575e-26
ulm	CD11c.	WMC1140274	10.7651	5.36742e-27
ulm	CD11c.	WMC1140275	0.773172	0.439424
ulm	CD11c.	WMC1140276	9.70685	2.94309e-22
ulm	CD11c.	WMC1140279	4.65205	3.29442e-06
ulm	CD11c.	WMC1140280	8.53463	1.44284e-17
ulm	CD11c.	WMC1140281	4.39029	1.1342e-05
ulm	CD11c.	WMC1140282	9.02918	1.78643e-19
ulm	CD11c.	WMC1140284	6.53221	6.53932e-11
ulm	CD11c.	WMC1140285	9.49083	2.38408e-21
ulm	CD11c.	WMC1140286	5.98411	2.18982e-09
ulm	CD11c.	WMC1140288	10.998	4.19053e-28
ulm	CD11c.	WMC1140289	12.546	4.70783e-36
ulm	CD11c.	WMC1140290	2.91635	0.00354302
ulm	CD11c.	WMC1140291	3.84425	0.000121064
ulm	CD11c.	WMC1140295	4.87059	1.11586e-06
ulm	CD11c.	WMC1140296	3.62085	0.000293915
ulm	CD11c.	WMC1140297	6.00864	1.8831e-09
ulm	CD11c.	WMC1140298	8.46654	2.59201e-17
ulm	CD11c.	WMC1140301	13.4237	5.12959e-41
ulm	CD11c.	WMC1140303	1.20435	0.228459
ulm	CD11c.	WMC1140304	7.43351	1.07353e-13
ulm	CD11c.	WMC1140305	11.2778	1.82593e-29
ulm	CD11c.	WMC1140307	2.48105	0.0131027
ulm	CD11c.	WMC1140308	6.38067	1.7778e-10
ulm	CD11c.	WMC1140309	7.83272	4.86331e-15
ulm	CD11c.	WMC1140312	4.3137	1.60839e-05
ulm	CD11c.	WMC1140313	5.72441	1.04356e-08
ulm	CD11c.	WMC1140316	6.43521	1.24359e-10
ulm	CD11c.	WMC1140318	7.65812	1.91893e-14
ulm	CD11c.	WMC1140319	12.4182	2.33472e-35
ulm	CD11c.	WMC1140321	9.02751	1.81379e-19
ulm	CD11c.	WMC1140322	9.96732	2.22244e-23
ulm	CD11c.	WMC1140324	11.6084	4.07567e-31
ulm	CD11c.	WMC1140328	9.94717	2.72058e-23
ulm	CD11c.	WMC1140329	14.9699	1.46811e-50
ulm	CD11c.	WMC1140330	10.5304	6.64255e-26
ulm	CD11c.	WMC1140331	10.9469	7.37186e-28
ulm	CD11c.	WMC1140332	12.5832	2.94552e-36
ulm	CD11c.	WMC1140333	9.21912	3.1025e-20
ulm	CD11c.	WMC1140335	8.39763	4.66776e-17
ulm	CD11c.	WMC1140336	5.30028	1.16088e-07
ulm	CD11c.	WMC1140337	6.91521	4.72467e-12
ulm	CD11c.	WMC1140338	3.87998	0.000104594
ulm	CD11c.	WMC1140339	6.93752	4.03645e-12
ulm	CD11c.	WMC1140341	12.6591	1.12756e-36
ulm	CD11c.	WMC1140342	9.38735	6.38911e-21
ulm	CD11c.	WMC1140343	8.86689	7.75168e-19
ulm	CD11c.	WMC1140344	6.11857	9.50801e-10
ulm	CD11c.	WMC1140346	3.80743	0.000140576
ulm	CD11c.	WMC1140347	-0.100715	0.919777
ulm	CD11c.	WMC1140348	4.77286	1.82113e-06
ulm	CD11c.	WMC1140349	3.98976	6.62287e-05
ulm	CD11c.	WMC1140351	6.05078	1.45118e-09
ulm	CD11c.	WMC1140352	4.64661	3.38249e-06
ulm	CD11c.	WMC1140354	9.32967	1.10178e-20
ulm	CD11c.	WMC1140358	3.63493	0.000278326
ulm	CD11c.	WMC1140359	5.96005	2.53758e-09
ulm	CD11c.	WMC1140361	11.9164	1.07139e-32
ulm	CD11c.	WMC1140362	11.8622	2.04505e-32
ulm	CD11c.	WMC1140363	11.6503	2.49717e-31
ulm	CD11c.	WMC1140364	9.89339	4.6584e-23
ulm	CD11c.	WMC1140365	5.59479	2.21982e-08
ulm	CD11c.	WMC1140368	4.64671	3.38082e-06
ulm	CD11c.	WMC1140370	10.1609	3.11988e-24
ulm	CD11c.	WMC1140371	3.89375	9.88293e-05
ulm	CD11c.	WMC1140372	4.62639	3.72973e-06
ulm	CD11c.	WMC1140375	6.20264	5.59368e-10
ulm	CD11c.	WMC1140379	10.092	6.30139e-24
ulm	CD11c.	WMC1140380	2.42517	0.0153044
ulm	CD11c.	WMC1140389	7.90426	2.7474e-15
ulm	CD11c.	WMC1140391	4.24121	2.227e-05
ulm	CD11c.	WMC1140392	7.51342	5.8511e-14
ulm	CD11c.	WMC1140394	1.86027	0.0628523
ulm	CD11c.	WMC1140399	4.15149	3.30832e-05
ulm	CD11c.	WMC1140400	4.85782	1.19025e-06
ulm	CD11c.	WMC1140402	8.79883	1.42348e-18
ulm	CD11c.	WMC1140404	6.67881	2.43273e-11
ulm	CD11c.	WMC1140405	6.2915	3.16877e-10
ulm	CD11c.	WMC1140406	4.72347	2.32451e-06
ulm	CD11c.	WMC1140407	6.10004	1.06777e-09
ulm	CD11c.	WMC1140409	6.70997	1.96626e-11
ulm	CD11c.	WMC1140410	6.0941	1.10814e-09
ulm	CD11c.	WMC1140412	10.1271	4.40734e-24
ulm	CD11c.	WMC1140416	1.96048	0.0499454
ulm	CD11c.	WMC1140417	9.57553	1.05553e-21
ulm	CD11c.	WMC1140418	2.94609	0.00321958
ulm	CD11c.	WMC1140421	7.70064	1.37743e-14
ulm	CD11c.	WMC1140422	5.93249	3.00233e-09
ulm	CD11c.	WMC1140424	4.6207	3.83352e-06
ulm	CD11c.	WMC1140428	8.83029	1.07541e-18
ulm	CD11c.	WMC1140429	5.7345	9.83319e-09
ulm	CD11c.	WMC1140430	4.34405	1.40141e-05
ulm	CD11c.	WMC1140431	10.6277	2.35494e-26
ulm	CD11c.	WMC1140433	2.93446	0.00334275
ulm	CD11c.	WMC1140436	3.17364	0.00150626
ulm	CD11c.	WMC1140437	10.4016	2.58005e-25
ulm	CD11c.	WMC1140440	4.7487	2.05268e-06
ulm	CD11c.	WMC1140441	8.74545	2.28539e-18
[truncated: 13,481 more rows]

## Sheet: invitro cell class
statistics	barcode	num of cells	celltype	avg p_value	avg score
ulm	WMC1016610	2	CD11c._TCRb.	0.0010215	7.15646
ulm	WMC1016611	2	CD11c._TCRb.	0.0125961	6.99282
ulm	WMC1016612	2	CD11c._TCRb.	0.00120078	7.12781
ulm	WMC1016613	2	CD11c._TCRb.	0.0117253	3.93951
ulm	WMC1016614	1	CD11c.	4.81069e-32	11.7902
ulm	WMC1016615	2	CD11c._TCRb.	6.90963e-05	6.09425
ulm	WMC1016618	2	CD11c._TCRb.	0.00554205	6.75874
ulm	WMC1016620	2	CD11c._TCRb.	0.00140478	5.6292
ulm	WMC1016622	2	CD11c._TCRb.	5.36842e-08	5.58069
ulm	WMC1016623	2	CD11c._TCRb.	0.00010419	4.92445
ulm	WMC1016624	1	CD11c.	5.21047e-25	10.3343
ulm	WMC1016625	1	CD11c.	0.000218512	3.69685
ulm	WMC1016627	1	CD11c.	1.45834e-07	5.25846
ulm	WMC1016628	2	CD11c._TCRb.	0.00621546	5.41672
ulm	WMC1016629	2	CD11c._TCRb.	2.27445e-08	6.79644
ulm	WMC1016630	2	CD11c._TCRb.	0.00892844	9.35487
ulm	WMC1016631	2	CD11c._TCRb.	1.88182e-06	8.64979
ulm	WMC1016632	2	CD11c._TCRb.	0.000469173	4.87579
ulm	WMC1016633	2	CD11c._TCRb.	8.28174e-06	5.798
ulm	WMC1016634	2	CD11c._TCRb.	9.94727e-12	6.80894
ulm	WMC1016635	1	CD11c.	4.56768e-44	13.9363
ulm	WMC1016636	2	CD11c._TCRb.	2.48644e-07	6.14232
ulm	WMC1016637	2	CD11c._TCRb.	2.00557e-06	7.01179
ulm	WMC1016638	2	CD11c._TCRb.	3.22001e-06	5.91494
ulm	WMC1016639	2	CD11c._TCRb.	2.00495e-05	5.46686
ulm	WMC1016640	2	CD11c._TCRb.	0.000210349	4.71502
ulm	WMC1016641	1	CD11c.	1.17141e-10	6.44429
ulm	WMC1016642	2	CD11c._TCRb.	7.24417e-05	6.33961
ulm	WMC1016643	1	CD11c.	2.42134e-23	9.95878
ulm	WMC1016644	2	CD11c._TCRb.	0.000517003	6.71194
ulm	WMC1016646	1	CD11c.	9.65905e-28	10.9223
ulm	WMC1016647	1	CD11c.	8.10048e-20	9.11547
ulm	WMC1016648	2	CD11c._TCRb.	4.81702e-05	5.43511
ulm	WMC1016649	1	CD11c.	8.91107e-34	12.1224
ulm	WMC1016651	2	CD11c._TCRb.	0.000268505	4.80576
ulm	WMC1016652	2	CD11c._TCRb.	0.00224206	3.10703
ulm	WMC1016653	1	CD11c.	1.08738e-21	9.57245
ulm	WMC1016654	2	CD11c._TCRb.	0.00205761	4.1354
ulm	WMC1016655	2	CD11c._TCRb.	3.42419e-06	4.79927
ulm	WMC1016657	2	CD11c._TCRb.	0.00268154	9.03223
ulm	WMC1016658	1	CD11c.	1.66847e-32	11.8793
ulm	WMC1016659	2	CD11c._TCRb.	0.00474997	2.91497
ulm	WMC1016660	2	CD11c._TCRb.	6.46806e-05	7.77573
ulm	WMC1016661	2	CD11c._TCRb.	5.79567e-07	5.41656
ulm	WMC1016662	1	CD11c.	1.38315e-35	12.4601
ulm	WMC1016665	2	CD11c._TCRb.	0.00918529	4.51554
ulm	WMC1016666	1	CD11c.	2.3619e-59	16.267
ulm	WMC1016667	1	CD11c.	1.11373e-33	12.1041
ulm	WMC1016668	2	CD11c._TCRb.	0.000611435	5.56095
ulm	WMC1016670	2	CD11c._TCRb.	0.00196919	4.84537
ulm	WMC1016671	2	CD11c._TCRb.	0.00752431	3.61006
ulm	WMC1016672	2	CD11c._TCRb.	7.55439e-05	9.00077
ulm	WMC1016674	2	CD11c._TCRb.	0.0066851	9.22243
ulm	WMC1016675	1	CD11c.	4.60064e-25	10.3462
ulm	WMC1016677	2	CD11c._TCRb.	0.000518313	3.49441
ulm	WMC1016678	2	CD11c._TCRb.	7.38777e-05	5.10889
ulm	WMC1016679	1	CD11c.	2.27585e-58	16.127
ulm	WMC1016680	1	CD11c.	1.92958e-36	12.6167
ulm	WMC1016681	2	CD11c._TCRb.	2.36259e-07	8.84611
ulm	WMC1016682	2	CD11c._TCRb.	2.78003e-06	5.96308
ulm	WMC1016683	2	CD11c._TCRb.	8.79783e-05	4.876
ulm	WMC1016684	2	CD11c._TCRb.	1.71557e-06	4.91567
ulm	WMC1016685	2	CD11c._TCRb.	0.00667666	8.45944
ulm	WMC1016686	1	CD11c.	1.60183e-08	5.65117
ulm	WMC1016687	2	CD11c._TCRb.	0.0013419	7.55242
ulm	WMC1016688	2	CD11c._TCRb.	9.87329e-08	7.3714
ulm	WMC1016689	1	CD11c.	4.36552e-20	9.18236
ulm	WMC1016690	2	CD11c._TCRb.	3.36287e-09	7.00173
ulm	WMC1016692	2	CD11c._TCRb.	0.00404992	11.0365
ulm	WMC1016693	2	CD11c._TCRb.	0.00243439	4.45017
ulm	WMC1016694	2	CD11c._TCRb.	0.00233827	4.85117
ulm	WMC1016695	2	CD11c._TCRb.	0.000108698	10.9477
ulm	WMC1016697	1	CD11c.	4.14323e-83	19.3478
ulm	WMC1016698	1	CD11c.	1.12787e-28	11.1161
ulm	WMC1016701	2	CD11c._TCRb.	4.07798e-08	6.36113
ulm	WMC1016702	2	CD11c._TCRb.	0.0244589	5.47899
ulm	WMC1016703	1	CD11c.	1.91611e-33	12.0594
ulm	WMC1016704	2	CD11c._TCRb.	0.00569603	6.71535
ulm	WMC1016705	1	CD11c.	1.44268e-30	11.4995
ulm	WMC1016706	2	CD11c._TCRb.	2.1049e-06	11.2878
ulm	WMC1016707	2	CD11c._TCRb.	0.0176703	4.76212
ulm	WMC1016708	1	CD11c.	1.80614e-06	4.77453
ulm	WMC1016709	1	CD11c.	4.21314e-14	7.55632
ulm	WMC1016710	2	CD11c._TCRb.	0.0124647	3.65685
ulm	WMC1016711	2	CD11c._TCRb.	8.34444e-09	7.9028
ulm	WMC1016714	2	CD11c._TCRb.	2.1663e-06	7.76881
ulm	WMC1016715	2	CD11c._TCRb.	0.00197275	3.65286
ulm	WMC1016716	2	CD11c._TCRb.	0.00248547	6.84192
ulm	WMC1016717	2	CD11c._TCRb.	0.0196803	3.0792
ulm	WMC1016719	2	CD11c._TCRb.	3.70246e-14	7.57794
ulm	WMC1016720	2	CD11c._TCRb.	0.000687837	3.72395
ulm	WMC1016721	2	CD11c._TCRb.	0.00192587	5.31168
ulm	WMC1016722	2	CD11c._TCRb.	0.00789444	5.70084
ulm	WMC1016723	2	CD11c._TCRb.	0.0012297	7.42212
ulm	WMC1016724	1	CD11c.	1.04056e-60	16.4581
ulm	WMC1016725	2	CD11c._TCRb.	2.07397e-05	6.40589
ulm	WMC1016726	2	CD11c._TCRb.	3.31655e-05	8.8179
ulm	WMC1016727	1	CD11c.	9.59629e-18	8.58173
ulm	WMC1016728	1	CD11c.	5.76162e-56	15.7798
ulm	WMC1016729	2	CD11c._TCRb.	0.00250208	4.14228
ulm	WMC1016732	1	CD11c.	2.49362e-59	16.2637
ulm	WMC1016733	2	CD11c._TCRb.	0.000108047	4.12442
ulm	WMC1016734	1	CD11c.	1.00306e-51	15.1481
ulm	WMC1016735	2	CD11c._TCRb.	3.6117e-05	6.13318
ulm	WMC1016736	2	CD11c._TCRb.	0.000945387	3.59936
ulm	WMC1016737	2	CD11c._TCRb.	0.0070147	5.01535
ulm	WMC1016738	2	CD11c._TCRb.	0.00924676	8.18297
ulm	WMC1016739	2	CD11c._TCRb.	2.53534e-07	5.31406
ulm	WMC1016740	2	CD11c._TCRb.	0.000383126	5.19402
ulm	WMC1016741	2	CD11c._TCRb.	0.0153676	10.1561
ulm	WMC1016742	2	CD11c._TCRb.	0.000890072	3.50258
ulm	WMC1016743	1	CD11c.	5.20054e-23	9.88234
ulm	WMC1016744	2	CD11c._TCRb.	0.0041589	6.7135
ulm	WMC1016745	2	CD11c._TCRb.	0.000353929	8.16248
ulm	WMC1016746	2	CD11c._TCRb.	0.000267612	7.09364
ulm	WMC1016747	2	CD11c._TCRb.	1.88986e-11	7.19182
ulm	WMC1016748	2	CD11c._TCRb.	0.00534591	4.86548
ulm	WMC1016749	2	CD11c._TCRb.	5.73917e-06	6.03008
ulm	WMC1016751	1	CD11c.	3.34974e-32	11.8207
ulm	WMC1016752	2	CD11c._TCRb.	1.1527e-07	5.77136
ulm	WMC1016753	1	CD11c.	4.15409e-27	10.7887
ulm	WMC1016754	2	CD11c._TCRb.	0.000464764	6.223
ulm	WMC1016755	2	CD11c._TCRb.	0.00475381	7.39802
ulm	WMC1016756	2	CD11c._TCRb.	0.000822266	7.48557
ulm	WMC1016757	2	CD11c._TCRb.	0.00125085	3.88504
ulm	WMC1016758	2	CD11c._TCRb.	9.29125e-07	5.10229
ulm	WMC1016759	2	CD11c._TCRb.	1.42599e-11	6.82628
ulm	WMC1016760	2	CD11c._TCRb.	0.00160599	4.46919
ulm	WMC1016761	2	CD11c._TCRb.	1.26167e-08	5.94491
ulm	WMC1016762	2	CD11c._TCRb.	3.19205e-09	8.53385
ulm	WMC1016766	1	CD11c.	1.09182e-37	12.8416
ulm	WMC1016767	2	CD11c._TCRb.	4.49922e-05	10.4368
ulm	WMC1016768	2	CD11c._TCRb.	0.00910009	4.92632
ulm	WMC1016769	1	CD11c.	6.54927e-21	9.38474
ulm	WMC1016770	2	CD11c._TCRb.	0.000200961	5.04413
ulm	WMC1016771	1	CD11c.	6.27781e-45	14.0778
ulm	WMC1016772	2	CD11c._TCRb.	0.000146005	3.8484
ulm	WMC1016773	1	CD11c.	2.98063e-09	5.93368
ulm	WMC1016774	2	CD11c._TCRb.	1.44036e-06	5.56589
ulm	WMC1016775	2	CD11c._TCRb.	5.71815e-06	5.36012
ulm	WMC1016776	2	CD11c._TCRb.	2.39468e-05	7.90647
ulm	WMC1016777	1	CD11c.	1.96862e-20	9.26785
ulm	WMC1016778	2	CD11c._TCRb.	6.5182e-07	7.21655
ulm	WMC1016779	1	CD11c.	1.8857e-16	8.23182
ulm	WMC1016780	2	CD11c._TCRb.	1.78506e-09	7.38384
ulm	WMC1016781	1	CD11c.	1.28167e-06	4.84314
ulm	WMC1016782	1	CD11c.	9.38295e-06	4.43136
ulm	WMC1016783	2	CD11c._TCRb.	3.47603e-06	5.85186
ulm	WMC1016784	2	CD11c._TCRb.	0.00178271	5.59259
ulm	WMC1016786	2	CD11c._TCRb.	0.00635491	3.69665
ulm	WMC1016787	2	CD11c._TCRb.	0.00186092	4.3838
ulm	WMC1016788	1	CD11c.	9.39587e-14	7.45113
ulm	WMC1016789	1	CD11c.	7.30241e-51	15.0165
ulm	WMC1016790	1	CD11c.	3.54253e-82	19.236
ulm	WMC1016791	1	CD11c.	0.000124266	3.83784
ulm	WMC1016792	2	CD11c._TCRb.	0.000251373	3.78801
ulm	WMC1016793	2	CD11c._TCRb.	2.02251e-09	6.01288
ulm	WMC1016795	2	CD11c._TCRb.	2.60049e-07	5.24057
ulm	WMC1016796	1	CD11c.	5.13956e-24	10.112
ulm	WMC1016797	2	CD11c._TCRb.	5.78566e-06	8.60113
ulm	WMC1016798	2	CD11c._TCRb.	0.0136814	6.51671
ulm	WMC1016799	2	CD11c._TCRb.	4.46578e-08	5.80944
ulm	WMC1016803	2	CD11c._TCRb.	0.00889489	8.29147
ulm	WMC1016804	1	CD11c.	9.10277e-12	6.82156
ulm	WMC1016805	2	CD11c._TCRb.	9.08092e-07	5.2435
ulm	WMC1016806	2	CD11c._TCRb.	0.000766048	5.64596
ulm	WMC1016807	1	CD11c.	4.53808e-24	10.1242
ulm	WMC1016809	2	CD11c._TCRb.	1.89925e-05	4.69355
ulm	WMC1016810	2	CD11c._TCRb.	2.7746e-05	9.40922
ulm	WMC1016811	1	CD11c.	4.92104e-69	17.5866
ulm	WMC1016812	2	CD11c._TCRb.	9.76366e-05	4.46111
ulm	WMC1016813	2	CD11c._TCRb.	0.00012777	5.17751
ulm	WMC1016816	2	CD11c._TCRb.	4.80441e-11	6.90992
ulm	WMC1016818	1	CD11c.	7.80514e-42	13.563
ulm	WMC1016820	2	CD11c._TCRb.	1.05454e-07	5.9782
ulm	WMC1016823	2	CD11c._TCRb.	4.07534e-05	6.93323
ulm	WMC1016824	1	CD11c.	2.72645e-61	16.5394
ulm	WMC1016825	1	CD11c.	0.0311333	2.15542
ulm	WMC1016827	1	CD11c.	2.16402e-19	9.00814
ulm	WMC1016828	2	CD11c._TCRb.	3.91314e-07	6.05573
ulm	WMC1016829	2	CD11c._TCRb.	4.72393e-05	6.58051
ulm	WMC1016830	2	CD11c._TCRb.	9.48514e-14	7.90807
ulm	WMC1016832	2	CD11c._TCRb.	0.000316594	5.03124
ulm	WMC1016834	2	CD11c._TCRb.	0.00303326	9.30661
ulm	WMC1016835	2	CD11c._TCRb.	1.83065e-05	5.89986
ulm	WMC1016836	2	CD11c._TCRb.	0.00741648	9.50359
ulm	WMC1016837	1	CD11c.	1.34571e-09	6.06293
ulm	WMC1016838	2	CD11c._TCRb.	1.65923e-05	5.24011
ulm	WMC1016840	2	CD11c._TCRb.	0.020026	5.19329
ulm	WMC1016841	2	CD11c._TCRb.	1.02211e-05	8.14097
ulm	WMC1016842	1	CD11c.	2.85138e-50	14.9255
ulm	WMC1016843	2	CD11c._TCRb.	0.00113111	9.04126
ulm	WMC1016846	2	CD11c._TCRb.	0.00232044	10.2917
ulm	WMC1016847	2	CD11c._TCRb.	5.55302e-05	4.4341
ulm	WMC1016848	2	CD11c._TCRb.	5.82797e-05	4.02001
ulm	WMC1016850	2	CD11c._TCRb.	0.000891167	5.86154
ulm	WMC1016851	2	CD11c._TCRb.	0.00120839	4.17653
ulm	WMC1016852	2	CD11c._TCRb.	0.00750095	5.69188
ulm	WMC1016853	1	CD11c.	1.89993e-06	4.76432
ulm	WMC1016854	2	CD11c._TCRb.	3.49737e-05	5.29658
ulm	WMC1016855	2	CD11c._TCRb.	2.76216e-05	4.26548
ulm	WMC1016856	1	CD11c.	3.03925e-41	13.4626
ulm	WMC1016857	2	CD11c._TCRb.	0.015398	8.41106
ulm	WMC1016858	2	CD11c._TCRb.	9.58389e-05	5.11128
ulm	WMC1016859	2	CD11c._TCRb.	8.22905e-06	6.91538
ulm	WMC1016860	2	CD11c._TCRb.	0.00751263	7.9052
ulm	WMC1016861	1	CD11c.	3.03166e-53	15.3774
ulm	WMC1016862	2	CD11c._TCRb.	3.2598e-08	6.84009
ulm	WMC1016863	2	CD11c._TCRb.	2.91419e-05	7.4673
ulm	WMC1016864	2	CD11c._TCRb.	0.000223915	6.25295
ulm	WMC1016865	2	CD11c._TCRb.	0.00245478	6.34194
ulm	WMC1016866	1	CD11c.	2.35885e-07	5.16926
ulm	WMC1016867	2	CD11c._TCRb.	8.78203e-08	5.55137
ulm	WMC1016868	2	CD11c._TCRb.	2.65194e-07	7.3621
ulm	WMC1016869	2	CD11c._TCRb.	1.09881e-11	7.23798
ulm	WMC1016870	1	CD11c.	0.0137869	2.46285
ulm	WMC1016871	2	CD11c._TCRb.	0.00281342	5.41955
ulm	WMC1016872	2	CD11c._TCRb.	0.009549	3.46719
ulm	WMC1016873	2	CD11c._TCRb.	1.32455e-06	6.62745
ulm	WMC1016874	2	CD11c._TCRb.	1.99124e-06	5.03427
ulm	WMC1016875	2	CD11c._TCRb.	0.00112675	4.48934
ulm	WMC1016877	2	CD11c._TCRb.	0.000261641	7.76607
ulm	WMC1016878	2	CD11c._TCRb.	0.000908705	5.04688
ulm	WMC1016879	1	CD11c.	0.0121369	2.50823
ulm	WMC1016880	2	CD11c._TCRb.	9.75092e-07	6.44614
ulm	WMC1016881	2	CD11c._TCRb.	1.09612e-09	6.41458
ulm	WMC1016882	2	CD11c._TCRb.	8.40792e-14	8.97811
ulm	WMC1016883	2	CD11c._TCRb.	0.0141794	9.87852
ulm	WMC1016884	2	CD11c._TCRb.	8.46647e-07	7.43092
ulm	WMC1016885	2	CD11c._TCRb.	0.000378352	4.81676
ulm	WMC1016887	1	CD11c.	2.66448e-23	9.94924
ulm	WMC1016889	2	CD11c._TCRb.	9.33559e-05	5.69719
ulm	WMC1016890	2	CD11c._TCRb.	0.0093131	6.14883
ulm	WMC1016891	2	CD11c._TCRb.	0.00548087	12.5461
ulm	WMC1016892	1	CD11c.	4.09034e-73	18.1145
ulm	WMC1016893	2	CD11c._TCRb.	3.46437e-05	7.32601
ulm	WMC1016894	2	CD11c._TCRb.	2.37681e-05	5.25103
ulm	WMC1016895	2	CD11c._TCRb.	0.0031842	7.56607
ulm	WMC1016899	1	CD11c.	4.31115e-30	11.4044
ulm	WMC1016900	1	CD11c.	4.26954e-28	10.9964
ulm	WMC1016901	1	CD11c.	5.10383e-83	19.3369
ulm	WMC1016902	2	CD11c._TCRb.	0.0235507	5.37823
ulm	WMC1016903	1	CD11c.	2.72801e-05	4.19543
ulm	WMC1016905	1	CD11c.	0.00393503	2.88345
ulm	WMC1016907	1	CD11c.	3.08824e-27	10.816
ulm	WMC1016908	1	CD11c.	3.00903e-21	9.46649
ulm	WMC1016909	2	CD11c._TCRb.	1.65824e-07	6.13931
ulm	WMC1016910	1	CD11c.	9.17044e-53	15.3052
ulm	WMC1016911	1	CD11c.	8.89727e-23	9.8283
ulm	WMC1016912	1	CD11c.	1.58912e-15	7.97226
ulm	WMC1016913	1	CD11c.	1.0124e-13	7.44127
ulm	WMC1016914	2	CD11c._TCRb.	4.99756e-05	4.15199
ulm	WMC1016915	2	CD11c._TCRb.	1.80229e-06	5.10589
ulm	WMC1016916	2	CD11c._TCRb.	0.00726592	5.5192
ulm	WMC1016917	1	CD11c.	2.86301e-19	8.97734
ulm	WMC1016918	2	CD11c._TCRb.	0.000761155	3.77868
ulm	WMC1016919	2	CD11c._TCRb.	0.00317595	4.77798
ulm	WMC1016920	2	CD11c._TCRb.	0.000209208	5.2713
ulm	WMC1016921	2	CD11c._TCRb.	9.7032e-06	6.93765
ulm	WMC1016922	1	CD11c.	1.29564e-42	13.6945
ulm	WMC1016923	2	CD11c._TCRb.	4.74117e-05	6.52206
ulm	WMC1016925	2	CD11c._TCRb.	4.29351e-07	5.34202
ulm	WMC1016926	2	CD11c._TCRb.	6.36782e-07	5.85035
ulm	WMC1016927	2	CD11c._TCRb.	1.83401e-05	5.85858
ulm	WMC1016928	2	CD11c._TCRb.	0.00046539	7.10488
ulm	WMC1016929	1	CD11c.	1.16287e-48	14.675
ulm	WMC1016930	2	CD11c._TCRb.	0.000968628	3.90745
ulm	WMC1016931	2	CD11c._TCRb.	8.88723e-05	6.8932
ulm	WMC1016932	1	CD11c.	7.53028e-59	16.1955
ulm	WMC1016936	2	CD11c._TCRb.	0.000283681	6.25467
ulm	WMC1016937	2	CD11c._TCRb.	5.42401e-05	7.89913
ulm	WMC1016939	2	CD11c._TCRb.	0.000323443	6.55459
ulm	WMC1016940	2	CD11c._TCRb.	0.000173356	7.88222
ulm	WMC1016941	2	CD11c._TCRb.	0.00660789	7.33875
ulm	WMC1016942	2	CD11c._TCRb.	1.331e-05	6.1115
ulm	WMC1016943	2	CD11c._TCRb.	3.76442e-10	6.53763
ulm	WMC1016945	2	CD11c._TCRb.	0.00977387	7.35743
ulm	WMC1016946	2	CD11c._TCRb.	0.000236586	6.3692
ulm	WMC1016949	1	CD11c.	4.60004e-45	14.0998
ulm	WMC1016950	2	CD11c._TCRb.	0.00361719	6.36202
ulm	WMC1016951	2	CD11c._TCRb.	0.000859987	3.98512
ulm	WMC1016952	1	CD11c.	1.52025e-12	7.07434
ulm	WMC1016953	1	CD11c.	2.10307e-58	16.1319
ulm	WMC1016954	2	CD11c._TCRb.	9.04169e-06	5.50692
ulm	WMC1016955	2	CD11c._TCRb.	2.36583e-07	6.15941
ulm	WMC1016956	2	CD11c._TCRb.	0.00372248	4.42463
ulm	WMC1016957	1	CD11c.	2.95928e-42	13.6342
ulm	WMC1016959	2	CD11c._TCRb.	9.41842e-11	7.33819
ulm	WMC1016960	2	CD11c._TCRb.	0.00258101	5.22322
ulm	WMC1016961	2	CD11c._TCRb.	0.000897312	5.16663
ulm	WMC1016962	1	CD11c.	1.28406e-26	10.6843
ulm	WMC1016964	2	CD11c._TCRb.	6.66133e-08	5.80881
ulm	WMC1016965	1	CD11c.	7.0136e-16	8.07282
ulm	WMC1016967	2	CD11c._TCRb.	0.000952555	10.169
ulm	WMC1016968	2	CD11c._TCRb.	0.0141357	3.49084
ulm	WMC1016969	2	CD11c._TCRb.	9.56704e-12	6.89984
ulm	WMC1016970	1	CD11c.	4.95626e-75	18.3573
ulm	WMC1016971	1	CD11c.	1.06048e-15	8.02214
ulm	WMC1016972	1	CD11c.	4.65605e-51	15.0464
ulm	WMC1016973	1	CD11c.	6.71337e-12	6.8652
ulm	WMC1016974	2	CD11c._TCRb.	0.00281055	5.39338
ulm	WMC1016978	2	CD11c._TCRb.	4.08781e-08	5.9076
ulm	WMC1016979	2	CD11c._TCRb.	7.12957e-07	5.88015
ulm	WMC1016980	2	CD11c._TCRb.	0.00077285	6.04891
ulm	WMC1016982	1	CD11c.	3.86123e-38	12.9221
ulm	WMC1016983	2	CD11c._TCRb.	0.000178966	4.17132
ulm	WMC1016984	2	CD11c._TCRb.	0.00124394	6.32818
ulm	WMC1016986	1	CD11c.	3.29621e-65	17.0771
ulm	WMC1016987	2	CD11c._TCRb.	2.01486e-05	4.82254
ulm	WMC1016988	2	CD11c._TCRb.	0.00260066	3.33325
ulm	WMC1016989	2	CD11c._TCRb.	1.05255e-06	7.72805
ulm	WMC1016990	2	CD11c._TCRb.	0.00805275	4.52012
ulm	WMC1016992	2	CD11c._TCRb.	0.0076849	9.98793
ulm	WMC1016993	2	CD11c._TCRb.	1.51373e-05	5.73187
ulm	WMC1016994	1	CD11c.	6.77875e-70	17.6993
ulm	WMC1016996	1	CD11c.	2.70085e-28	11.0377
ulm	WMC1016997	2	CD11c._TCRb.	3.4527e-08	7.7714
ulm	WMC1016998	2	CD11c._TCRb.	0.00409937	3.19725
ulm	WMC1016999	2	CD11c._TCRb.	0.00665683	4.8486
ulm	WMC1017001	2	CD11c._TCRb.	0.000183364	3.88372
ulm	WMC1017002	2	CD11c._TCRb.	0.000159484	7.8671
ulm	WMC1017003	1	CD11c.	7.88429e-60	16.3344
ulm	WMC1017004	2	CD11c._TCRb.	0.0220354	3.75039
ulm	WMC1017005	2	CD11c._TCRb.	0.00897328	2.94834
ulm	WMC1017006	2	CD11c._TCRb.	0.000956741	4.91007
ulm	WMC1017008	2	CD11c._TCRb.	2.58122e-05	4.93163
ulm	WMC1017009	2	CD11c._TCRb.	0.00359028	7.44189
ulm	WMC1017010	2	CD11c._TCRb.	0.00100872	4.93759
ulm	WMC1017011	2	CD11c._TCRb.	0.0103569	5.16032
ulm	WMC1017012	2	CD11c._TCRb.	0.0179029	3.11985
ulm	WMC1017014	2	CD11c._TCRb.	6.39094e-05	6.57712
ulm	WMC1017015	2	CD11c._TCRb.	2.81193e-06	6.21225
ulm	WMC1017016	1	CD11c.	4.03752e-06	4.60993
ulm	WMC1017018	2	CD11c._TCRb.	0.00277585	3.65705
ulm	WMC1017019	2	CD11c._TCRb.	0.00128532	6.91502
ulm	WMC1017020	2	CD11c._TCRb.	0.00203079	4.71373
ulm	WMC1017021	2	CD11c._TCRb.	6.17822e-09	6.02775
ulm	WMC1017022	1	CD11c.	2.37144e-07	5.16826
ulm	WMC1017023	2	CD11c._TCRb.	4.51486e-08	5.70878
ulm	WMC1017024	1	CD11c.	4.76287e-26	10.5617
ulm	WMC1017025	2	CD11c._TCRb.	6.5636e-05	4.51343
ulm	WMC1017026	2	CD11c._TCRb.	2.82099e-06	6.07396
ulm	WMC1017027	2	CD11c._TCRb.	0.0240265	6.6718
ulm	WMC1017028	2	CD11c._TCRb.	0.00228023	8.98092
ulm	WMC1017029	2	CD11c._TCRb.	1.76874e-05	6.18574
ulm	WMC1017031	2	CD11c._TCRb.	1.66016e-07	5.77492
ulm	WMC1017032	2	CD11c._TCRb.	7.92903e-09	8.65478
ulm	WMC1017033	2	CD11c._TCRb.	0.00448361	7.90698
ulm	WMC1017034	2	CD11c._TCRb.	0.00458772	4.5481
ulm	WMC1017035	2	CD11c._TCRb.	2.42765e-08	5.82276
ulm	WMC1017036	2	CD11c._TCRb.	0.0238745	3.22163
ulm	WMC1017038	1	CD11c.	9.76186e-07	4.89696
ulm	WMC1017039	2	CD11c._TCRb.	9.97275e-09	5.89272
ulm	WMC1017040	1	CD11c.	2.75814e-89	20.0728
ulm	WMC1017041	2	CD11c._TCRb.	0.000260317	5.71555
ulm	WMC1017042	2	CD11c._TCRb.	0.00640237	3.48724
ulm	WMC1017043	2	CD11c._TCRb.	2.26791e-05	4.23725
ulm	WMC1017044	2	CD11c._TCRb.	0.00216045	5.01923
ulm	WMC1017045	1	CD11c.	1.35796e-24	10.2418
ulm	WMC1017047	2	CD11c._TCRb.	8.61471e-07	4.95351
ulm	WMC1017048	2	CD11c._TCRb.	3.67363e-07	6.51812
ulm	WMC1017049	2	CD11c._TCRb.	0.00100951	5.25262
ulm	WMC1017050	1	CD11c.	1.5149e-21	9.53806
ulm	WMC1017051	2	CD11c._TCRb.	2.69377e-07	5.77445
ulm	WMC1017052	2	CD11c._TCRb.	0.000769446	4.12573
ulm	WMC1017053	1	CD11c.	1.86585e-06	4.76797
ulm	WMC1017054	2	CD11c._TCRb.	0.000462685	6.27307
ulm	WMC1017055	2	CD11c._TCRb.	0.0001809	4.50548
ulm	WMC1017056	1	CD11c.	2.94261e-26	10.6069
ulm	WMC1017057	2	CD11c._TCRb.	4.93267e-05	5.97628
ulm	WMC1017058	2	CD11c._TCRb.	6.99449e-11	7.12763
ulm	WMC1017059	2	CD11c._TCRb.	8.17078e-07	7.19451
ulm	WMC1017060	2	CD11c._TCRb.	0.00083667	4.49202
ulm	WMC1017061	2	CD11c._TCRb.	0.000175788	3.98832
ulm	WMC1017063	2	CD11c._TCRb.	2.00052e-07	5.5544
ulm	WMC1017065	2	CD11c._TCRb.	8.02683e-06	4.46748
ulm	WMC1017066	2	CD11c._TCRb.	0.0145058	2.54549
ulm	WMC1017067	2	CD11c._TCRb.	3.1417e-07	6.53095
ulm	WMC1017068	2	CD11c._TCRb.	0.000733154	5.93749
ulm	WMC1017069	2	CD11c._TCRb.	0.0117142	4.26135
ulm	WMC1017071	2	CD11c._TCRb.	5.89384e-08	6.44046
ulm	WMC1017072	2	CD11c._TCRb.	0.000333551	7.67554
ulm	WMC1017073	2	CD11c._TCRb.	0.0131816	4.12396
ulm	WMC1017074	1	CD11c.	3.16999e-08	5.53261
ulm	WMC1017075	2	CD11c._TCRb.	6.1525e-20	9.42349
ulm	WMC1017076	1	CD11c.	1.78894e-68	17.5129
ulm	WMC1017077	1	CD11c.	0.0451222	2.00356
ulm	WMC1017078	2	CD11c._TCRb.	3.48866e-08	8.45739
ulm	WMC1017079	2	CD11c._TCRb.	4.28213e-10	6.69094
ulm	WMC1017080	2	CD11c._TCRb.	1.45786e-06	6.00213
ulm	WMC1017081	2	CD11c._TCRb.	1.43359e-06	6.04903
ulm	WMC1017082	2	CD11c._TCRb.	2.25655e-07	7.23632
ulm	WMC1017083	2	CD11c._TCRb.	0.000609282	4.27005
ulm	WMC1017084	1	CD11c.	1.10122e-11	6.79413
ulm	WMC1017085	2	CD11c._TCRb.	0.000492966	3.87367
ulm	WMC1017086	2	CD11c._TCRb.	0.00354481	3.5416
ulm	WMC1017087	2	CD11c._TCRb.	0.000509518	8.37717
ulm	WMC1017088	1	CD11c.	1.50554e-74	18.2964
ulm	WMC1017089	2	CD11c._TCRb.	6.11475e-05	4.14467
ulm	WMC1017090	1	CD11c.	7.63547e-43	13.733
ulm	WMC1017091	1	CD11c.	1.12282e-28	11.1165
ulm	WMC1017092	2	CD11c._TCRb.	0.00809135	3.15522
ulm	WMC1017093	2	CD11c._TCRb.	0.010227	4.58204
ulm	WMC1017094	2	CD11c._TCRb.	0.00166414	3.44775
ulm	WMC1017095	1	CD11c.	7.23746e-22	9.61451
ulm	WMC1017097	1	CD11c.	1.31095e-28	11.1026
ulm	WMC1017098	2	CD11c._TCRb.	0.000274181	3.96805
ulm	WMC1017099	2	CD11c._TCRb.	0.000485446	4.12885
ulm	WMC1017101	2	CD11c._TCRb.	0.00153996	3.32799
ulm	WMC1017102	2	CD11c._TCRb.	5.79553e-06	5.74773
ulm	WMC1017103	2	CD11c._TCRb.	0.00125901	4.74694
ulm	WMC1017104	2	CD11c._TCRb.	0.0140515	5.37331
ulm	WMC1017105	2	CD11c._TCRb.	4.26748e-09	5.99285
ulm	WMC1017106	2	CD11c._TCRb.	0.00363488	7.43888
ulm	WMC1017107	2	CD11c._TCRb.	0.00468053	6.65648
ulm	WMC1017108	2	CD11c._TCRb.	0.00107295	4.16067
ulm	WMC1017109	2	CD11c._TCRb.	0.0126004	4.34391
ulm	WMC1017110	2	CD11c._TCRb.	0.000490361	3.51947
ulm	WMC1017111	1	CD11c.	2.15695e-09	5.98657
ulm	WMC1017112	2	CD11c._TCRb.	0.000583448	9.15903
ulm	WMC1017113	2	CD11c._TCRb.	1.73986e-07	6.60112
ulm	WMC1017114	2	CD11c._TCRb.	5.1691e-10	6.97967
ulm	WMC1017115	1	CD11c.	2.17568e-09	5.98516
ulm	WMC1017116	2	CD11c._TCRb.	0.00763503	4.49907
ulm	WMC1017117	2	CD11c._TCRb.	0.0184129	3.63031
ulm	WMC1017118	1	CD11c.	9.43996e-07	4.90355
ulm	WMC1017119	1	CD11c.	1.95864e-21	9.51133
ulm	WMC1017121	2	CD11c._TCRb.	5.47684e-07	6.06798
ulm	WMC1017122	2	CD11c._TCRb.	0.000225232	5.70193
ulm	WMC1017123	2	CD11c._TCRb.	1.77539e-06	4.97675
ulm	WMC1017124	2	CD11c._TCRb.	0.0211973	4.36217
ulm	WMC1017125	1	CD11c.	4.39848e-29	11.2
ulm	WMC1017126	1	CD11c.	7.53354e-12	6.84871
ulm	WMC1017127	2	CD11c._TCRb.	0.000755757	4.11943
ulm	WMC1017128	2	CD11c._TCRb.	9.56257e-07	8.40418
ulm	WMC1017129	2	CD11c._TCRb.	0.000398309	4.26694
ulm	WMC1017130	2	CD11c._TCRb.	1.04893e-06	6.73385
ulm	WMC1017131	2	CD11c._TCRb.	2.45022e-05	4.22701
ulm	WMC1017132	2	CD11c._TCRb.	4.09529e-05	4.42891
ulm	WMC1017135	1	CD11c.	3.98912e-32	11.806
ulm	WMC1017136	2	CD11c._TCRb.	0.0167564	4.99423
ulm	WMC1017137	2	CD11c._TCRb.	7.11486e-07	6.7977
ulm	WMC1017138	2	CD11c._TCRb.	8.54077e-08	5.47042
ulm	WMC1017139	1	CD11c.	3.04396e-24	10.1633
ulm	WMC1017140	2	CD11c._TCRb.	0.000127348	5.04454
ulm	WMC1017141	2	CD11c._TCRb.	0.00634769	3.99457
ulm	WMC1017142	2	CD11c._TCRb.	5.05142e-06	4.70267
ulm	WMC1017144	2	CD11c._TCRb.	1.35787e-07	5.28224
ulm	WMC1017145	2	CD11c._TCRb.	1.51738e-06	5.65542
ulm	WMC1017147	2	CD11c._TCRb.	0.000729827	3.5891
ulm	WMC1017150	1	CD11c.	8.52481e-08	5.35641
ulm	WMC1017151	1	CD11c.	4.19735e-18	8.67645
ulm	WMC1017152	2	CD11c._TCRb.	0.00114843	3.28497
ulm	WMC1017154	2	CD11c._TCRb.	0.000781417	4.85394
ulm	WMC1017155	1	CD11c.	1.1906e-20	9.32144
ulm	WMC1017157	2	CD11c._TCRb.	0.00105157	4.63773
ulm	WMC1017158	2	CD11c._TCRb.	1.73773e-06	5.24473
ulm	WMC1017159	2	CD11c._TCRb.	1.85733e-10	7.49966
ulm	WMC1017160	2	CD11c._TCRb.	1.51737e-05	5.57881
ulm	WMC1017161	2	CD11c._TCRb.	2.32368e-05	5.37644
ulm	WMC1017162	1	CD11c.	8.84916e-29	11.1378
ulm	WMC1017163	2	CD11c._TCRb.	0.0251005	2.64407
ulm	WMC1017164	2	CD11c._TCRb.	9.39103e-06	4.75242
ulm	WMC1017165	2	CD11c._TCRb.	0.000186342	5.74202
ulm	WMC1017166	2	CD11c._TCRb.	0.000253173	3.65933
ulm	WMC1017167	2	CD11c._TCRb.	0.000582867	6.58953
ulm	WMC1017168	1	CD11c.	1.84096e-17	8.50638
ulm	WMC1017169	2	CD11c._TCRb.	1.51291e-09	6.1652
ulm	WMC1017170	2	CD11c._TCRb.	0.0212987	8.44036
ulm	WMC1017171	2	CD11c._TCRb.	0.00234321	4.37445
ulm	WMC1017173	2	CD11c._TCRb.	8.32373e-07	6.90868
ulm	WMC1017174	2	CD11c._TCRb.	5.07539e-05	4.44475
ulm	WMC1017175	2	CD11c._TCRb.	2.4047e-08	6.93509
ulm	WMC1017176	2	CD11c._TCRb.	0.000548567	3.79832
ulm	WMC1017177	1	CD11c.	1.68738e-16	8.24514
ulm	WMC1017179	2	CD11c._TCRb.	0.000910095	4.17718
ulm	WMC1017180	2	CD11c._TCRb.	0.000478934	4.09786
ulm	WMC1017182	1	CD11c.	8.29018e-30	11.3472
ulm	WMC1017183	2	CD11c._TCRb.	0.00196754	6.36406
ulm	WMC1017184	2	CD11c._TCRb.	0.000453035	3.62295
ulm	WMC1017185	1	CD11c.	2.5678e-94	20.6449
ulm	WMC1017186	2	CD11c._TCRb.	1.41046e-08	5.68357
ulm	WMC1017187	1	CD11c.	5.94684e-61	16.4921
ulm	WMC1017188	1	CD11c.	4.99226e-52	15.1941
ulm	WMC1017189	1	CD11c.	1.24701e-09	6.07517
ulm	WMC1017190	2	CD11c._TCRb.	0.0030035	4.31633
ulm	WMC1017191	2	CD11c._TCRb.	0.00528172	3.1485
ulm	WMC1017193	2	CD11c._TCRb.	0.0179093	5.93581
ulm	WMC1017194	2	CD11c._TCRb.	0.00749929	6.08058
ulm	WMC1017195	2	CD11c._TCRb.	0.000281908	7.20818
ulm	WMC1017196	2	CD11c._TCRb.	0.027306	2.2218
ulm	WMC1017197	2	CD11c._TCRb.	0.000582308	3.78594
ulm	WMC1017198	2	CD11c._TCRb.	0.00862972	3.36608
ulm	WMC1017199	2	CD11c._TCRb.	1.9677e-07	7.1277
ulm	WMC1017200	1	CD11c.	7.04101e-22	9.61735
ulm	WMC1017201	2	CD11c._TCRb.	0.000315619	6.99496
ulm	WMC1017202	1	CD11c.	7.8545e-65	17.0261
ulm	WMC1017203	1	CD11c.	2.08288e-30	11.4677
ulm	WMC1017205	1	CD11c.	2.06396e-09	5.99374
ulm	WMC1017206	2	CD11c._TCRb.	4.07813e-06	4.94308
ulm	WMC1017207	2	CD11c._TCRb.	5.58192e-07	5.00619
ulm	WMC1017208	2	CD11c._TCRb.	1.42039e-06	6.69392
ulm	WMC1017209	2	CD11c._TCRb.	0.000171901	4.78314
ulm	WMC1017210	2	CD11c._TCRb.	0.0220381	5.80452
ulm	WMC1017211	2	CD11c._TCRb.	2.89759e-07	5.40453
ulm	WMC1017212	1	CD11c.	1.40338e-06	4.82508
ulm	WMC1017215	1	CD11c.	1.27031e-07	5.2838
ulm	WMC1017216	1	CD11c.	3.84051e-59	16.2371
ulm	WMC1017217	2	CD11c._TCRb.	0.00173735	3.13476
ulm	WMC1017218	2	CD11c._TCRb.	1.98696e-05	4.43958
ulm	WMC1017219	2	CD11c._TCRb.	2.45674e-06	8.54109
ulm	WMC1017220	2	CD11c._TCRb.	0.00276971	3.72723
ulm	WMC1017221	1	CD11c.	0.0293956	2.1782
ulm	WMC1017223	2	CD11c._TCRb.	1.32704e-09	6.5439
ulm	WMC1017224	2	CD11c._TCRb.	3.92045e-07	6.55837
ulm	WMC1017226	1	CD11c.	2.86205e-25	10.3917
ulm	WMC1017227	2	CD11c._TCRb.	0.00125421	7.57875
ulm	WMC1017229	1	CD11c.	0.00156957	3.16167
ulm	WMC1017230	2	CD11c._TCRb.	1.18985e-09	6.60067
ulm	WMC1017231	2	CD11c._TCRb.	1.88777e-05	7.70554
ulm	WMC1017232	1	CD11c.	5.78555e-15	7.81084
ulm	WMC1017233	1	CD11c.	8.59737e-27	10.7215
ulm	WMC1017234	2	CD11c._TCRb.	1.68825e-08	5.73205
ulm	WMC1017235	1	CD11c.	0.0021185	3.07325
ulm	WMC1017236	2	CD11c._TCRb.	0.000479219	4.10231
ulm	WMC1017237	1	CD11c.	4.00132e-18	8.6819
ulm	WMC1017238	2	CD11c._TCRb.	0.0225193	3.10846
ulm	WMC1017239	1	CD11c.	1.42646e-16	8.26523
ulm	WMC1017240	2	CD11c._TCRb.	0.00458435	2.84022
ulm	WMC1017241	2	CD11c._TCRb.	2.93086e-07	6.43964
ulm	WMC1017242	2	CD11c._TCRb.	1.10298e-05	4.84913
ulm	WMC1017244	2	CD11c._TCRb.	0.0070511	4.77707
ulm	WMC1017245	2	CD11c._TCRb.	2.16834e-05	4.29758
ulm	WMC1017246	2	CD11c._TCRb.	0.00715188	4.90219
ulm	WMC1017247	1	CD11c.	4.18227e-09	5.87781
ulm	WMC1017250	2	CD11c._TCRb.	0.00373321	6.60773
ulm	WMC1017251	2	CD11c._TCRb.	3.21811e-07	5.24621
ulm	WMC1017252	2	CD11c._TCRb.	0.00120351	4.70728
ulm	WMC1017253	2	CD11c._TCRb.	0.00732631	5.05904
ulm	WMC1017255	2	CD11c._TCRb.	0.0206916	5.7753
ulm	WMC1017256	1	CD11c.	2.60114e-11	6.66899
ulm	WMC1017257	2	CD11c._TCRb.	0.000899657	4.62415
ulm	WMC1017258	1	CD11c.	1.4375e-15	7.98465
ulm	WMC1017259	2	CD11c._TCRb.	1.12754e-06	5.30461
ulm	WMC1017260	2	CD11c._TCRb.	0.000206261	5.28043
ulm	WMC1017261	2	CD11c._TCRb.	3.861e-05	6.3944
ulm	WMC1017262	1	CD11c.	2.48028e-20	9.24313
ulm	WMC1017264	1	CD11c.	4.82044e-07	5.03396
ulm	WMC1017265	1	CD11c.	2.71161e-17	8.46128
ulm	WMC1017266	2	CD11c._TCRb.	0.00864708	3.90922
ulm	WMC1017267	2	CD11c._TCRb.	1.50124e-05	6.29225
ulm	WMC1017268	2	CD11c._TCRb.	4.63722e-05	5.5391
ulm	WMC1017271	2	CD11c._TCRb.	3.75206e-05	5.77612
ulm	WMC1017272	2	CD11c._TCRb.	0.0148993	4.25547
ulm	WMC1017273	2	CD11c._TCRb.	9.05091e-05	5.46258
ulm	WMC1017274	2	CD11c._TCRb.	2.14705e-07	6.95937
ulm	WMC1017275	2	CD11c._TCRb.	0.00101387	7.52056
ulm	WMC1017276	2	CD11c._TCRb.	0.0191876	9.64237
ulm	WMC1017278	2	CD11c._TCRb.	0.00928951	3.32242
ulm	WMC1017279	2	CD11c._TCRb.	0.00334638	5.30898
ulm	WMC1017280	2	CD11c._TCRb.	7.55826e-12	6.87331
ulm	WMC1017281	2	CD11c._TCRb.	0.000146602	4.39331
ulm	WMC1017282	2	CD11c._TCRb.	0.0187058	7.33648
ulm	WMC1017284	2	CD11c._TCRb.	0.000158891	6.02577
ulm	WMC1017285	2	CD11c._TCRb.	1.46375e-05	6.05933
ulm	WMC1017286	2	CD11c._TCRb.	1.66888e-06	5.10979
ulm	WMC1017287	2	CD11c._TCRb.	1.20518e-05	5.43136
ulm	WMC1017289	2	CD11c._TCRb.	5.17287e-14	8.28546
ulm	WMC1017291	2	CD11c._TCRb.	0.00408076	5.30292
ulm	WMC1017292	2	CD11c._TCRb.	0.00381429	7.23647
ulm	WMC1017293	2	CD11c._TCRb.	8.00477e-11	8.55564
ulm	WMC1017294	2	CD11c._TCRb.	1.31903e-14	8.16525
ulm	WMC1017295	2	CD11c._TCRb.	0.00754093	2.77254
ulm	WMC1017297	2	CD11c._TCRb.	3.50357e-06	5.6779
ulm	WMC1017298	2	CD11c._TCRb.	0.000547503	5.55323
ulm	WMC1017299	1	CD11c.	1.05128e-26	10.7029
ulm	WMC1017300	2	CD11c._TCRb.	0.0166804	2.41324
ulm	WMC1017301	2	CD11c._TCRb.	1.72703e-08	5.66165
ulm	WMC1017302	2	CD11c._TCRb.	0.000100134	6.46103
ulm	WMC1017303	2	CD11c._TCRb.	6.92482e-05	8.16467
ulm	WMC1017304	1	CD11c.	5.08634e-26	10.5555
ulm	WMC1017305	2	CD11c._TCRb.	4.3405e-05	4.18745
ulm	WMC1017306	2	CD11c._TCRb.	5.50254e-05	5.58799
ulm	WMC1017308	2	CD11c._TCRb.	0.0113217	3.84505
ulm	WMC1017309	2	CD11c._TCRb.	0.000220172	3.80386
ulm	WMC1017310	2	CD11c._TCRb.	0.0039393	4.32662
ulm	WMC1017311	1	CD11c.	2.49503e-20	9.24249
ulm	WMC1017312	1	CD11c.	7.09594e-33	11.9508
ulm	WMC1017314	2	CD11c._TCRb.	0.000116065	4.82247
ulm	WMC1017315	1	CD11c.	5.7706e-32	11.7749
ulm	WMC1017316	1	CD11c.	4.70026e-37	12.7278
ulm	WMC1017317	1	CD11c.	0.0016451	3.14795
ulm	WMC1017318	1	CD11c.	3.03909e-07	5.12167
ulm	WMC1017319	2	CD11c._TCRb.	1.48018e-05	4.97224
ulm	WMC1017321	2	CD11c._TCRb.	0.000269866	4.83717
ulm	WMC1017322	2	CD11c._TCRb.	0.000168728	6.2998
ulm	WMC1017323	2	CD11c._TCRb.	2.1422e-07	5.35696
ulm	WMC1017324	2	CD11c._TCRb.	8.55702e-06	8.78783
ulm	WMC1017326	2	CD11c._TCRb.	0.0027159	4.5183
ulm	WMC1017327	2	CD11c._TCRb.	0.000213934	3.71174
ulm	WMC1017329	2	CD11c._TCRb.	0.000139698	4.83096
ulm	WMC1017330	2	CD11c._TCRb.	5.79297e-05	4.53796
ulm	WMC1017331	2	CD11c._TCRb.	4.64072e-06	5.35668
ulm	WMC1017332	2	CD11c._TCRb.	0.0146931	5.85748
ulm	WMC1017333	2	CD11c._TCRb.	9.71994e-06	7.67776
ulm	WMC1017334	1	CD11c.	0.00111824	3.25913
ulm	WMC1017335	2	CD11c._TCRb.	0.00119559	5.80696
ulm	WMC1017336	2	CD11c._TCRb.	0.000255646	5.28051
ulm	WMC1017337	2	CD11c._TCRb.	1.08949e-08	6.72726
ulm	WMC1017338	2	CD11c._TCRb.	0.00035977	5.61182
ulm	WMC1017339	2	CD11c._TCRb.	0.000152532	7.77201
ulm	WMC1017340	2	CD11c._TCRb.	5.19003e-06	4.95238
ulm	WMC1017341	2	CD11c._TCRb.	0.0184367	4.03802
ulm	WMC1017343	1	CD11c.	3.9909e-12	6.93912
ulm	WMC1017344	2	CD11c._TCRb.	3.94507e-06	4.6389
ulm	WMC1017345	2	CD11c._TCRb.	6.59049e-05	5.84099
ulm	WMC1017346	2	CD11c._TCRb.	0.000145782	5.53534
ulm	WMC1017348	1	CD11c.	1.3766e-27	10.89
ulm	WMC1017350	1	CD11c.	1.11229e-56	15.8838
ulm	WMC1017351	2	CD11c._TCRb.	8.49841e-06	6.18692
ulm	WMC1017352	2	CD11c._TCRb.	6.62415e-05	7.95852
ulm	WMC1017353	2	CD11c._TCRb.	1.50538e-06	5.35289
ulm	WMC1017354	1	CD11c.	5.97065e-07	4.99278
ulm	WMC1017355	2	CD11c._TCRb.	1.51141e-06	6.83683
ulm	WMC1017356	2	CD11c._TCRb.	2.41037e-06	5.91621
ulm	WMC1017357	2	CD11c._TCRb.	3.77322e-06	6.45724
ulm	WMC1017358	2	CD11c._TCRb.	7.7812e-08	7.05389
ulm	WMC1017359	2	CD11c._TCRb.	4.75915e-07	7.26132
ulm	WMC1017360	1	CD11c.	2.13806e-18	8.75299
ulm	WMC1017361	2	CD11c._TCRb.	0.000545813	5.08978
ulm	WMC1017362	2	CD11c._TCRb.	0.00025213	4.8226
ulm	WMC1017363	2	CD11c._TCRb.	2.24388e-11	7.1497
ulm	WMC1017364	2	CD11c._TCRb.	9.74921e-07	5.20325
ulm	WMC1017365	2	CD11c._TCRb.	1.51474e-07	7.66899
ulm	WMC1017367	2	CD11c._TCRb.	0.000551055	5.53817
ulm	WMC1017368	1	CD11c.	1.90575e-05	4.27605
ulm	WMC1017372	2	CD11c._TCRb.	1.21643e-07	7.90858
ulm	WMC1017373	2	CD11c._TCRb.	1.04954e-05	4.49394
ulm	WMC1017374	2	CD11c._TCRb.	4.29113e-09	6.74789
ulm	WMC1017375	2	CD11c._TCRb.	0.00806854	9.71226
ulm	WMC1017376	2	CD11c._TCRb.	2.27863e-05	5.17659
ulm	WMC1017378	1	CD11c.	0.00115195	3.2507
ulm	WMC1017501	2	CD11c._TCRb.	0.0110886	4.0116
ulm	WMC1017762	1	CD11c.	1.22366e-62	16.7263
ulm	WMC1017763	1	CD11c.	4.41044e-37	12.7328
ulm	WMC1017764	1	CD11c.	9.43663e-65	17.0153
ulm	WMC1017765	1	CD11c.	4.49997e-81	19.1029
ulm	WMC1017766	1	CD11c.	1.87041e-58	16.1392
ulm	WMC1017767	1	CD11c.	7.92422e-50	14.8569
ulm	WMC1017769	1	CD11c.	1.71608e-46	14.3309
ulm	WMC1017770	1	CD11c.	1.90107e-53	15.4077
ulm	WMC1017771	1	CD11c.	6.62439e-60	16.3451
ulm	WMC1017773	1	CD11c.	2.18927e-93	20.5403
ulm	WMC1017775	1	CD11c.	3.16436e-56	15.8178
ulm	WMC1017776	1	CD11c.	4.93357e-24	10.116
ulm	WMC1017777	1	CD11c.	6.89319e-59	16.201
ulm	WMC1017778	1	CD11c.	7.83266e-20	9.11912
ulm	WMC1017779	1	CD11c.	4.71996e-33	11.9847
ulm	WMC1017780	1	CD11c.	1.32626e-32	11.8985
ulm	WMC1017781	1	CD11c.	7.7633e-45	14.0627
ulm	WMC1017782	1	CD11c.	1.49084e-29	11.2957
ulm	WMC1017784	1	CD11c.	6.18578e-30	11.3729
ulm	WMC1017785	1	CD11c.	3.86024e-57	15.9503
ulm	WMC1017786	1	CD11c.	1.38333e-84	19.5235
ulm	WMC1017787	1	CD11c.	2.821e-17	8.45666
ulm	WMC1017788	1	CD11c.	1.31138e-29	11.307
ulm	WMC1017789	1	CD11c.	3.85897e-47	14.4346
ulm	WMC1017790	1	CD11c.	3.5779e-39	13.1044
ulm	WMC1017791	1	CD11c.	4.40328e-46	14.2651
ulm	WMC1017792	1	CD11c.	3.03187e-22	9.70381
ulm	WMC1017793	1	CD11c.	3.23679e-21	9.45885
ulm	WMC1017794	1	CD11c.	1.35553e-58	16.1591
ulm	WMC1017795	1	CD11c.	1.76671e-78	18.7863
ulm	WMC1017796	1	CD11c.	6.78032e-14	7.49409
ulm	WMC1017797	1	CD11c.	4.10215e-51	15.0548
ulm	WMC1017798	1	CD11c.	9.62248e-33	11.9254
ulm	WMC1017799	1	CD11c.	1.09164e-40	13.3675
ulm	WMC1017800	1	CD11c.	5.62262e-41	13.4169
ulm	WMC1017801	1	CD11c.	4.32387e-92	20.3937
ulm	WMC1017802	1	CD11c.	3.51816e-63	16.8008
ulm	WMC1017803	1	CD11c.	1.51896e-49	14.813
ulm	WMC1017804	1	CD11c.	3.12724e-44	13.9634
ulm	WMC1017805	1	CD11c.	4.94249e-61	16.5034
ulm	WMC1017806	1	CD11c.	1.88562e-19	9.02325
ulm	WMC1017808	1	CD11c.	9.43379e-21	9.34614
ulm	WMC1017809	1	CD11c.	9.45801e-39	13.0302
ulm	WMC1017810	1	CD11c.	6.51885e-24	10.0887
ulm	WMC1017812	1	CD11c.	5.54904e-20	9.15646
ulm	WMC1017813	1	CD11c.	0.00210553	3.07508
ulm	WMC1017814	1	CD11c.	4.5366e-69	17.5912
ulm	WMC1017815	1	CD11c.	2.37334e-31	11.6547
ulm	WMC1017816	1	CD11c.	7.14388e-110	22.3232
ulm	WMC1017817	1	CD11c.	1.66647e-52	15.2661
ulm	WMC1017819	1	CD11c.	0.0065208	2.72048
ulm	WMC1017820	1	CD11c.	1.71465e-31	11.6824
ulm	WMC1017822	1	CD11c.	1.07742e-34	12.2948
ulm	WMC1017823	1	CD11c.	3.98209e-49	14.7479
ulm	WMC1017825	1	CD11c.	3.70833e-94	20.627
ulm	WMC1017827	1	CD11c.	0.0152715	2.42596
ulm	WMC1017828	1	CD11c.	7.93282e-71	17.8204
ulm	WMC1017829	1	CD11c.	9.42428e-65	17.0153
ulm	WMC1017830	1	CD11c.	2.08259e-43	13.8271
ulm	WMC1017831	1	CD11c.	4.27779e-44	13.941
ulm	WMC1017832	1	CD11c.	5.15921e-45	14.0917
ulm	WMC1017833	1	CD11c.	1.47378e-11	6.75195
ulm	WMC1017835	1	CD11c.	1.78944e-77	18.6622
ulm	WMC1017837	1	CD11c.	1.25551e-76	18.5571
ulm	WMC1017839	1	CD11c.	1.75284e-22	9.75964
ulm	WMC1017840	1	CD11c.	1.94944e-64	16.9725
ulm	WMC1017841	1	CD11c.	3.11474e-49	14.7645
ulm	WMC1017842	1	CD11c.	7.59739e-23	9.84422
ulm	WMC1017843	1	CD11c.	1.62026e-12	7.06549
ulm	WMC1017844	1	CD11c.	6.78546e-17	8.35352
ulm	WMC1017846	1	CD11c.	2.33866e-90	20.196
ulm	WMC1017848	1	CD11c.	1.7266e-40	13.3332
ulm	WMC1017849	1	CD11c.	1.66404e-39	13.1626
ulm	WMC1017850	1	CD11c.	2.1025e-32	11.8599
ulm	WMC1017851	1	CD11c.	0.0484269	1.97365
ulm	WMC1017852	1	CD11c.	4.65673e-75	18.3607
ulm	WMC1017853	1	CD11c.	4.15697e-58	16.0896
ulm	WMC1017854	1	CD11c.	3.65233e-43	13.7865
ulm	WMC1017855	1	CD11c.	1.23625e-21	9.55916
ulm	WMC1017857	1	CD11c.	2.91252e-97	20.9728
ulm	WMC1017858	1	CD11c.	2.49265e-101	21.4175
ulm	WMC1017860	1	CD11c.	2.49707e-38	12.9557
ulm	WMC1017862	1	CD11c.	2.49177e-53	15.3901
ulm	WMC1017863	1	CD11c.	1.47796e-38	12.996
ulm	WMC1017865	1	CD11c.	1.59886e-72	18.0388
ulm	WMC1017866	1	CD11c.	7.61291e-46	14.2267
ulm	WMC1017868	1	CD11c.	2.19443e-33	12.0482
ulm	WMC1017869	1	CD11c.	2.26605e-61	16.5506
ulm	WMC1017870	1	CD11c.	9.27279e-77	18.5735
ulm	WMC1017871	1	CD11c.	2.2725e-50	14.9407
ulm	WMC1017872	1	CD11c.	3.07828e-78	18.7566
ulm	WMC1017873	1	CD11c.	1.94968e-23	9.98034
ulm	WMC1017875	1	CD11c.	2.65522e-62	16.6799
ulm	WMC1017877	1	CD11c.	5.99621e-19	8.89549
ulm	WMC1017878	1	CD11c.	4.47126e-74	18.2367
ulm	WMC1017880	1	CD11c.	4.04719e-20	9.19052
ulm	WMC1017882	1	CD11c.	2.93454e-29	11.2359
ulm	WMC1017883	1	CD11c.	1.45849e-28	11.0931
ulm	WMC1017884	1	CD11c.	6.1489e-107	22.0161
ulm	WMC1017885	1	CD11c.	1.90366e-32	11.8683
ulm	WMC1017887	1	CD11c.	2.10047e-39	13.1449
ulm	WMC1017891	1	CD11c.	4.3804e-66	17.1951
ulm	WMC1017892	1	CD11c.	1.74664e-54	15.562
ulm	WMC1017893	1	CD11c.	7.26127e-63	16.7576
ulm	WMC1017894	1	CD11c.	1.53658e-41	13.5131
ulm	WMC1017895	1	CD11c.	4.32805e-63	16.7885
ulm	WMC1017896	1	CD11c.	6.37314e-51	15.0255
ulm	WMC1017898	1	CD11c.	6.0375e-80	18.9659
ulm	WMC1017899	1	CD11c.	1.0076e-38	13.0254
ulm	WMC1017900	1	CD11c.	2.74747e-16	8.18657
ulm	WMC1017902	1	CD11c.	2.62703e-46	14.3012
ulm	WMC1017903	1	CD11c.	5.62762e-16	8.09968
ulm	WMC1017904	1	CD11c.	1.24169e-62	16.7255
ulm	WMC1017905	1	CD11c.	2.6571e-44	13.975
ulm	WMC1017906	1	CD11c.	7.73853e-29	11.1497
ulm	WMC1017908	1	CD11c.	1.49052e-39	13.1709
ulm	WMC1017910	1	CD11c.	7.06001e-39	13.0526
ulm	WMC1017911	1	CD11c.	1.79298e-118	23.2001
ulm	WMC1017912	1	CD11c.	1.0589e-89	20.1207
ulm	WMC1017913	1	CD11c.	1.40835e-41	13.5195
ulm	WMC1017920	1	CD11c.	4.70927e-106	21.9228
ulm	WMC1017921	1	CD11c.	4.52313e-54	15.5007
ulm	WMC1017922	1	CD11c.	8.40311e-73	18.0746
ulm	WMC1017923	1	CD11c.	1.42875e-107	22.0828
ulm	WMC1017924	1	CD11c.	1.07611e-88	20.0045
ulm	WMC1017925	1	CD11c.	8.99135e-50	14.8484
ulm	WMC1017926	1	CD11c.	4.83181e-86	19.6953
ulm	WMC1017927	1	CD11c.	5.656e-56	15.781
ulm	WMC1017928	1	CD11c.	7.44907e-34	12.1372
ulm	WMC1017929	1	CD11c.	3.3832e-83	19.3583
ulm	WMC1017931	1	CD11c.	8.11851e-39	13.0419
ulm	WMC1017932	1	CD11c.	4.9726e-39	13.0793
ulm	WMC1017933	1	CD11c.	1.30913e-44	14.0255
ulm	WMC1017935	1	CD11c.	4.17634e-77	18.6166
ulm	WMC1017936	1	CD11c.	2.49799e-25	10.4047
ulm	WMC1017937	1	CD11c.	6.26937e-50	14.8726
ulm	WMC1017938	1	CD11c.	1.66171e-34	12.2597
ulm	WMC1017939	1	CD11c.	9.16351e-39	13.0326
ulm	WMC1017940	1	CD11c.	5.35596e-29	11.1825
ulm	WMC1017941	1	CD11c.	1.2631e-45	14.1911
ulm	WMC1017944	1	CD11c.	5.68424e-71	17.8392
ulm	WMC1017945	1	CD11c.	2.98789e-10	6.30062
ulm	WMC1017946	1	CD11c.	2.17707e-17	8.48687
ulm	WMC1017947	1	CD11c.	6.83068e-101	21.37
ulm	WMC1017948	1	CD11c.	3.92645e-34	12.1896
ulm	WMC1017949	1	CD11c.	6.44459e-45	14.0759
ulm	WMC1017950	1	CD11c.	1.03792e-61	16.5978
ulm	WMC1017953	1	CD11c.	7.03688e-84	19.4396
ulm	WMC1017957	1	CD11c.	4.19796e-23	9.90381
ulm	WMC1017958	1	CD11c.	1.27786e-48	14.6686
ulm	WMC1017959	1	CD11c.	9.35881e-31	11.5369
ulm	WMC1017961	1	CD11c.	6.57956e-110	22.3269
ulm	WMC1017962	1	CD11c.	2.11584e-90	20.201
ulm	WMC1017963	1	CD11c.	1.65542e-66	17.2518
ulm	WMC1017964	1	CD11c.	6.96024e-48	14.5527
ulm	WMC1017966	1	CD11c.	2.9194e-57	15.9678
ulm	WMC1017967	1	CD11c.	4.69769e-13	7.2356
ulm	WMC1017968	1	CD11c.	3.0182e-63	16.81
ulm	WMC1017970	1	CD11c.	6.76657e-44	13.9081
ulm	WMC1017972	1	CD11c.	0.000138565	3.811
ulm	WMC1017973	1	CD11c.	1.09857e-83	19.4166
ulm	WMC1017975	1	CD11c.	7.8934e-47	14.385
ulm	WMC1017976	1	CD11c.	2.77209e-12	6.99047
ulm	WMC1017979	1	CD11c.	6.28269e-37	12.705
ulm	WMC1017982	1	CD11c.	1.16912e-84	19.5321
ulm	WMC1017983	1	CD11c.	7.02924e-28	10.9512
ulm	WMC1017984	1	CD11c.	1.25549e-49	14.8259
ulm	WMC1017986	1	CD11c.	6.92929e-48	14.553
ulm	WMC1017987	1	CD11c.	2.43459e-120	23.3862
ulm	WMC1017989	1	CD11c.	2.73726e-27	10.8271
ulm	WMC1017990	1	CD11c.	4.49278e-52	15.201
ulm	WMC1017991	1	CD11c.	1.5195e-48	14.6568
ulm	WMC1017992	1	CD11c.	6.57923e-16	8.08063
ulm	WMC1017993	1	CD11c.	2.55373e-32	11.8436
ulm	WMC1017996	1	CD11c.	4.04945e-27	10.7911
ulm	WMC1017998	1	CD11c.	1.74548e-69	17.6456
ulm	WMC1017999	1	CD11c.	1.51794e-45	14.1781
ulm	WMC1018000	1	CD11c.	2.45304e-74	18.2697
ulm	WMC1018001	1	CD11c.	4.10293e-58	16.0904
ulm	WMC1018002	1	CD11c.	1.34214e-23	10.0174
ulm	WMC1018003	1	CD11c.	2.37406e-55	15.6897
ulm	WMC1018005	1	CD11c.	1.33154e-41	13.5236
ulm	WMC1018006	1	CD11c.	7.98307e-87	19.787
ulm	WMC1018007	1	CD11c.	3.48203e-25	10.3729
ulm	WMC1018008	1	CD11c.	4.43328e-83	19.3443
ulm	WMC1018010	1	CD11c.	2.46972e-86	19.7296
ulm	WMC1018011	1	CD11c.	1.33198e-42	13.6925
ulm	WMC1018013	1	CD11c.	1.10797e-23	10.0364
ulm	WMC1018014	1	CD11c.	6.64015e-40	13.232
ulm	WMC1018015	1	CD11c.	8.86821e-64	16.8828
ulm	WMC1018016	1	CD11c.	1.2114e-43	13.8662
ulm	WMC1018018	1	CD11c.	4.15338e-83	19.3476
ulm	WMC1018019	1	CD11c.	1.3709e-53	15.4289
ulm	WMC1018021	1	CD11c.	7.67194e-17	8.33899
ulm	WMC1018023	1	CD11c.	3.6891e-53	15.3646
ulm	WMC1018024	1	CD11c.	2.7396e-36	12.589
ulm	WMC1018025	1	CD11c.	1.15119e-37	12.8375
ulm	WMC1018026	1	CD11c.	1.94313e-49	14.7964
ulm	WMC1018027	1	CD11c.	3.38562e-47	14.4436
ulm	WMC1018033	1	CD11c.	1.05209e-36	12.6645
ulm	WMC1018034	1	CD11c.	4.17218e-61	16.5136
ulm	WMC1018041	1	CD11c.	6.23436e-43	13.7477
ulm	WMC1018042	1	CD11c.	2.07768e-32	11.8609
ulm	WMC1018043	1	CD11c.	8.0123e-65	17.0249
ulm	WMC1018044	1	CD11c.	7.36783e-68	17.4316
ulm	WMC1018045	1	CD11c.	1.23765e-32	11.9043
ulm	WMC1018049	1	CD11c.	4.10601e-102	21.502
ulm	WMC1018050	1	CD11c.	7.04481e-46	14.2321
ulm	WMC1018051	1	CD11c.	1.50665e-14	7.68916
ulm	WMC1018052	1	CD11c.	1.74874e-53	15.4131
ulm	WMC1018053	1	CD11c.	0.000700549	3.38957
ulm	WMC1018055	1	CD11c.	4.51403e-44	13.9371
ulm	WMC1018057	1	CD11c.	9.18041e-44	13.8862
ulm	WMC1018058	1	CD11c.	3.85741e-60	16.3782
ulm	WMC1018059	1	CD11c.	3.03656e-35	12.3971
ulm	WMC1018060	1	CD11c.	1.08144e-27	10.912
ulm	WMC1018063	1	CD11c.	4.41756e-34	12.18
ulm	WMC1018064	1	CD11c.	1.28168e-57	16.0194
ulm	WMC1018065	1	CD11c.	6.63103e-53	15.3264
ulm	WMC1018066	1	CD11c.	0.00151081	3.17277
ulm	WMC1018067	1	CD11c.	1.28942e-73	18.1783
ulm	WMC1018069	1	CD11c.	2.94174e-06	4.67535
ulm	WMC1018070	1	CD11c.	3.56935e-35	12.3841
ulm	WMC1018071	1	CD11c.	1.01722e-19	9.0907
ulm	WMC1018072	1	CD11c.	2.02606e-40	13.3212
ulm	WMC1018075	1	CD11c.	5.95938e-16	8.0927
ulm	WMC1018076	1	CD11c.	2.84218e-78	18.7609
ulm	WMC1018077	1	CD11c.	4.99021e-36	12.5414
ulm	WMC1018078	1	CD11c.	6.91753e-67	17.3024
ulm	WMC1018080	1	CD11c.	1.34637e-38	13.0032
ulm	WMC1018081	1	CD11c.	1.34038e-27	10.8924
ulm	WMC1018083	1	CD11c.	1.78405e-36	12.6229
ulm	WMC1018084	1	CD11c.	1.90126e-24	10.2092
ulm	WMC1018087	1	CD11c.	2.472e-11	6.67646
ulm	WMC1018088	1	CD11c.	1.37926e-66	17.2624
ulm	WMC1018090	1	CD11c.	7.5689e-25	10.2983
ulm	WMC1018092	1	CD11c.	3.1723e-35	12.3935
ulm	WMC1018094	1	CD11c.	5.2802e-73	18.1003
ulm	WMC1018096	1	CD11c.	2.21923e-55	15.694
ulm	WMC1018097	1	CD11c.	2.67575e-47	14.4599
ulm	WMC1018098	1	CD11c.	2.15834e-37	12.7886
ulm	WMC1018099	1	CD11c.	3.36591e-21	9.45475
ulm	WMC1018103	1	CD11c.	2.90085e-54	15.5293
ulm	WMC1018104	1	CD11c.	5.46863e-50	14.8818
ulm	WMC1018106	1	CD11c.	2.94533e-14	7.60282
ulm	WMC1018107	1	CD11c.	1.98587e-10	6.36368
ulm	WMC1018108	1	CD11c.	1.27788e-121	23.513
ulm	WMC1018109	1	CD11c.	2.5175e-05	4.2136
ulm	WMC1018111	1	CD11c.	1.09386e-121	23.5196
ulm	WMC1018112	1	CD11c.	3.84541e-47	14.4348
ulm	WMC1018113	1	CD11c.	1.98613e-39	13.1492
ulm	WMC1018114	1	CD11c.	2.2649e-30	11.4604
ulm	WMC1018117	1	CD11c.	5.40626e-63	16.7752
ulm	WMC1018118	1	CD11c.	1.93984e-29	11.2725
ulm	WMC1018119	1	CD11c.	3.15749e-39	13.1139
ulm	WMC1018120	1	CD11c.	3.04105e-42	13.6322
ulm	WMC1018121	1	CD11c.	1.73003e-80	19.032
ulm	WMC1018122	1	CD11c.	1.23858e-51	15.1342
ulm	WMC1018123	1	CD11c.	9.01382e-42	13.5524
ulm	WMC1018124	1	CD11c.	1.0086e-51	15.1477
ulm	WMC1018126	1	CD11c.	5.5048e-71	17.841
ulm	WMC1018127	1	CD11c.	3.85763e-93	20.5125
ulm	WMC1018128	1	CD11c.	2.2149e-71	17.8921
ulm	WMC1018129	1	CD11c.	1.41483e-40	13.3481
ulm	WMC1018131	1	CD11c.	3.39278e-38	12.9321
ulm	WMC1018132	1	CD11c.	8.61764e-60	16.329
ulm	WMC1018133	1	CD11c.	1.97132e-14	7.65465
ulm	WMC1018135	1	CD11c.	3.81437e-62	16.6581
ulm	WMC1018136	1	CD11c.	9.80248e-31	11.5329
ulm	WMC1018138	1	CD11c.	0.00414364	2.86714
ulm	WMC1018139	1	CD11c.	9.57226e-15	7.74706
ulm	WMC1018140	1	CD11c.	4.33207e-49	14.7421
ulm	WMC1018141	1	CD11c.	3.91164e-62	16.6566
ulm	WMC1018142	1	CD11c.	3.62062e-26	10.5874
ulm	WMC1018143	1	CD11c.	2.26266e-88	19.9672
ulm	WMC1018144	1	CD11c.	7.52434e-65	17.0286
ulm	WMC1018145	1	CD11c.	7.97959e-37	12.6863
ulm	WMC1018146	1	CD11c.	4.81478e-75	18.3589
ulm	WMC1018147	1	CD11c.	1.30443e-88	19.9949
ulm	WMC1018148	1	CD11c.	2.39789e-28	11.0484
ulm	WMC1018149	1	CD11c.	3.58195e-47	14.4397
ulm	WMC1018153	1	CD11c.	1.50643e-125	23.8979
ulm	WMC1018154	1	CD11c.	1.52884e-41	13.5134
ulm	WMC1018155	1	CD11c.	1.88991e-60	16.4218
ulm	WMC1018157	1	CD11c.	3.70566e-37	12.7464
ulm	WMC1018158	1	CD11c.	3.06494e-32	11.8282
ulm	WMC1018159	1	CD11c.	2.41747e-93	20.5354
ulm	WMC1018161	1	CD11c.	3.98916e-73	18.1159
ulm	WMC1018162	1	CD11c.	2.70589e-47	14.4591
ulm	WMC1018163	1	CD11c.	3.1456e-34	12.2077
ulm	WMC1018164	1	CD11c.	4.97846e-63	16.7801
ulm	WMC1018165	1	CD11c.	4.28265e-29	11.2024
ulm	WMC1018166	1	CD11c.	1.39572e-45	14.1841
ulm	WMC1018167	1	CD11c.	5.54158e-57	15.9276
ulm	WMC1018168	1	CD11c.	4.78761e-50	14.8907
ulm	WMC1018169	1	CD11c.	3.70967e-53	15.3643
ulm	WMC1018170	1	CD11c.	1.45019e-74	18.2985
ulm	WMC1018171	1	CD11c.	1.40969e-72	18.0458
ulm	WMC1018172	1	CD11c.	7.4662e-86	19.6731
ulm	WMC1018173	1	CD11c.	5.53219e-56	15.7824
ulm	WMC1018174	1	CD11c.	2.94484e-42	13.6345
ulm	WMC1018175	1	CD11c.	2.607e-23	9.95142
ulm	WMC1018176	1	CD11c.	2.88138e-104	21.733
ulm	WMC1018177	1	CD11c.	1.77219e-48	14.6463
ulm	WMC1018178	1	CD11c.	3.73626e-70	17.733
ulm	WMC1018179	1	CD11c.	2.46526e-38	12.9567
ulm	WMC1018180	1	CD11c.	3.88857e-34	12.1904
ulm	WMC1018181	1	CD11c.	1.49435e-25	10.4536
ulm	WMC1018182	1	CD11c.	9.92483e-55	15.5983
ulm	WMC1018183	1	CD11c.	1.97883e-49	14.7952
ulm	WMC1018184	1	CD11c.	4.07062e-76	18.4934
ulm	WMC1018185	1	CD11c.	7.138e-46	14.2312
ulm	WMC1018186	1	CD11c.	2.49569e-97	20.9802
ulm	WMC1018187	1	CD11c.	1.75955e-60	16.4261
ulm	WMC1018188	1	CD11c.	1.9014e-36	12.6178
ulm	WMC1018189	1	CD11c.	7.96301e-77	18.5817
ulm	WMC1018190	1	CD11c.	8.83449e-61	16.4681
ulm	WMC1018191	1	CD11c.	8.46471e-60	16.3301
ulm	WMC1018192	1	CD11c.	1.62032e-81	19.1565
ulm	WMC1018193	1	CD11c.	1.14261e-42	13.7037
ulm	WMC1018194	1	CD11c.	2.67692e-23	9.94878
ulm	WMC1018195	1	CD11c.	2.69233e-34	12.2204
ulm	WMC1018196	1	CD11c.	4.18824e-28	10.9981
ulm	WMC1018197	1	CD11c.	1.61266e-109	22.2864
ulm	WMC1018199	1	CD11c.	2.10477e-63	16.8314
ulm	WMC1018200	1	CD11c.	2.47491e-73	18.1423
ulm	WMC1018201	1	CD11c.	2.01746e-67	17.3736
ulm	WMC1018202	1	CD11c.	7.04432e-16	8.07228
ulm	WMC1018203	1	CD11c.	3.69964e-120	23.3681
ulm	WMC1018206	1	CD11c.	5.8576e-50	14.8772
ulm	WMC1018207	1	CD11c.	1.29357e-119	23.314
ulm	WMC1018211	1	CD11c.	6.3133e-91	20.2611
ulm	WMC1018212	1	CD11c.	6.91095e-41	13.4016
ulm	WMC1018213	1	CD11c.	4.06717e-43	13.7787
ulm	WMC1018214	1	CD11c.	5.19159e-58	16.0757
ulm	WMC1018215	1	CD11c.	1.98833e-56	15.8471
ulm	WMC1018216	1	CD11c.	7.54301e-17	8.34099
ulm	WMC1018220	1	CD11c.	2.01672e-67	17.3736
ulm	WMC1018221	1	CD11c.	1.54583e-88	19.9863
ulm	WMC1018223	1	CD11c.	1.05359e-33	12.1087
ulm	WMC1018224	1	CD11c.	2.28427e-30	11.4597
ulm	WMC1018226	1	CD11c.	1.64256e-46	14.334
ulm	WMC1018228	1	CD11c.	7.79102e-31	11.5527
ulm	WMC1018229	1	CD11c.	2.76417e-37	12.7693
ulm	WMC1018230	1	CD11c.	4.35701e-43	13.7737
ulm	WMC1018231	1	CD11c.	9.60002e-95	20.6928
ulm	WMC1018232	1	CD11c.	8.7376e-85	19.5471
ulm	WMC1018233	1	CD11c.	8.67698e-67	17.2892
ulm	WMC1018234	1	CD11c.	1.31254e-56	15.8733
ulm	WMC1018235	1	CD11c.	1.6897e-52	15.2652
ulm	WMC1018237	1	CD11c.	6.91847e-46	14.2334
ulm	WMC1018238	1	CD11c.	1.39826e-92	20.4493
ulm	WMC1018239	1	CD11c.	1.03045e-36	12.6662
ulm	WMC1018240	1	CD11c.	9.07132e-46	14.2144
ulm	WMC1018241	1	CD11c.	1.80218e-83	19.3909
ulm	WMC1018242	1	CD11c.	1.84901e-51	15.1077
ulm	WMC1018244	1	CD11c.	1.94766e-37	12.7966
ulm	WMC1018245	1	CD11c.	4.84858e-50	14.8899
ulm	WMC1018246	1	CD11c.	2.81824e-53	15.3821
ulm	WMC1018247	1	CD11c.	5.77089e-106	21.9134
ulm	WMC1018249	1	CD11c.	0.0127305	2.4913
ulm	WMC1018250	1	CD11c.	9.9583e-108	22.0992
ulm	WMC1018252	1	CD11c.	3.31783e-34	12.2034
ulm	WMC1018253	1	CD11c.	1.10123e-71	17.9312
ulm	WMC1018259	1	CD11c.	2.10984e-23	9.97249
ulm	WMC1018260	1	CD11c.	2.79198e-96	20.8641
ulm	WMC1018262	1	CD11c.	4.90883e-55	15.6433
ulm	WMC1018263	1	CD11c.	1.28273e-71	17.9227
ulm	WMC1018265	1	CD11c.	6.79796e-98	21.0425
ulm	WMC1018268	1	CD11c.	5.03215e-32	11.7864
ulm	WMC1018269	1	CD11c.	2.64608e-75	18.3915
ulm	WMC1018270	1	CD11c.	2.7378e-27	10.8271
ulm	WMC1018271	1	CD11c.	5.36229e-46	14.2513
ulm	WMC1018272	1	CD11c.	1.18495e-26	10.6917
ulm	WMC1018273	1	CD11c.	1.86465e-132	24.5606
ulm	WMC1018274	1	CD11c.	1.61814e-105	21.866
ulm	WMC1018275	1	CD11c.	2.0952e-43	13.8267
ulm	WMC1018277	1	CD11c.	6.84063e-107	22.0112
ulm	WMC1018278	1	CD11c.	1.91074e-49	14.7975
ulm	WMC1018279	1	CD11c.	8.11415e-10	6.14381
ulm	WMC1018280	1	CD11c.	1.8734e-93	20.5479
ulm	WMC1018281	1	CD11c.	1.18328e-85	19.6496
ulm	WMC1018282	1	CD11c.	7.61915e-56	15.7621
ulm	WMC1018283	1	CD11c.	1.9529e-57	15.993
ulm	WMC1018284	1	CD11c.	9.72247e-76	18.4461
ulm	WMC1018285	1	CD11c.	2.61015e-33	12.0338
ulm	WMC1018286	1	CD11c.	1.1954e-51	15.1365
ulm	WMC1018287	1	CD11c.	1.52387e-77	18.6708
ulm	WMC1018288	1	CD11c.	1.48612e-42	13.6845
ulm	WMC1018289	1	CD11c.	2.53915e-31	11.6489
ulm	WMC1018290	1	CD11c.	2.33916e-77	18.6478
ulm	WMC1018291	1	CD11c.	8.09157e-65	17.0243
ulm	WMC1018293	1	CD11c.	6.9123e-56	15.7682
ulm	WMC1018294	1	CD11c.	5.99565e-39	13.0651
ulm	WMC1018295	1	CD11c.	5.78679e-47	14.4065
ulm	WMC1018296	1	CD11c.	1.25955e-12	7.10041
ulm	WMC1018297	1	CD11c.	1.28456e-28	11.1044
ulm	WMC1018298	1	CD11c.	5.60974e-70	17.71
ulm	WMC1018300	1	CD11c.	3.84284e-36	12.5621
ulm	WMC1018303	1	CD11c.	2.89022e-46	14.2945
ulm	WMC1018304	1	CD11c.	2.63347e-28	11.04
ulm	WMC1018305	1	CD11c.	1.05684e-43	13.876
ulm	WMC1018306	1	CD11c.	1.41116e-51	15.1255
ulm	WMC1018307	1	CD11c.	5.4197e-74	18.2261
ulm	WMC1018308	1	CD11c.	9.77281e-40	13.2028
ulm	WMC1018309	1	CD11c.	4.07027e-28	11.0007
ulm	WMC1018310	1	CD11c.	4.90878e-43	13.7651
ulm	WMC1018311	1	CD11c.	7.61038e-117	23.0366
ulm	WMC1018312	1	CD11c.	0.00023839	3.67467
ulm	WMC1018313	1	CD11c.	9.09125e-55	15.6039
ulm	WMC1018314	1	CD11c.	3.94337e-94	20.624
ulm	WMC1018315	1	CD11c.	1.49918e-39	13.1705
ulm	WMC1018316	1	CD11c.	6.5847e-83	19.3237
ulm	WMC1018317	1	CD11c.	2.9399e-75	18.3858
ulm	WMC1018318	1	CD11c.	1.37058e-44	14.0223
ulm	WMC1018319	1	CD11c.	4.91314e-104	21.7083
ulm	WMC1018320	1	CD11c.	3.22111e-44	13.9613
ulm	WMC1018321	1	CD11c.	4.20423e-46	14.2683
ulm	WMC1018322	1	CD11c.	5.42692e-35	12.3503
ulm	WMC1018323	1	CD11c.	5.48695e-41	13.4187
ulm	WMC1018324	1	CD11c.	8.12827e-48	14.542
ulm	WMC1018325	1	CD11c.	7.70413e-74	18.2067
ulm	WMC1018326	1	CD11c.	0.0220157	2.29017
ulm	WMC1018327	1	CD11c.	1.83955e-50	14.9548
ulm	WMC1018328	1	CD11c.	8.10184e-40	13.217
ulm	WMC1018329	1	CD11c.	4.82665e-48	14.5778
ulm	WMC1018330	1	CD11c.	1.4645e-45	14.1807
ulm	WMC1018331	1	CD11c.	3.24726e-76	18.5057
ulm	WMC1018332	1	CD11c.	2.0293e-132	24.5571
ulm	WMC1018333	1	CD11c.	3.78377e-47	14.4359
ulm	WMC1018334	1	CD11c.	1.023e-68	17.5448
ulm	WMC1018336	1	CD11c.	1.8488e-46	14.3257
ulm	WMC1018337	1	CD11c.	1.95158e-84	19.5058
ulm	WMC1018338	1	CD11c.	6.59346e-73	18.088
ulm	WMC1018339	1	CD11c.	9.5013e-60	16.323
ulm	WMC1018340	1	CD11c.	1.6756e-112	22.5948
ulm	WMC1018341	1	CD11c.	6.0527e-90	20.1486
ulm	WMC1018345	1	CD11c.	5.59231e-72	17.9691
ulm	WMC1018347	1	CD11c.	1.25046e-45	14.1918
ulm	WMC1018350	1	CD11c.	7.14509e-72	17.9554
ulm	WMC1018352	1	CD11c.	6.81161e-18	8.62111
ulm	WMC1018353	1	CD11c.	2.36779e-39	13.1358
ulm	WMC1018355	1	CD11c.	3.72438e-71	17.8629
ulm	WMC1018356	1	CD11c.	2.68188e-29	11.2438
ulm	WMC1018357	1	CD11c.	4.91016e-92	20.3874
ulm	WMC1018358	1	CD11c.	1.97822e-63	16.8351
ulm	WMC1018359	1	CD11c.	1.92336e-116	22.996
ulm	WMC1018360	1	CD11c.	2.39069e-37	12.7806
ulm	WMC1018362	1	CD11c.	3.31127e-51	15.069
ulm	WMC1018363	1	CD11c.	1.04587e-56	15.8877
ulm	WMC1018365	1	CD11c.	2.27496e-92	20.4253
ulm	WMC1018367	1	CD11c.	8.978e-121	23.4292
ulm	WMC1018368	1	CD11c.	5.21605e-58	16.0754
ulm	WMC1018369	1	CD11c.	4.25034e-73	18.1123
ulm	WMC1018370	1	CD11c.	8.40018e-37	12.6822
ulm	WMC1018371	1	CD11c.	1.25159e-62	16.725
ulm	WMC1018373	1	CD11c.	4.0578e-106	21.9296
ulm	WMC1018374	1	CD11c.	1.33676e-06	4.83477
ulm	WMC1018375	1	CD11c.	3.98692e-45	14.11
ulm	WMC1018376	1	CD11c.	1.46145e-32	11.8904
ulm	WMC1018377	1	CD11c.	7.52718e-50	14.8603
ulm	WMC1018378	1	CD11c.	6.8316e-43	13.7411
ulm	WMC1018379	1	CD11c.	5.81406e-25	10.3237
ulm	WMC1018380	1	CD11c.	9.77134e-16	8.0322
ulm	WMC1018381	1	CD11c.	4.48096e-21	9.42472
ulm	WMC1018382	1	CD11c.	2.58318e-37	12.7746
ulm	WMC1018383	1	CD11c.	1.73881e-54	15.5622
ulm	WMC1018384	1	CD11c.	1.97135e-63	16.8353
ulm	WMC1018385	1	CD11c.	1.78133e-32	11.8738
ulm	WMC1018386	1	CD11c.	5.2564e-66	17.1845
ulm	WMC1018389	1	CD11c.	1.34372e-60	16.4426
ulm	WMC1018390	1	CD11c.	9.11854e-41	13.3809
ulm	WMC1018391	1	CD11c.	5.91554e-42	13.5834
ulm	WMC1018392	1	CD11c.	1.05701e-43	13.876
ulm	WMC1018394	1	CD11c.	1.82841e-56	15.8524
ulm	WMC1018395	1	CD11c.	1.6234e-62	16.7094
ulm	WMC1018396	1	CD11c.	1.13798e-61	16.5923
ulm	WMC1018397	1	CD11c.	1.35012e-35	12.462
ulm	WMC1018398	1	CD11c.	3.8406e-122	23.5645
ulm	WMC1018399	1	CD11c.	8.32017e-32	11.7439
ulm	WMC1018401	1	CD11c.	7.36698e-40	13.2242
ulm	WMC1018402	1	CD11c.	4.45526e-53	15.3523
ulm	WMC1018404	1	CD11c.	1.17971e-52	15.2888
ulm	WMC1018407	1	CD11c.	4.82242e-23	9.88992
ulm	WMC1018408	1	CD11c.	1.50207e-87	19.8716
ulm	WMC1018409	1	CD11c.	2.61896e-64	16.955
ulm	WMC1018410	1	CD11c.	6.52494e-28	10.9579
ulm	WMC1018411	1	CD11c.	1.59125e-86	19.7519
ulm	WMC1018412	1	CD11c.	4.05807e-88	19.9377
ulm	WMC1018413	1	CD11c.	1.94772e-34	12.2468
ulm	WMC1018415	1	CD11c.	1.93839e-30	11.474
ulm	WMC1018416	1	CD11c.	1.1673e-82	19.2939
ulm	WMC1018418	1	CD11c.	2.65438e-05	4.20163
ulm	WMC1018419	1	CD11c.	5.78235e-102	21.486
ulm	WMC1018420	1	CD11c.	4.7767e-55	15.6451
ulm	WMC1018421	1	CD11c.	2.13787e-45	14.154
ulm	WMC1018423	1	CD11c.	1.14081e-45	14.1983
ulm	WMC1018424	1	CD11c.	9.8177e-40	13.2025
ulm	WMC1018425	1	CD11c.	1.00339e-39	13.2009
ulm	WMC1018426	1	CD11c.	8.95344e-56	15.7518
ulm	WMC1018427	1	CD11c.	2.15848e-72	18.0221
ulm	WMC1018428	1	CD11c.	4.72934e-58	16.0815
ulm	WMC1018429	1	CD11c.	4.15591e-65	17.0635
ulm	WMC1018430	1	CD11c.	6.42351e-66	17.1728
ulm	WMC1018431	1	CD11c.	2.38911e-101	21.4194
ulm	WMC1018433	1	CD11c.	1.47989e-33	12.0807
ulm	WMC1018434	1	CD11c.	3.02595e-76	18.5095
ulm	WMC1018435	1	CD11c.	4.08328e-61	16.515
ulm	WMC1018436	1	CD11c.	6.69896e-28	10.9556
ulm	WMC1018437	1	CD11c.	7.8956e-57	15.9054
ulm	WMC1018438	1	CD11c.	7.60383e-58	16.052
ulm	WMC1018439	1	CD11c.	2.90169e-62	16.6745
ulm	WMC1018441	1	CD11c.	1.47901e-43	13.8518
ulm	WMC1018442	1	CD11c.	1.2242e-35	12.4699
ulm	WMC1018443	1	CD11c.	2.60442e-45	14.1401
ulm	WMC1018444	1	CD11c.	2.56217e-56	15.8311
ulm	WMC1018445	1	CD11c.	1.07085e-17	8.56909
ulm	WMC1018446	1	CD11c.	6.02618e-60	16.3509
ulm	WMC1018448	1	CD11c.	2.00692e-47	14.4798
ulm	WMC1018449	1	CD11c.	2.53587e-44	13.9784
ulm	WMC1018450	1	CD11c.	2.27287e-36	12.6037
ulm	WMC1018451	1	CD11c.	1.97761e-41	13.4944
ulm	WMC1018452	1	CD11c.	1.93513e-61	16.5602
ulm	WMC1018454	1	CD11c.	6.92882e-91	20.2565
ulm	WMC1018455	1	CD11c.	4.53412e-36	12.549
ulm	WMC1018456	1	CD11c.	4.2023e-67	17.3312
ulm	WMC1018458	1	CD11c.	1.93172e-57	15.9937
ulm	WMC1018459	1	CD11c.	3.8767e-53	15.3614
ulm	WMC1018460	1	CD11c.	1.88086e-89	20.092
ulm	WMC1018461	1	CD11c.	8.93038e-41	13.3824
ulm	WMC1018462	1	CD11c.	1.05139e-12	7.12536
ulm	WMC1018463	1	CD11c.	6.04453e-31	11.5746
ulm	WMC1018464	1	CD11c.	1.25588e-61	16.5863
ulm	WMC1018465	1	CD11c.	3.34583e-78	18.7522
ulm	WMC1018466	1	CD11c.	6.89556e-77	18.5895
ulm	WMC1018468	1	CD11c.	9.67464e-10	6.1158
ulm	WMC1018469	1	CD11c.	1.04228e-43	13.877
ulm	WMC1018471	1	CD11c.	1.93615e-41	13.496
ulm	WMC1018472	1	CD11c.	1.31707e-29	11.3066
ulm	WMC1018473	1	CD11c.	9.46397e-29	11.1318
ulm	WMC1018474	1	CD11c.	1.05441e-72	18.062
ulm	WMC1018476	1	CD11c.	5.93189e-22	9.635
ulm	WMC1018477	1	CD11c.	4.88003e-24	10.1171
ulm	WMC1018478	1	CD11c.	3.74808e-22	9.68212
ulm	WMC1018479	1	CD11c.	3.24019e-40	13.286
ulm	WMC1018481	1	CD11c.	1.49592e-48	14.6579
ulm	WMC1018482	1	CD11c.	4.44259e-62	16.6489
ulm	WMC1018483	1	CD11c.	7.10093e-27	10.7392
ulm	WMC1018484	1	CD11c.	1.54577e-51	15.1195
ulm	WMC1018485	1	CD11c.	1.01136e-52	15.2988
ulm	WMC1018486	1	CD11c.	4.70458e-82	19.2212
ulm	WMC1018487	1	CD11c.	1.53106e-94	20.6701
ulm	WMC1018488	1	CD11c.	1.21168e-47	14.5146
ulm	WMC1018489	1	CD11c.	2.8346e-36	12.5863
ulm	WMC1018490	1	CD11c.	3.14908e-71	17.8723
ulm	WMC1018491	1	CD11c.	7.1146e-103	21.584
ulm	WMC1018493	1	CD11c.	1.72022e-19	9.03332
ulm	WMC1018495	1	CD11c.	9.02867e-37	12.6766
ulm	WMC1018496	1	CD11c.	1.65719e-85	19.6324
ulm	WMC1018497	1	CD11c.	1.00771e-105	21.8878
ulm	WMC1018498	1	CD11c.	2.83409e-47	14.4559
ulm	WMC1018499	1	CD11c.	1.54122e-37	12.8148
ulm	WMC1018500	1	CD11c.	2.33847e-53	15.3943
ulm	WMC1018501	1	CD11c.	1.16081e-91	20.345
ulm	WMC1018502	1	CD11c.	9.63683e-22	9.58495
ulm	WMC1018503	1	CD11c.	1.27281e-38	13.0075
ulm	WMC1018505	1	CD11c.	8.26963e-85	19.5499
ulm	WMC1018506	1	CD11c.	1.21797e-66	17.2696
ulm	WMC1018507	1	CD11c.	1.11802e-46	14.3608
ulm	WMC1018508	1	CD11c.	6.04619e-48	14.5623
ulm	WMC1018509	1	CD11c.	4.48486e-97	20.9521
ulm	WMC1018510	1	CD11c.	8.06945e-73	18.0768
ulm	WMC1018512	1	CD11c.	2.79334e-26	10.6118
ulm	WMC1018513	1	CD11c.	8.00684e-88	19.9034
ulm	WMC1018514	1	CD11c.	2.9566e-16	8.17772
ulm	WMC1018516	1	CD11c.	1.56591e-61	16.573
ulm	WMC1018517	1	CD11c.	5.947e-66	17.1773
ulm	WMC1018519	1	CD11c.	8.89224e-96	20.8081
ulm	WMC1018520	1	CD11c.	1.60808e-49	14.8092
ulm	WMC1018521	1	CD11c.	9.19531e-60	16.325
ulm	WMC1018522	1	CD11c.	2.14393e-94	20.6537
ulm	WMC1018523	1	CD11c.	3.70583e-104	21.7213
ulm	WMC1018524	1	CD11c.	6.02833e-103	21.5917
ulm	WMC1018525	1	CD11c.	8.74946e-47	14.3778
ulm	WMC1018526	1	CD11c.	2.47318e-54	15.5396
ulm	WMC1018527	1	CD11c.	5.71511e-91	20.266
ulm	WMC1018528	1	CD11c.	8.25929e-50	14.8541
ulm	WMC1018529	1	CD11c.	2.73166e-57	15.972
ulm	WMC1018530	1	CD11c.	5.31101e-71	17.843
ulm	WMC1018531	1	CD11c.	1.55931e-22	9.77152
ulm	WMC1018532	1	CD11c.	1.01241e-14	7.73993
ulm	WMC1018533	1	CD11c.	1.36887e-36	12.6438
ulm	WMC1018535	1	CD11c.	6.94669e-26	10.5261
ulm	WMC1018537	1	CD11c.	1.39822e-46	14.3452
ulm	WMC1018538	1	CD11c.	1.99798e-79	18.9024
ulm	WMC1018539	1	CD11c.	4.67752e-33	11.9854
ulm	WMC1018541	1	CD11c.	4.44379e-33	11.9897
ulm	WMC1018542	1	CD11c.	5.61062e-29	11.1784
ulm	WMC1018543	1	CD11c.	2.36976e-37	12.7813
ulm	WMC1018545	1	CD11c.	5.94561e-41	13.4128
ulm	WMC1018546	1	CD11c.	3.81213e-47	14.4354
ulm	WMC1018547	1	CD11c.	4.05256e-34	12.187
ulm	WMC1018548	1	CD11c.	1.88736e-16	8.23172
ulm	WMC1018549	1	CD11c.	9.12007e-62	16.6056
ulm	WMC1018550	1	CD11c.	2.72693e-96	20.8652
ulm	WMC1018551	1	CD11c.	7.66336e-18	8.60759
ulm	WMC1018552	1	CD11c.	9.05488e-23	9.82653
ulm	WMC1018553	1	CD11c.	3.16849e-79	18.8779
ulm	WMC1018554	1	CD11c.	3.83972e-59	16.2371
ulm	WMC1018555	1	CD11c.	9.51384e-90	20.126
ulm	WMC1018556	1	CD11c.	2.93799e-43	13.8023
ulm	WMC1018557	1	CD11c.	1.43372e-25	10.4575
ulm	WMC1018558	1	CD11c.	5.44896e-69	17.5808
ulm	WMC1018559	1	CD11c.	5.28143e-16	8.10741
ulm	WMC1018560	1	CD11c.	7.01235e-44	13.9055
ulm	WMC1018561	1	CD11c.	2.53884e-34	12.2252
ulm	WMC1018562	1	CD11c.	9.01225e-32	11.7371
ulm	WMC1018563	1	CD11c.	1.44279e-69	17.6564
ulm	WMC1018565	1	CD11c.	5.31388e-38	12.8974
ulm	WMC1018566	1	CD11c.	4.27553e-25	10.3533
ulm	WMC1018567	1	CD11c.	6.29816e-15	7.80012
ulm	WMC1018568	1	CD11c.	6.69216e-75	18.3409
ulm	WMC1018569	1	CD11c.	1.2726e-66	17.267
ulm	WMC1018570	1	CD11c.	2.74822e-16	8.18653
ulm	WMC1018571	1	CD11c.	7.01267e-103	21.5846
ulm	WMC1018572	1	CD11c.	2.5262e-36	12.5954
ulm	WMC1018573	1	CD11c.	1.88051e-49	14.7986
ulm	WMC1018574	1	CD11c.	5.02252e-13	7.22651
ulm	WMC1018575	1	CD11c.	2.25665e-76	18.5254
ulm	WMC1018576	1	CD11c.	4.83579e-36	12.5439
ulm	WMC1018577	1	CD11c.	1.0691e-12	7.12305
ulm	WMC1018578	1	CD11c.	4.4151e-15	7.84487
ulm	WMC1018579	1	CD11c.	1.51893e-12	7.07446
ulm	WMC1018581	1	CD11c.	1.34684e-13	7.40343
ulm	WMC1018582	1	CD11c.	2.97828e-33	12.0229
ulm	WMC1018583	1	CD11c.	2.57338e-42	13.6444
ulm	WMC1018584	1	CD11c.	1.76813e-63	16.8418
ulm	WMC1018585	1	CD11c.	1.88571e-66	17.2442
ulm	WMC1018586	1	CD11c.	1.5421e-76	18.546
ulm	WMC1018587	1	CD11c.	1.31036e-71	17.9215
ulm	WMC1018588	1	CD11c.	2.60994e-50	14.9314
ulm	WMC1018590	1	CD11c.	2.28109e-64	16.9632
ulm	WMC1018591	1	CD11c.	4.73187e-36	12.5456
ulm	WMC1018592	1	CD11c.	5.00055e-32	11.787
ulm	WMC1018593	1	CD11c.	1.97629e-60	16.419
ulm	WMC1018594	1	CD11c.	1.59982e-82	19.2775
ulm	WMC1018595	1	CD11c.	7.84845e-28	10.9412
ulm	WMC1018596	1	CD11c.	1.14208e-35	12.4754
ulm	WMC1018597	1	CD11c.	2.45311e-77	18.6452
ulm	WMC1018598	1	CD11c.	5.57571e-49	14.725
ulm	WMC1018599	1	CD11c.	1.44642e-57	16.0118
ulm	WMC1018600	1	CD11c.	4.23448e-53	15.3556
ulm	WMC1018601	1	CD11c.	7.83339e-66	17.1612
ulm	WMC1018603	1	CD11c.	6.26495e-23	9.86363
ulm	WMC1018604	1	CD11c.	5.13665e-38	12.9001
ulm	WMC1018605	1	CD11c.	1.53114e-49	14.8125
ulm	WMC1018607	1	CD11c.	6.0577e-36	12.526
ulm	WMC1018609	1	CD11c.	3.19553e-69	17.6112
ulm	WMC1018610	1	CD11c.	8.82099e-60	16.3276
ulm	WMC1018611	1	CD11c.	1.80671e-38	12.9806
ulm	WMC1018612	1	CD11c.	5.80776e-17	8.37189
ulm	WMC1018614	1	CD11c.	8.40347e-63	16.7488
ulm	WMC1018615	1	CD11c.	3.69688e-49	14.7529
ulm	WMC1018616	1	CD11c.	1.38945e-33	12.0859
ulm	WMC1018617	1	CD11c.	5.44168e-45	14.0879
ulm	WMC1018618	1	CD11c.	2.1071e-28	11.06
ulm	WMC1018619	1	CD11c.	6.70937e-75	18.3407
ulm	WMC1018620	1	CD11c.	7.02224e-73	18.0845
ulm	WMC1018621	1	CD11c.	4.23548e-50	14.899
ulm	WMC1018623	1	CD11c.	5.43225e-61	16.4976
ulm	WMC1018624	1	CD11c.	2.36271e-85	19.6142
ulm	WMC1018625	1	CD11c.	4.16374e-47	14.4293
ulm	WMC1018627	1	CD11c.	3.63799e-33	12.0063
ulm	WMC1018629	1	CD11c.	2.59312e-35	12.4097
ulm	WMC1018630	1	CD11c.	8.02696e-32	11.7469
ulm	WMC1018631	1	CD11c.	4.95895e-46	14.2568
ulm	WMC1018634	1	CD11c.	3.98686e-06	4.61255
ulm	WMC1018636	1	CD11c.	4.22735e-17	8.40928
ulm	WMC1018638	1	CD11c.	9.04918e-28	10.9282
ulm	WMC1018639	1	CD11c.	1.08425e-63	16.8709
ulm	WMC1018640	1	CD11c.	1.43543e-41	13.5181
ulm	WMC1018641	1	CD11c.	6.19876e-85	19.5647
ulm	WMC1018643	1	CD11c.	2.45681e-24	10.1842
ulm	WMC1018644	1	CD11c.	3.29991e-18	8.70382
ulm	WMC1018645	1	CD11c.	1.53213e-24	10.2301
ulm	WMC1018646	1	CD11c.	1.63809e-35	12.4466
ulm	WMC1018647	1	CD11c.	1.68744e-39	13.1615
ulm	WMC1018648	1	CD11c.	2.43719e-33	12.0395
ulm	WMC1018649	1	CD11c.	5.49904e-103	21.596
ulm	WMC1018650	1	CD11c.	1.21208e-60	16.4488
ulm	WMC1018651	1	CD11c.	1.03219e-09	6.10546
ulm	WMC1018652	1	CD11c.	9.14045e-24	10.0554
ulm	WMC1018653	1	CD11c.	5.02743e-61	16.5023
ulm	WMC1018654	1	CD11c.	4.03126e-63	16.7927
ulm	WMC1018656	1	CD11c.	3.8427e-20	9.19611
ulm	WMC1018657	1	CD11c.	4.39633e-44	13.939
ulm	WMC1018658	1	CD11c.	2.89535e-63	16.8124
ulm	WMC1018659	1	CD11c.	5.3105e-69	17.5823
ulm	WMC1018660	1	CD11c.	0.000410666	3.53336
ulm	WMC1018661	1	CD11c.	0.00923648	2.60327
ulm	WMC1018663	1	CD11c.	9.98102e-18	8.5772
ulm	WMC1018664	1	CD11c.	1.02419e-30	11.5291
ulm	WMC1018665	1	CD11c.	8.68209e-31	11.5434
ulm	WMC1018666	1	CD11c.	2.10328e-44	13.9917
ulm	WMC1018668	1	CD11c.	3.57228e-41	13.4506
ulm	WMC1018671	1	CD11c.	2.35298e-54	15.5428
ulm	WMC1018672	1	CD11c.	2.54159e-49	14.7783
ulm	WMC1018673	1	CD11c.	1.98601e-48	14.6385
ulm	WMC1018674	1	CD11c.	9.20645e-54	15.4547
ulm	WMC1018675	1	CD11c.	3.62697e-32	11.8141
ulm	WMC1018676	1	CD11c.	1.76949e-12	7.05324
ulm	WMC1018677	1	CD11c.	9.32699e-94	20.582
ulm	WMC1018679	1	CD11c.	6.8647e-36	12.516
ulm	WMC1018680	1	CD11c.	2.0305e-52	15.2532
ulm	WMC1018681	1	CD11c.	1.44715e-54	15.574
ulm	WMC1018683	1	CD11c.	2.57077e-37	12.775
ulm	WMC1018688	1	CD11c.	3.93345e-37	12.7417
ulm	WMC1018689	1	CD11c.	2.86629e-39	13.1213
ulm	WMC1018690	1	CD11c.	5.68524e-49	14.7237
ulm	WMC1018691	1	CD11c.	1.19607e-62	16.7277
ulm	WMC1018692	1	CD11c.	3.04017e-63	16.8095
ulm	WMC1018693	1	CD11c.	1.93561e-28	11.0677
ulm	WMC1018694	1	CD11c.	8.66608e-11	6.48989
ulm	WMC1018695	1	CD11c.	3.21023e-45	14.1253
ulm	WMC1018696	1	CD11c.	3.58577e-20	9.20356
ulm	WMC1018697	1	CD11c.	1.21474e-07	5.29199
ulm	WMC1018698	1	CD11c.	1.50016e-21	9.53907
ulm	WMC1018699	1	CD11c.	1.05915e-18	8.83199
ulm	WMC1018700	1	CD11c.	1.66519e-87	19.8664
ulm	WMC1018701	1	CD11c.	1.82782e-59	16.2828
ulm	WMC1018703	1	CD11c.	3.43784e-49	14.7578
ulm	WMC1018704	1	CD11c.	3.30829e-14	7.58776
ulm	WMC1018705	1	CD11c.	9.89253e-44	13.8808
ulm	WMC1018706	1	CD11c.	2.28728e-37	12.7841
ulm	WMC1018707	1	CD11c.	1.63723e-81	19.156
ulm	WMC1018708	1	CD11c.	1.26434e-69	17.6639
ulm	WMC1018709	1	CD11c.	6.08075e-37	12.7076
ulm	WMC1018710	1	CD11c.	8.77828e-28	10.931
ulm	WMC1018711	1	CD11c.	5.53528e-95	20.7196
ulm	WMC1018712	1	CD11c.	1.14863e-33	12.1016
ulm	WMC1018713	1	CD11c.	1.31215e-49	14.8229
ulm	WMC1018715	1	CD11c.	8.17689e-90	20.1336
ulm	WMC1018716	1	CD11c.	7.78562e-45	14.0625
ulm	WMC1018717	1	CD11c.	9.81772e-69	17.5472
ulm	WMC1018718	1	CD11c.	5.87151e-37	12.7103
ulm	WMC1018719	1	CD11c.	1.41537e-30	11.5012
ulm	WMC1018720	1	CD11c.	7.41999e-37	12.692
ulm	WMC1018721	1	CD11c.	3.54258e-32	11.816
ulm	WMC1018724	1	CD11c.	4.79037e-32	11.7906
ulm	WMC1018725	1	CD11c.	2.75935e-35	12.4048
ulm	WMC1018729	1	CD11c.	1.44143e-20	9.3011
ulm	WMC1018730	1	CD11c.	2.43182e-18	8.73843
ulm	WMC1018731	1	CD11c.	1.59508e-16	8.25187
ulm	WMC1018732	1	CD11c.	9.81572e-39	13.0274
ulm	WMC1018733	1	CD11c.	8.73023e-56	15.7534
ulm	WMC1018736	1	CD11c.	7.2261e-42	13.5687
ulm	WMC1018737	1	CD11c.	6.69964e-28	10.9555
ulm	WMC1018738	1	CD11c.	1.07135e-36	12.6631
ulm	WMC1018739	1	CD11c.	1.91039e-29	11.2738
ulm	WMC1018740	1	CD11c.	5.04834e-05	4.05371
ulm	WMC1018742	1	CD11c.	2.85636e-10	6.3076
ulm	WMC1018743	1	CD11c.	2.18444e-30	11.4636
ulm	WMC1018744	1	CD11c.	1.13312e-15	8.01399
ulm	WMC1018745	1	CD11c.	1.28974e-33	12.092
ulm	WMC1018746	1	CD11c.	3.16206e-71	17.8721
ulm	WMC1018747	1	CD11c.	7.75766e-42	13.5634
ulm	WMC1018750	1	CD11c.	5.41155e-49	14.727
ulm	WMC1018751	1	CD11c.	8.98355e-06	4.44073
ulm	WMC1018752	1	CD11c.	6.69301e-41	13.4039
ulm	WMC1018753	1	CD11c.	3.92984e-18	8.68395
ulm	WMC1018754	1	CD11c.	2.50495e-62	16.6834
ulm	WMC1018755	1	CD11c.	2.3646e-79	18.8935
ulm	WMC1018756	1	CD11c.	2.69726e-47	14.4594
ulm	WMC1018757	1	CD11c.	4.42374e-20	9.18093
ulm	WMC1018758	1	CD11c.	1.91056e-18	8.76569
ulm	WMC1018759	1	CD11c.	3.81331e-62	16.6581
ulm	WMC1018760	1	CD11c.	4.93849e-78	18.7313
ulm	WMC1018761	1	CD11c.	1.04418e-26	10.7035
ulm	WMC1018762	1	CD11c.	2.50819e-20	9.24193
ulm	WMC1018764	1	CD11c.	1.2443e-07	5.28759
ulm	WMC1018765	1	CD11c.	3.00777e-73	18.1315
ulm	WMC1018767	1	CD11c.	2.97069e-52	15.2282
ulm	WMC1018769	1	CD11c.	7.59265e-22	9.60957
ulm	WMC1018771	1	CD11c.	4.90937e-43	13.7651
ulm	WMC1018772	1	CD11c.	1.01625e-11	6.80571
ulm	WMC1018773	1	CD11c.	7.40192e-55	15.6171
ulm	WMC1018774	1	CD11c.	3.85768e-11	6.61085
ulm	WMC1018775	1	CD11c.	3.60754e-14	7.57651
ulm	WMC1018776	1	CD11c.	1.76047e-69	17.6451
ulm	WMC1018778	1	CD11c.	3.16588e-55	15.6714
ulm	WMC1018779	1	CD11c.	0.0329518	2.13273
ulm	WMC1018780	1	CD11c.	1.63133e-74	18.292
ulm	WMC1018781	1	CD11c.	4.89168e-87	19.8118
ulm	WMC1018783	1	CD11c.	7.36324e-46	14.229
ulm	WMC1018784	1	CD11c.	0.010416	2.5618
ulm	WMC1018785	1	CD11c.	7.5356e-97	20.9271
ulm	WMC1018786	1	CD11c.	1.13685e-47	14.5189
ulm	WMC1018787	1	CD11c.	9.58356e-96	20.8045
ulm	WMC1018788	1	CD11c.	1.41065e-12	7.08472
ulm	WMC1018791	1	CD11c.	1.8083e-20	9.27692
ulm	WMC1018792	1	CD11c.	4.27302e-62	16.6513
ulm	WMC1018793	1	CD11c.	1.19601e-28	11.1108
ulm	WMC1018794	1	CD11c.	4.17823e-49	14.7446
ulm	WMC1018795	1	CD11c.	1.8709e-06	4.76743
ulm	WMC1018796	1	CD11c.	1.33093e-30	11.5065
ulm	WMC1018797	1	CD11c.	2.27207e-24	10.1918
ulm	WMC1018800	1	CD11c.	8.71292e-24	10.0601
ulm	WMC1018801	1	CD11c.	9.41797e-53	15.3035
ulm	WMC1018802	1	CD11c.	1.74978e-27	10.8681
ulm	WMC1018803	1	CD11c.	1.63022e-36	12.63
ulm	WMC1018804	1	CD11c.	2.25329e-52	15.2464
ulm	WMC1018807	1	CD11c.	4.99503e-47	14.4167
ulm	WMC1018808	1	CD11c.	2.26443e-41	13.4844
ulm	WMC1018809	1	CD11c.	1.21339e-34	12.2852
ulm	WMC1018810	1	CD11c.	2.92643e-76	18.5113
ulm	WMC1018811	1	CD11c.	1.07642e-15	8.0203
ulm	WMC1018812	1	CD11c.	5.7879e-58	16.069
ulm	WMC1018813	1	CD11c.	1.04238e-12	7.12654
ulm	WMC1018814	1	CD11c.	3.06667e-32	11.8282
ulm	WMC1018815	1	CD11c.	3.7715e-18	8.68863
ulm	WMC1018816	1	CD11c.	2.50923e-25	10.4043
ulm	WMC1018817	1	CD11c.	1.03306e-39	13.1987
ulm	WMC1018818	1	CD11c.	7.54764e-42	13.5655
ulm	WMC1018820	1	CD11c.	4.4558e-52	15.2016
ulm	WMC1018821	1	CD11c.	2.63339e-33	12.0331
ulm	WMC1018822	1	CD11c.	1.38125e-31	11.7008
ulm	WMC1018825	1	CD11c.	1.21326e-53	15.4369
ulm	WMC1018826	1	CD11c.	1.74287e-118	23.2013
ulm	WMC1018827	1	CD11c.	1.27878e-20	9.31384
ulm	WMC1018828	1	CD11c.	5.37526e-30	11.3852
ulm	WMC1018829	1	CD11c.	3.58111e-74	18.2489
ulm	WMC1018830	1	CD11c.	2.52873e-22	9.72234
ulm	WMC1018831	1	CD11c.	8.31604e-42	13.5583
ulm	WMC1018832	1	CD11c.	2.54843e-67	17.3601
ulm	WMC1018833	1	CD11c.	1.16447e-114	22.8154
ulm	WMC1018834	1	CD11c.	2.37335e-36	12.6003
ulm	WMC1018835	1	CD11c.	1.89017e-48	14.6419
ulm	WMC1018836	1	CD11c.	1.36838e-13	7.40132
ulm	WMC1018838	1	CD11c.	5.88115e-17	8.37041
ulm	WMC1018839	1	CD11c.	1.59927e-29	11.2895
ulm	WMC1018840	1	CD11c.	1.41906e-61	16.5789
ulm	WMC1018841	1	CD11c.	4.1733e-26	10.5741
ulm	WMC1018842	1	CD11c.	1.42962e-16	8.26496
ulm	WMC1018843	1	CD11c.	2.34165e-54	15.5431
ulm	WMC1018845	1	CD11c.	1.04247e-16	8.3026
ulm	WMC1018846	1	CD11c.	1.66196e-41	13.5073
ulm	WMC1018847	1	CD11c.	1.0077e-39	13.2005
ulm	WMC1018850	1	CD11c.	1.49164e-44	14.0162
ulm	WMC1018851	1	CD11c.	6.07061e-38	12.8871
ulm	WMC1018852	1	CD11c.	2.45631e-35	12.4141
ulm	WMC1018853	1	CD11c.	3.50339e-39	13.106
ulm	WMC1018854	1	CD11c.	1.57158e-28	11.0864
ulm	WMC1018855	1	CD11c.	1.99543e-37	12.7947
ulm	WMC1018856	1	CD11c.	3.24588e-33	12.0158
ulm	WMC1018857	1	CD11c.	1.03322e-59	16.3179
ulm	WMC1018858	1	CD11c.	2.69601e-27	10.8285
ulm	WMC1018859	1	CD11c.	9.5148e-37	12.6724
ulm	WMC1018860	1	CD11c.	1.58171e-98	21.1121
ulm	WMC1018861	1	CD11c.	1.52997e-37	12.8154
ulm	WMC1018862	1	CD11c.	1.16848e-45	14.1966
ulm	WMC1018863	1	CD11c.	2.41915e-65	17.0952
ulm	WMC1018864	1	CD11c.	5.51351e-80	18.9707
ulm	WMC1018866	1	CD11c.	2.94482e-86	19.7206
ulm	WMC1018867	1	CD11c.	5.29934e-97	20.944
ulm	WMC1018868	1	CD11c.	9.58712e-33	11.9257
ulm	WMC1018869	1	CD11c.	9.24368e-45	14.0503
ulm	WMC1018871	1	CD11c.	2.67585e-28	11.0385
ulm	WMC1018872	1	CD11c.	4.68514e-08	5.46366
ulm	WMC1018873	1	CD11c.	4.59966e-34	12.1767
ulm	WMC1018874	1	CD11c.	3.15083e-53	15.3749
ulm	WMC1018875	1	CD11c.	7.3071e-30	11.3583
ulm	WMC1018876	1	CD11c.	1.49225e-66	17.2578
ulm	WMC1018879	1	CD11c.	2.24539e-45	14.1505
ulm	WMC1018881	1	CD11c.	5.72789e-32	11.7755
ulm	WMC1018882	1	CD11c.	5.77404e-29	11.1758
ulm	WMC1018883	1	CD11c.	1.46862e-18	8.79532
ulm	WMC1018884	1	CD11c.	3.35644e-39	13.1093
ulm	WMC1018886	1	CD11c.	4.47137e-67	17.3276
ulm	WMC1018887	1	CD11c.	3.25442e-72	17.9993
ulm	WMC1018888	1	CD11c.	6.60177e-64	16.9003
ulm	WMC1018889	1	CD11c.	2.81689e-51	15.0798
ulm	WMC1018890	1	CD11c.	1.47906e-23	10.0078
ulm	WMC1018891	1	CD11c.	1.28784e-33	12.0921
ulm	WMC1018892	1	CD11c.	9.05953e-84	19.4265
ulm	WMC1018893	1	CD11c.	1.57223e-32	11.8843
ulm	WMC1018894	1	CD11c.	1.2415e-49	14.8266
ulm	WMC1018895	1	CD11c.	8.99693e-69	17.5522
ulm	WMC1018896	1	CD11c.	9.36597e-66	17.1508
ulm	WMC1018897	1	CD11c.	1.95618e-42	13.6645
ulm	WMC1018898	1	CD11c.	1.35731e-25	10.4627
ulm	WMC1018899	1	CD11c.	2.30329e-77	18.6486
ulm	WMC1018900	1	CD11c.	6.15703e-69	17.5738
ulm	WMC1018901	1	CD11c.	5.25322e-42	13.5921
ulm	WMC1018902	1	CD11c.	4.77604e-100	21.2782
ulm	WMC1018903	1	CD11c.	3.56599e-23	9.92014
ulm	WMC1018904	1	CD11c.	1.73577e-41	13.504
ulm	WMC1018905	1	CD11c.	2.72429e-82	19.2498
ulm	WMC1018906	1	CD11c.	9.12068e-73	18.07
ulm	WMC1018907	1	CD11c.	8.68381e-25	10.2851
ulm	WMC1018908	1	CD11c.	1.03571e-74	18.3169
ulm	WMC1018910	1	CD11c.	9.13098e-16	8.04051
ulm	WMC1018911	1	CD11c.	2.83778e-59	16.2557
ulm	WMC1018912	1	CD11c.	2.73411e-80	19.0078
ulm	WMC1018913	1	CD11c.	1.70888e-31	11.6827
ulm	WMC1018914	1	CD11c.	5.55162e-43	13.7562
ulm	WMC1018915	1	CD11c.	9.82101e-20	9.09453
ulm	WMC1018916	1	CD11c.	7.69108e-46	14.226
ulm	WMC1018917	1	CD11c.	5.31436e-51	15.0376
ulm	WMC1018918	1	CD11c.	1.74557e-75	18.4142
ulm	WMC1018921	1	CD11c.	7.00538e-109	22.2199
ulm	WMC1018922	1	CD11c.	6.64891e-73	18.0875
ulm	WMC1018923	1	CD11c.	5.96637e-47	14.4044
ulm	WMC1018924	1	CD11c.	4.62872e-48	14.5807
ulm	WMC1018925	1	CD11c.	7.65276e-10	6.1531
ulm	WMC1018927	1	CD11c.	4.20847e-35	12.3708
ulm	WMC1018929	1	CD11c.	2.2613e-56	15.839
ulm	WMC1018930	1	CD11c.	5.88695e-71	17.8372
ulm	WMC1018932	1	CD11c.	2.8616e-19	8.97739
ulm	WMC1018934	1	CD11c.	2.77121e-35	12.4044
ulm	WMC1018937	1	CD11c.	8.1278e-67	17.293
ulm	WMC1018939	1	CD11c.	6.8352e-60	16.3432
ulm	WMC1018940	1	CD11c.	7.29428e-12	6.85333
ulm	WMC1018942	1	CD11c.	2.35107e-45	14.1473
ulm	WMC1018943	1	CD11c.	2.0039e-34	12.2445
ulm	WMC1018944	1	CD11c.	1.62287e-27	10.875
ulm	WMC1018945	1	CD11c.	2.35081e-19	8.99904
ulm	WMC1018946	1	CD11c.	8.46013e-45	14.0566
ulm	WMC1018947	1	CD11c.	2.60707e-35	12.4093
ulm	WMC1018948	1	CD11c.	8.34387e-76	18.4544
ulm	WMC1018950	1	CD11c.	1.5383e-29	11.2929
ulm	WMC1018951	1	CD11c.	1.5185e-66	17.2568
ulm	WMC1018952	1	CD11c.	1.08946e-60	16.4553
ulm	WMC1018953	1	CD11c.	6.63179e-19	8.88428
ulm	WMC1018954	1	CD11c.	1.41647e-23	10.0121
ulm	WMC1018955	1	CD11c.	2.21054e-55	15.6943
ulm	WMC1018959	1	CD11c.	2.78072e-32	11.8364
ulm	WMC1018960	1	CD11c.	1.51819e-75	18.4218
ulm	WMC1018961	1	CD11c.	7.85696e-45	14.0618
ulm	WMC1018962	1	CD11c.	2.80054e-45	14.1349
ulm	WMC1018963	1	CD11c.	5.9162e-12	6.88323
ulm	WMC1018964	1	CD11c.	1.42743e-60	16.4389
ulm	WMC1018967	1	CD11c.	1.1976e-39	13.1875
ulm	WMC1018968	1	CD11c.	1.15949e-64	17.0031
ulm	WMC1018969	1	CD11c.	4.21459e-77	18.6161
ulm	WMC1018970	1	CD11c.	8.77252e-10	6.1314
ulm	WMC1018972	1	CD11c.	2.7568e-26	10.613
ulm	WMC1018974	1	CD11c.	1.75784e-67	17.3816
ulm	WMC1018975	1	CD11c.	1.14054e-57	16.0266
ulm	WMC1018976	1	CD11c.	5.50257e-50	14.8814
ulm	WMC1018977	1	CD11c.	5.38577e-45	14.0886
ulm	WMC1018978	1	CD11c.	2.53176e-39	13.1307
ulm	WMC1018979	1	CD11c.	1.70834e-45	14.1698
ulm	WMC1018980	1	CD11c.	1.19881e-57	16.0235
ulm	WMC1018981	1	CD11c.	2.46332e-30	11.4532
ulm	WMC1018983	1	CD11c.	2.03595e-37	12.7932
ulm	WMC1018985	1	CD11c.	5.20713e-72	17.973
ulm	WMC1018987	1	CD11c.	6.74892e-09	5.79801
ulm	WMC1018988	1	CD11c.	5.81558e-61	16.4935
ulm	WMC1018989	1	CD11c.	7.60949e-25	10.2978
ulm	WMC1018991	1	CD11c.	5.89976e-14	7.51234
ulm	WMC1018993	1	CD11c.	3.0807e-39	13.1158
ulm	WMC1018994	1	CD11c.	2.89649e-36	12.5846
ulm	WMC1018995	1	CD11c.	1.5963e-57	16.0056
ulm	WMC1018996	1	CD11c.	2.04594e-51	15.101
ulm	WMC1018997	1	CD11c.	2.35511e-49	14.7834
ulm	WMC1018998	1	CD11c.	4.17627e-56	15.8002
ulm	WMC1018999	1	CD11c.	2.98853e-26	10.6054
ulm	WMC1019000	1	CD11c.	8.42707e-45	14.0569
ulm	WMC1019001	1	CD11c.	7.49663e-57	15.9086
ulm	WMC1019002	1	CD11c.	8.51754e-24	10.0623
ulm	WMC1019003	1	CD11c.	3.29934e-46	14.2853
ulm	WMC1019004	1	CD11c.	2.82299e-47	14.4562
ulm	WMC1019005	1	CD11c.	6.7843e-42	13.5733
ulm	WMC1019007	1	CD11c.	6.14067e-92	20.3764
ulm	WMC1019008	1	CD11c.	1.22705e-50	14.9819
ulm	WMC1019009	1	CD11c.	1.46489e-08	5.66652
ulm	WMC1019010	1	CD11c.	1.26915e-18	8.81172
ulm	WMC1019011	1	CD11c.	1.59977e-53	15.4189
ulm	WMC1019012	1	CD11c.	3.95101e-59	16.2353
ulm	WMC1019013	1	CD11c.	2.91628e-43	13.8028
ulm	WMC1019017	1	CD11c.	3.91868e-39	13.0975
ulm	WMC1019018	1	CD11c.	3.27048e-60	16.3883
ulm	WMC1019020	1	CD11c.	1.98117e-20	9.26717
ulm	WMC1019023	1	CD11c.	4.70406e-19	8.92244
ulm	WMC1019024	1	CD11c.	3.64174e-24	10.1458
ulm	WMC1019025	1	CD11c.	7.26461e-53	15.3204
ulm	WMC1019027	1	CD11c.	3.67153e-63	16.7983
ulm	WMC1019029	1	CD11c.	7.44753e-35	12.3247
ulm	WMC1019033	1	CD11c.	1.43987e-37	12.8201
ulm	WMC1019034	1	CD11c.	1.81703e-54	15.5594
ulm	WMC1019036	1	CD11c.	1.03524e-73	18.1904
ulm	WMC1019038	1	CD11c.	2.03065e-44	13.9942
ulm	WMC1019039	1	CD11c.	7.64985e-103	21.5806
ulm	WMC1019040	1	CD11c.	1.89458e-39	13.1527
ulm	WMC1019041	1	CD11c.	1.52692e-38	12.9935
ulm	WMC1019042	1	CD11c.	1.19988e-71	17.9264
ulm	WMC1019043	1	CD11c.	6.08186e-41	13.4111
ulm	WMC1019044	1	CD11c.	4.09695e-32	11.8038
ulm	WMC1019045	1	CD11c.	4.18444e-23	9.90414
ulm	WMC1019046	1	CD11c.	3.99434e-34	12.1882
ulm	WMC1019047	1	CD11c.	2.159e-23	9.9702
ulm	WMC1019048	1	CD11c.	3.92527e-55	15.6576
ulm	WMC1019050	1	CD11c.	1.49284e-15	7.97999
ulm	WMC1019051	1	CD11c.	4.01937e-95	20.7351
ulm	WMC1019052	1	CD11c.	2.68246e-33	12.0316
ulm	WMC1019054	1	CD11c.	9.36321e-57	15.8946
ulm	WMC1019055	1	CD11c.	4.54888e-30	11.3997
ulm	WMC1019056	1	CD11c.	4.6209e-24	10.1225
ulm	WMC1019058	1	CD11c.	8.19011e-98	21.0335
ulm	WMC1019059	1	CD11c.	1.44938e-21	9.54265
ulm	WMC1019060	1	CD11c.	5.23465e-50	14.8848
ulm	WMC1019062	1	CD11c.	7.08772e-38	12.8751
ulm	WMC1019063	1	CD11c.	3.86746e-35	12.3776
ulm	WMC1019065	1	CD11c.	1.23813e-56	15.877
ulm	WMC1019066	1	CD11c.	8.32935e-40	13.2149
ulm	WMC1019069	1	CD11c.	1.706e-32	11.8774
ulm	WMC1019071	1	CD11c.	3.23993e-17	8.44047
ulm	WMC1019073	1	CD11c.	6.34281e-12	6.8733
ulm	WMC1019074	1	CD11c.	7.31176e-43	13.7362
ulm	WMC1019076	1	CD11c.	1.56784e-18	8.78796
ulm	WMC1019077	1	CD11c.	1.35094e-27	10.8917
ulm	WMC1019078	1	CD11c.	2.86334e-97	20.9736
ulm	WMC1019079	1	CD11c.	2.25495e-15	7.92886
ulm	WMC1019080	1	CD11c.	1.26228e-100	21.3411
ulm	WMC1019081	1	CD11c.	1.25752e-22	9.79333
ulm	WMC1019082	1	CD11c.	7.99938e-54	15.4638
ulm	WMC1019083	1	CD11c.	6.80293e-65	17.0345
ulm	WMC1019084	1	CD11c.	6.1847e-38	12.8857
ulm	WMC1019085	1	CD11c.	5.49289e-22	9.64291
ulm	WMC1019086	1	CD11c.	1.01793e-21	9.57928
ulm	WMC1019087	1	CD11c.	8.48043e-91	20.2464
ulm	WMC1019088	1	CD11c.	4.48713e-30	11.4009
ulm	WMC1019089	1	CD11c.	1.14947e-08	5.70797
ulm	WMC1019090	1	CD11c.	6.80966e-61	16.4839
ulm	WMC1019091	1	CD11c.	4.94633e-31	11.5918
ulm	WMC1019092	1	CD11c.	5.58561e-36	12.5324
ulm	WMC1019093	1	CD11c.	9.60406e-24	10.0505
ulm	WMC1019094	1	CD11c.	1.75328e-38	12.9829
ulm	WMC1019095	1	CD11c.	7.4412e-91	20.2529
ulm	WMC1019097	1	CD11c.	7.96569e-16	8.05725
ulm	WMC1019098	1	CD11c.	2.09802e-57	15.9885
ulm	WMC1019099	1	CD11c.	5.27359e-07	5.01671
ulm	WMC1019100	1	CD11c.	5.76943e-68	17.4457
ulm	WMC1019101	1	CD11c.	1.60722e-30	11.4902
ulm	WMC1019102	1	CD11c.	6.28747e-37	12.705
ulm	WMC1019103	1	CD11c.	4.9833e-67	17.3214
ulm	WMC1019104	1	CD11c.	2.00078e-82	19.2659
ulm	WMC1019105	1	CD11c.	3.41442e-47	14.4431
ulm	WMC1019106	1	CD11c.	3.25615e-26	10.5974
ulm	WMC1019111	1	CD11c.	2.54465e-49	14.7782
ulm	WMC1019113	1	CD11c.	1.19677e-26	10.6908
ulm	WMC1019114	1	CD11c.	4.44939e-36	12.5505
ulm	WMC1019115	1	CD11c.	3.77755e-46	14.2758
ulm	WMC1019116	1	CD11c.	1.14509e-102	21.5617
ulm	WMC1019117	1	CD11c.	6.13852e-81	19.0866
ulm	WMC1019120	1	CD11c.	4.3393e-18	8.67266
ulm	WMC1019121	1	CD11c.	4.63656e-37	12.7289
ulm	WMC1019126	1	CD11c.	1.50472e-15	7.97901
ulm	WMC1019127	1	CD11c.	8.75526e-26	10.5043
ulm	WMC1019128	1	CD11c.	6.04597e-47	14.4035
ulm	WMC1019129	1	CD11c.	3.47737e-28	11.0149
ulm	WMC1019130	1	CD11c.	1.02999e-41	13.5426
ulm	WMC1019131	1	CD11c.	4.74907e-70	17.7194
ulm	WMC1019136	1	CD11c.	2.22916e-34	12.2358
ulm	WMC1019137	1	CD11c.	5.94723e-10	6.19298
ulm	WMC1019140	1	CD11c.	1.38282e-31	11.7007
ulm	WMC1019141	1	CD11c.	1.10677e-19	9.08151
ulm	WMC1019142	1	CD11c.	1.72183e-56	15.8562
ulm	WMC1019143	1	CD11c.	8.18463e-38	12.864
ulm	WMC1019144	1	CD11c.	4.40336e-20	9.18143
ulm	WMC1019145	1	CD11c.	1.25114e-130	24.387
ulm	WMC1019146	1	CD11c.	1.152e-28	11.1142
ulm	WMC1019147	1	CD11c.	1.9303e-80	19.0262
ulm	WMC1019148	1	CD11c.	7.55264e-25	10.2986
ulm	WMC1019149	1	CD11c.	8.47408e-63	16.7483
ulm	WMC1019150	1	CD11c.	1.01312e-19	9.09114
ulm	WMC1019152	1	CD11c.	3.45571e-19	8.95657
ulm	WMC1019154	1	CD11c.	7.30068e-38	12.8729
ulm	WMC1019158	1	CD11c.	1.25037e-16	8.28095
ulm	WMC1019159	1	CD11c.	3.13259e-19	8.96741
ulm	WMC1019160	1	CD11c.	2.13368e-77	18.6527
ulm	WMC1019161	1	CD11c.	1.37633e-33	12.0867
ulm	WMC1019162	1	CD11c.	2.82504e-47	14.4562
ulm	WMC1019167	1	CD11c.	2.13304e-27	10.85
ulm	WMC1019168	1	CD11c.	3.1553e-75	18.3819
ulm	WMC1019170	1	CD11c.	1.98457e-45	14.1592
ulm	WMC1019171	1	CD11c.	3.42929e-43	13.7911
ulm	WMC1019172	1	CD11c.	7.16647e-21	9.37523
ulm	WMC1019173	1	CD11c.	2.24655e-05	4.23924
ulm	WMC1019175	1	CD11c.	1.68111e-29	11.2851
ulm	WMC1019176	1	CD11c.	7.48997e-31	11.5561
ulm	WMC1019177	1	CD11c.	4.39554e-100	21.2822
ulm	WMC1019178	1	CD11c.	1.29131e-30	11.5091
ulm	WMC1019179	1	CD11c.	2.33555e-38	12.9608
ulm	WMC1019180	1	CD11c.	6.16073e-10	6.18742
ulm	WMC1019181	1	CD11c.	2.64548e-06	4.6971
ulm	WMC1019184	1	CD11c.	9.07263e-18	8.58819
ulm	WMC1019185	1	CD11c.	2.31975e-38	12.9614
ulm	WMC1019186	1	CD11c.	1.75399e-43	13.8395
ulm	WMC1019187	1	CD11c.	3.71285e-44	13.9511
ulm	WMC1019188	1	CD11c.	2.9643e-20	9.22401
ulm	WMC1019189	1	CD11c.	2.70886e-37	12.7709
ulm	WMC1019191	1	CD11c.	2.80151e-51	15.0801
ulm	WMC1019192	1	CD11c.	1.97699e-130	24.3681
ulm	WMC1019193	1	CD11c.	1.32475e-36	12.6464
ulm	WMC1019195	1	CD11c.	1.60314e-50	14.964
ulm	WMC1019196	1	CD11c.	2.00635e-84	19.5043
ulm	WMC1019198	1	CD11c.	6.32017e-90	20.1465
ulm	WMC1019199	1	CD11c.	2.26958e-40	13.3127
ulm	WMC1019200	1	CD11c.	4.19191e-60	16.3731
ulm	WMC1019202	1	CD11c.	3.58872e-21	9.44803
ulm	WMC1019204	1	CD11c.	1.63647e-20	9.28758
ulm	WMC1019205	1	CD11c.	2.74202e-58	16.1154
ulm	WMC1019206	1	CD11c.	4.99876e-13	7.22716
ulm	WMC1019207	1	CD11c.	2.82098e-46	14.2962
ulm	WMC1019209	1	CD11c.	5.93047e-27	10.7559
ulm	WMC1019210	1	CD11c.	5.65547e-50	14.8796
ulm	WMC1019212	1	CD11c.	1.35315e-07	5.27222
ulm	WMC1019213	1	CD11c.	2.22861e-44	13.9876
ulm	WMC1019214	1	CD11c.	1.09633e-53	15.4434
ulm	WMC1019216	1	CD11c.	5.5319e-23	9.87614
ulm	WMC1019218	1	CD11c.	3.21922e-47	14.4471
ulm	WMC1019219	1	CD11c.	5.50647e-38	12.8947
ulm	WMC1019222	1	CD11c.	2.27751e-80	19.0175
ulm	WMC1019223	1	CD11c.	2.95229e-14	7.60252
ulm	WMC1019224	1	CD11c.	5.32348e-28	10.9764
ulm	WMC1019226	1	CD11c.	1.79877e-78	18.7854
ulm	WMC1019227	1	CD11c.	2.28131e-46	14.3111
ulm	WMC1019230	1	CD11c.	1.68606e-23	9.99477
ulm	WMC1019231	1	CD11c.	5.15758e-23	9.88317
ulm	WMC1019232	1	CD11c.	1.44124e-63	16.854
ulm	WMC1019234	1	CD11c.	5.24051e-86	19.6912
ulm	WMC1019235	1	CD11c.	5.8912e-50	14.8768
ulm	WMC1019236	1	CD11c.	1.78068e-79	18.9086
ulm	WMC1019238	1	CD11c.	1.40716e-67	17.3944
ulm	WMC1019239	1	CD11c.	5.80925e-34	12.1576
ulm	WMC1019240	1	CD11c.	1.91839e-94	20.6591
ulm	WMC1019241	1	CD11c.	1.0797e-33	12.1067
ulm	WMC1019242	1	CD11c.	9.94413e-18	8.57763
ulm	WMC1019243	1	CD11c.	1.51035e-96	20.8937
ulm	WMC1019245	1	CD11c.	3.92736e-43	13.7813
ulm	WMC1019246	1	CD11c.	3.29279e-23	9.92811
ulm	WMC1019247	1	CD11c.	3.3347e-38	12.9334
ulm	WMC1019248	1	CD11c.	1.87324e-36	12.619
ulm	WMC1019249	1	CD11c.	1.63433e-21	9.53017
ulm	WMC1019250	1	CD11c.	4.12652e-56	15.801
ulm	WMC1019251	1	CD11c.	7.83424e-30	11.3522
ulm	WMC1019252	1	CD11c.	1.11538e-99	21.2381
ulm	WMC1019253	1	CD11c.	1.09177e-68	17.5411
ulm	WMC1019254	1	CD11c.	1.80484e-37	12.8025
ulm	WMC1019255	1	CD11c.	3.28307e-37	12.7559
ulm	WMC1019256	1	CD11c.	8.36376e-28	10.9354
ulm	WMC1019257	1	CD11c.	2.95845e-27	10.82
ulm	WMC1019258	1	CD11c.	8.09466e-95	20.7011
ulm	WMC1019261	1	CD11c.	2.04662e-22	9.74388
ulm	WMC1019263	1	CD11c.	1.10142e-17	8.56584
ulm	WMC1019264	1	CD11c.	6.3797e-26	10.5342
ulm	WMC1019265	1	CD11c.	6.91105e-80	18.9588
ulm	WMC1019267	1	CD11c.	8.20286e-57	15.9029
ulm	WMC1019268	1	CD11c.	5.11943e-85	19.5746
ulm	WMC1019269	1	CD11c.	1.42029e-93	20.5614
ulm	WMC1019270	1	CD11c.	4.25678e-34	12.183
ulm	WMC1019271	1	CD11c.	4.79997e-13	7.23268
ulm	WMC1019273	1	CD11c.	1.5193e-18	8.7915
ulm	WMC1019274	1	CD11c.	4.84941e-18	8.65998
ulm	WMC1019275	1	CD11c.	1.4659e-36	12.6384
ulm	WMC1019277	1	CD11c.	9.46608e-27	10.7126
ulm	WMC1019278	1	CD11c.	6.79284e-33	11.9544
ulm	WMC1019279	1	CD11c.	3.37171e-19	8.95929
ulm	WMC1019281	1	CD11c.	6.34433e-14	7.50281
ulm	WMC1019282	1	CD11c.	0.000322607	3.59667
ulm	WMC1019283	1	CD11c.	4.01956e-34	12.1877
ulm	WMC1019284	1	CD11c.	6.29999e-82	19.206
ulm	WMC1019285	1	CD11c.	2.34491e-32	11.8508
ulm	WMC1019286	1	CD11c.	3.06045e-05	4.16929
ulm	WMC1019287	1	CD11c.	3.78778e-25	10.3649
ulm	WMC1019288	1	CD11c.	2.668e-23	9.94911
ulm	WMC1019289	1	CD11c.	5.09264e-41	13.4243
ulm	WMC1019290	1	CD11c.	4.52802e-37	12.7307
ulm	WMC1019291	1	CD11c.	6.79722e-69	17.5682
ulm	WMC1019292	1	CD11c.	6.77987e-22	9.62124
ulm	WMC1019293	1	CD11c.	5.71103e-28	10.97
ulm	WMC1019294	1	CD11c.	1.39665e-71	17.9179
ulm	WMC1019295	1	CD11c.	8.50645e-25	10.2871
ulm	WMC1019296	1	CD11c.	1.03028e-40	13.3718
ulm	WMC1020065	1	CD11c.	3.62119e-38	12.9271
ulm	WMC1020066	1	CD11c.	7.29268e-20	9.12687
ulm	WMC1020067	1	CD11c.	1.57845e-77	18.669
ulm	WMC1020068	1	CD11c.	1.32074e-26	10.6817
ulm	WMC1020069	1	CD11c.	2.44383e-77	18.6454
ulm	WMC1020070	1	CD11c.	2.45577e-44	13.9807
ulm	WMC1020071	1	CD11c.	2.25991e-66	17.2337
ulm	WMC1020073	1	CD11c.	4.77837e-38	12.9056
ulm	WMC1020074	1	CD11c.	3.98814e-15	7.85764
ulm	WMC1020075	1	CD11c.	4.64599e-34	12.1758
ulm	WMC1020076	1	CD11c.	2.4739e-57	15.9782
ulm	WMC1020077	1	CD11c.	1.0113e-21	9.57996
ulm	WMC1020078	1	CD11c.	1.86086e-71	17.9018
ulm	WMC1020079	1	CD11c.	2.59219e-53	15.3876
ulm	WMC1020080	1	CD11c.	2.17695e-05	4.24631
ulm	WMC1020081	1	CD11c.	1.21389e-90	20.2286
ulm	WMC1020082	1	CD11c.	1.46056e-28	11.0929
ulm	WMC1020085	1	CD11c.	2.10993e-13	7.34355
ulm	WMC1020086	1	CD11c.	7.96237e-42	13.5615
ulm	WMC1020087	1	CD11c.	6.13553e-40	13.238
ulm	WMC1020088	1	CD11c.	1.32046e-07	5.27671
ulm	WMC1020089	1	CD11c.	1.4054e-120	23.4099
ulm	WMC1020090	1	CD11c.	4.39984e-19	8.92985
ulm	WMC1020091	1	CD11c.	1.02479e-47	14.5261
ulm	WMC1020092	1	CD11c.	1.53515e-19	9.04578
ulm	WMC1020093	1	CD11c.	1.26246e-36	12.6502
ulm	WMC1020094	1	CD11c.	2.83592e-32	11.8348
ulm	WMC1020096	1	CD11c.	3.51001e-16	8.15699
ulm	WMC1020098	1	CD11c.	2.4347e-47	14.4664
ulm	WMC1020099	1	CD11c.	3.70169e-13	7.2679
ulm	WMC1020100	1	CD11c.	5.92371e-36	12.5278
ulm	WMC1020101	1	CD11c.	2.76765e-20	9.23138
ulm	WMC1020103	1	CD11c.	2.16626e-24	10.1965
ulm	WMC1020107	1	CD11c.	1.25373e-33	12.0944
ulm	WMC1020108	1	CD11c.	1.01286e-47	14.5269
ulm	WMC1020109	1	CD11c.	8.13001e-32	11.7458
ulm	WMC1020110	1	CD11c.	0.00413798	2.86757
ulm	WMC1020111	1	CD11c.	2.10682e-35	12.4264
ulm	WMC1020113	1	CD11c.	3.06764e-30	11.4341
ulm	WMC1020114	1	CD11c.	7.57812e-44	13.9
ulm	WMC1020116	1	CD11c.	1.44046e-19	9.05274
ulm	WMC1020117	1	CD11c.	1.80583e-25	10.4356
ulm	WMC1020118	1	CD11c.	7.65732e-29	11.1507
ulm	WMC1020119	1	CD11c.	1.26565e-68	17.5327
ulm	WMC1020120	1	CD11c.	3.01512e-09	5.93179
ulm	WMC1020121	1	CD11c.	1.38991e-106	21.9788
ulm	WMC1020123	1	CD11c.	4.73979e-11	6.58027
ulm	WMC1020124	1	CD11c.	7.71813e-35	12.3218
ulm	WMC1020127	1	CD11c.	2.98788e-67	17.3509
ulm	WMC1020128	1	CD11c.	1.89009e-20	9.2722
ulm	WMC1020131	1	CD11c.	1.59174e-15	7.97205
ulm	WMC1020132	1	CD11c.	2.34675e-28	11.0503
ulm	WMC1020134	1	CD11c.	5.2785e-28	10.9772
ulm	WMC1020135	1	CD11c.	1.12632e-15	8.01473
ulm	WMC1020136	1	CD11c.	3.77273e-17	8.42263
ulm	WMC1020138	1	CD11c.	3.69746e-13	7.26806
ulm	WMC1020139	1	CD11c.	5.07484e-14	7.53204
ulm	WMC1020140	1	CD11c.	1.14345e-25	10.479
ulm	WMC1020141	1	CD11c.	4.26401e-21	9.42993
ulm	WMC1020143	1	CD11c.	3.00354e-38	12.9415
ulm	WMC1020144	1	CD11c.	3.25556e-12	6.96787
ulm	WMC1020145	1	CD11c.	1.54239e-42	13.6818
ulm	WMC1020147	1	CD11c.	5.19814e-11	6.56652
ulm	WMC1020149	1	CD11c.	4.73935e-39	13.083
ulm	WMC1020150	1	CD11c.	2.61901e-46	14.3014
ulm	WMC1020152	1	CD11c.	2.88802e-54	15.5296
ulm	WMC1020153	1	CD11c.	8.20884e-41	13.3887
ulm	WMC1020154	1	CD11c.	7.59814e-22	9.6095
ulm	WMC1020155	1	CD11c.	1.57207e-14	7.68371
ulm	WMC1020156	1	CD11c.	1.26502e-28	11.1058
ulm	WMC1020157	1	CD11c.	2.85203e-27	10.8233
ulm	WMC1020158	1	CD11c.	2.06349e-48	14.6359
ulm	WMC1020159	1	CD11c.	4.20743e-31	11.6057
ulm	WMC1020160	1	CD11c.	1.05427e-16	8.30126
ulm	WMC1020161	1	CD11c.	3.83571e-28	11.006
ulm	WMC1020162	1	CD11c.	5.26745e-26	10.5522
ulm	WMC1020163	1	CD11c.	3.12581e-32	11.8266
ulm	WMC1020164	1	CD11c.	3.35581e-36	12.5729
ulm	WMC1020165	1	CD11c.	8.50975e-40	13.2133
ulm	WMC1020166	1	CD11c.	5.06065e-68	17.4532
ulm	WMC1020167	1	CD11c.	4.13018e-17	8.41201
ulm	WMC1020169	1	CD11c.	2.94558e-27	10.8204
ulm	WMC1020172	1	CD11c.	0.00208882	3.07746
ulm	WMC1020173	1	CD11c.	5.7484e-51	15.0324
ulm	WMC1020174	1	CD11c.	3.9312e-28	11.0038
ulm	WMC1020175	1	CD11c.	7.90966e-63	16.7525
ulm	WMC1020176	1	CD11c.	1.33371e-27	10.8929
ulm	WMC1020177	1	CD11c.	7.89308e-60	16.3344
ulm	WMC1020178	1	CD11c.	1.02687e-60	16.4589
ulm	WMC1020181	1	CD11c.	4.04634e-42	13.6113
ulm	WMC1020183	1	CD11c.	2.38962e-19	8.99724
ulm	WMC1020184	1	CD11c.	1.06833e-21	9.57428
ulm	WMC1020188	1	CD11c.	2.71939e-25	10.3966
ulm	WMC1020189	1	CD11c.	8.36413e-47	14.3809
ulm	WMC1020190	1	CD11c.	3.0636e-71	17.8739
ulm	WMC1020192	1	CD11c.	8.85878e-18	8.59093
ulm	WMC1020194	1	CD11c.	6.37723e-49	14.7159
ulm	WMC1020197	1	CD11c.	9.53419e-26	10.4962
ulm	WMC1020198	1	CD11c.	1.65743e-26	10.6605
ulm	WMC1020199	1	CD11c.	3.49743e-05	4.13875
ulm	WMC1020200	1	CD11c.	6.86105e-66	17.169
ulm	WMC1020201	1	CD11c.	1.3199e-26	10.6817
ulm	WMC1020202	1	CD11c.	3.62473e-80	18.9929
ulm	WMC1020203	1	CD11c.	1.14383e-41	13.5348
ulm	WMC1020204	1	CD11c.	1.2223e-18	8.81594
ulm	WMC1020205	1	CD11c.	2.26368e-58	16.1273
ulm	WMC1020207	1	CD11c.	5.42822e-46	14.2504
ulm	WMC1020208	1	CD11c.	1.82059e-14	7.66488
ulm	WMC1020211	1	CD11c.	0.00473205	2.82485
ulm	WMC1020214	1	CD11c.	3.65954e-34	12.1954
ulm	WMC1020217	1	CD11c.	0.00439223	2.84865
ulm	WMC1020224	1	CD11c.	3.8851e-22	9.67844
ulm	WMC1020225	1	CD11c.	1.24339e-53	15.4353
ulm	WMC1020226	1	CD11c.	2.63646e-55	15.6831
ulm	WMC1020227	1	CD11c.	4.3286e-69	17.5939
ulm	WMC1020228	1	CD11c.	2.45953e-89	20.0786
ulm	WMC1020229	1	CD11c.	2.00065e-30	11.4712
ulm	WMC1020230	1	CD11c.	9.03314e-37	12.6765
ulm	WMC1020231	1	CD11c.	3.67102e-39	13.1025
ulm	WMC1020232	1	CD11c.	1.04916e-34	12.297
ulm	WMC1020233	1	CD11c.	4.64563e-12	6.91761
ulm	WMC1020234	1	CD11c.	3.69716e-67	17.3386
ulm	WMC1020235	1	CD11c.	4.25385e-31	11.6047
ulm	WMC1020236	1	CD11c.	1.48698e-07	5.25488
ulm	WMC1020237	1	CD11c.	1.08432e-31	11.7214
ulm	WMC1020239	1	CD11c.	2.38787e-44	13.9827
ulm	WMC1020240	1	CD11c.	1.69806e-11	6.73136
ulm	WMC1020241	1	CD11c.	5.23392e-65	17.0499
ulm	WMC1020242	1	CD11c.	8.27407e-18	8.59878
ulm	WMC1020244	1	CD11c.	5.94596e-58	16.0673
ulm	WMC1020245	1	CD11c.	1.0391e-31	11.725
ulm	WMC1020246	1	CD11c.	5.40516e-15	7.81941
ulm	WMC1020248	1	CD11c.	1.88934e-70	17.7715
ulm	WMC1020249	1	CD11c.	7.91769e-25	10.294
ulm	WMC1020250	1	CD11c.	6.23188e-39	13.0621
ulm	WMC1020252	1	CD11c.	6.41048e-13	7.19326
ulm	WMC1020253	1	CD11c.	4.43397e-33	11.9899
ulm	WMC1020254	1	CD11c.	5.88405e-37	12.7102
ulm	WMC1020255	1	CD11c.	1.89675e-60	16.4216
ulm	WMC1020257	1	CD11c.	1.13665e-28	11.1154
ulm	WMC1020259	1	CD11c.	2.07744e-67	17.3719
ulm	WMC1020261	1	CD11c.	4.17143e-40	13.267
ulm	WMC1020262	1	CD11c.	1.79276e-28	11.0745
ulm	WMC1020265	1	CD11c.	4.79227e-34	12.1733
ulm	WMC1020266	1	CD11c.	8.19245e-09	5.76539
ulm	WMC1020268	1	CD11c.	4.75939e-05	4.06748
ulm	WMC1020269	1	CD11c.	1.22612e-19	9.07034
ulm	WMC1020270	1	CD11c.	3.39931e-09	5.91206
ulm	WMC1020273	1	CD11c.	1.02492e-10	6.46454
ulm	WMC1020274	1	CD11c.	9.6664e-07	4.89889
ulm	WMC1020277	1	CD11c.	3.38393e-11	6.63023
ulm	WMC1020278	1	CD11c.	1.48031e-30	11.4973
ulm	WMC1020280	1	CD11c.	2.44159e-30	11.4539
ulm	WMC1020281	1	CD11c.	5.22122e-48	14.5724
ulm	WMC1020282	1	CD11c.	9.36973e-12	6.8174
ulm	WMC1020285	1	CD11c.	6.18587e-74	18.2188
ulm	WMC1020287	1	CD11c.	8.87775e-14	7.45861
ulm	WMC1020288	1	CD11c.	9.84585e-55	15.5988
ulm	WMC1020290	1	CD11c.	1.48166e-25	10.4544
ulm	WMC1020294	1	CD11c.	1.76788e-23	9.99007
ulm	WMC1020301	1	CD11c.	5.00178e-17	8.3895
ulm	WMC1020302	1	CD11c.	3.89489e-42	13.6141
ulm	WMC1020306	1	CD11c.	2.34614e-21	9.4925
ulm	WMC1020308	1	CD11c.	1.58467e-13	7.3818
ulm	WMC1020309	1	CD11c.	2.81586e-51	15.0798
ulm	WMC1020310	1	CD11c.	8.95545e-51	15.0029
ulm	WMC1020311	1	CD11c.	6.56192e-55	15.6248
ulm	WMC1020313	1	CD11c.	3.78387e-64	16.9333
ulm	WMC1020315	1	CD11c.	8.82881e-38	12.8581
ulm	WMC1020316	1	CD11c.	9.04331e-40	13.2087
ulm	WMC1020319	1	CD11c.	5.75865e-38	12.8912
[truncated: 7,661 more rows]

## Sheet: invivo cell class
statistics	barcode	num of cells	celltype	avg p_value	avg score
ulm	WMC1136803	2	CD11c._TCRb.	0.000619602	3.62561
ulm	WMC1136804	1	CD11c.	1.2133e-09	6.07957
ulm	WMC1136807	2	CD11c._TCRb.	0.00748474	2.72235
ulm	WMC1136809	2	CD11c._TCRb.	0.000832686	4.55579
ulm	WMC1136811	1	CD11c.	3.06428e-31	11.6328
ulm	WMC1136813	2	CD11c._TCRb.	1.77465e-07	8.29503
ulm	WMC1136814	2	CD11c._TCRb.	7.64555e-07	5.66408
ulm	WMC1136817	2	CD11c._TCRb.	0.000108873	4.67447
ulm	WMC1136818	1	CD11c.	1.05333e-17	8.57099
ulm	WMC1136822	2	CD11c._TCRb.	0.003172	5.23658
ulm	WMC1136823	1	CD11c.	5.09216e-42	13.5944
ulm	WMC1136825	1	CD11c.	1.90696e-18	8.7659
ulm	WMC1136826	1	CD11c.	2.60958e-20	9.23768
ulm	WMC1136828	2	CD11c._TCRb.	0.00522871	7.3828
ulm	WMC1136830	2	CD11c._TCRb.	0.00165371	3.16329
ulm	WMC1136831	2	CD11c._TCRb.	0.016513	5.84511
ulm	WMC1136834	2	CD11c._TCRb.	1.67962e-08	6.05525
ulm	WMC1136835	1	CD11c.	1.29726e-29	11.3079
ulm	WMC1136836	1	CD11c.	1.725e-23	9.9925
ulm	WMC1136839	1	CD11c.	0.0189	2.34757
ulm	WMC1136840	1	CD11c.	1.16844e-12	7.11079
ulm	WMC1136841	2	CD11c._TCRb.	0.00681948	2.75685
ulm	WMC1136844	2	CD11c._TCRb.	0.001083	3.54956
ulm	WMC1136845	2	CD11c._TCRb.	5.15754e-10	6.82688
ulm	WMC1136846	1	CD11c.	1.00216e-26	10.7073
ulm	WMC1136848	2	CD11c._TCRb.	4.78772e-06	5.0181
ulm	WMC1136849	1	CD11c.	1.03215e-07	5.32171
ulm	WMC1136851	2	CD11c._TCRb.	6.8353e-05	6.75618
ulm	WMC1136852	2	CD11c._TCRb.	0.00499905	2.83224
ulm	WMC1136853	2	CD11c._TCRb.	4.5798e-05	6.02934
ulm	WMC1136854	2	CD11c._TCRb.	0.00661925	2.73022
ulm	WMC1136856	2	CD11c._TCRb.	4.74303e-05	4.08305
ulm	WMC1136857	2	CD11c._TCRb.	0.000460995	6.6642
ulm	WMC1136860	1	CD11c.	5.17999e-07	5.02015
ulm	WMC1136862	1	CD11c.	0.000388598	3.54794
ulm	WMC1136865	2	CD11c._TCRb.	0.000109112	8.35109
ulm	WMC1136866	2	CD11c._TCRb.	1.48128e-05	5.68756
ulm	WMC1136867	2	CD11c._TCRb.	5.7784e-05	4.11511
ulm	WMC1136870	2	CD11c._TCRb.	8.65721e-07	4.94283
ulm	WMC1136871	2	CD11c._TCRb.	0.000125098	7.90918
ulm	WMC1136874	1	CD11c.	1.59015e-07	5.24251
ulm	WMC1136875	2	CD11c._TCRb.	0.00381354	3.38312
ulm	WMC1136876	2	CD11c._TCRb.	1.85523e-05	4.48503
ulm	WMC1136877	2	CD11c._TCRb.	4.03965e-09	6.6784
ulm	WMC1136879	2	CD11c._TCRb.	0.0241859	7.55248
ulm	WMC1136881	2	CD11c._TCRb.	0.000366148	8.3739
ulm	WMC1136883	2	CD11c._TCRb.	9.61897e-05	6.84321
ulm	WMC1136884	2	CD11c._TCRb.	0.0237842	4.43391
ulm	WMC1136886	1	CD11c.	3.51242e-13	7.275
ulm	WMC1136888	2	CD11c._TCRb.	3.70813e-06	6.27879
ulm	WMC1136889	2	CD11c._TCRb.	4.66447e-07	5.71298
ulm	WMC1136893	2	CD11c._TCRb.	1.74213e-05	6.81561
ulm	WMC1136895	2	CD11c._TCRb.	0.00784769	3.64326
ulm	WMC1136898	1	CD11c.	0.00689859	2.70181
ulm	WMC1136899	2	CD11c._TCRb.	0.0206173	5.473
ulm	WMC1136900	2	CD11c._TCRb.	9.70196e-06	6.0419
ulm	WMC1136901	1	CD11c.	2.85236e-24	10.1697
ulm	WMC1136903	1	CD11c.	0.000674684	3.39987
ulm	WMC1136905	1	CD11c.	2.05402e-09	5.99453
ulm	WMC1136906	2	CD11c._TCRb.	1.88102e-07	6.27915
ulm	WMC1136908	1	CD11c.	4.75773e-06	4.57567
ulm	WMC1136914	2	CD11c._TCRb.	8.52927e-08	7.45981
ulm	WMC1136915	1	CD11c.	1.03605e-16	8.30334
ulm	WMC1136924	1	CD11c.	6.66939e-27	10.745
ulm	WMC1136925	2	CD11c._TCRb.	0.00044607	4.11182
ulm	WMC1136926	1	CD11c.	3.10502e-12	6.97453
ulm	WMC1136927	1	CD11c.	1.92312e-08	5.61965
ulm	WMC1136928	1	CD11c.	2.35353e-12	7.01342
ulm	WMC1136930	1	CD11c.	4.85266e-28	10.9848
ulm	WMC1136933	2	CD11c._TCRb.	0.00332977	6.07309
ulm	WMC1136934	2	CD11c._TCRb.	0.00347568	3.7168
ulm	WMC1136936	1	CD11c.	1.36208e-11	6.76339
ulm	WMC1136941	2	CD11c._TCRb.	0.00129727	4.96668
ulm	WMC1136943	2	CD11c._TCRb.	0.000151413	4.47164
ulm	WMC1136944	1	CD11c.	1.78131e-05	4.29107
ulm	WMC1136945	2	CD11c._TCRb.	0.00526823	3.38344
ulm	WMC1136947	1	CD11c.	3.94604e-19	8.9419
ulm	WMC1136948	2	CD11c._TCRb.	0.00243993	5.08477
ulm	WMC1136949	1	CD11c.	5.23226e-31	11.587
ulm	WMC1136952	1	CD11c.	1.75634e-06	4.78015
ulm	WMC1136953	1	CD11c.	2.39171e-15	7.92153
ulm	WMC1136954	2	CD11c._TCRb.	0.00307396	4.48391
ulm	WMC1136955	1	CD11c.	9.21981e-24	10.0545
ulm	WMC1136956	2	CD11c._TCRb.	0.000106035	5.03149
ulm	WMC1136957	1	CD11c.	2.2666e-18	8.74639
ulm	WMC1136959	1	CD11c.	7.37843e-11	6.5141
ulm	WMC1136961	2	CD11c._TCRb.	0.00832972	6.15777
ulm	WMC1136962	2	CD11c._TCRb.	1.93444e-08	7.53928
ulm	WMC1136963	2	CD11c._TCRb.	4.48881e-14	8.64652
ulm	WMC1136964	1	CD11c.	2.71794e-27	10.8277
ulm	WMC1136967	2	CD11c._TCRb.	0.000619117	3.79881
ulm	WMC1136968	1	CD11c.	0.0136025	2.46768
ulm	WMC1136969	2	CD11c._TCRb.	0.000965539	4.18101
ulm	WMC1136970	1	CD11c.	5.48856e-16	8.10273
ulm	WMC1136971	2	CD11c._TCRb.	9.21616e-08	7.30016
ulm	WMC1136974	1	CD11c.	7.75518e-16	8.06053
ulm	WMC1136975	1	CD11c.	3.11691e-30	11.4327
ulm	WMC1136977	1	CD11c.	4.83804e-07	5.03326
ulm	WMC1136980	2	CD11c._TCRb.	0.00014424	3.89529
ulm	WMC1136984	2	CD11c._TCRb.	1.91673e-05	4.30474
ulm	WMC1136986	1	CD11c.	0.0137511	2.46378
ulm	WMC1136987	1	CD11c.	1.18612e-41	13.5322
ulm	WMC1136988	2	CD11c._TCRb.	0.00157684	3.21802
ulm	WMC1136989	2	CD11c._TCRb.	0.0142215	4.93743
ulm	WMC1136990	2	CD11c._TCRb.	0.00015638	6.8088
ulm	WMC1136991	2	CD11c._TCRb.	0.000336547	4.49521
ulm	WMC1136992	2	CD11c._TCRb.	5.84749e-07	5.36042
ulm	WMC1136993	2	CD11c._TCRb.	0.00938666	4.84039
ulm	WMC1136994	1	CD11c.	1.13463e-16	8.29252
ulm	WMC1136995	1	CD11c.	8.15298e-09	5.7662
ulm	WMC1136998	2	CD11c._TCRb.	0.0229981	5.20992
ulm	WMC1136999	1	CD11c.	1.18509e-17	8.55739
ulm	WMC1137001	2	CD11c._TCRb.	0.000937998	4.22238
ulm	WMC1137002	2	CD11c._TCRb.	1.87816e-08	5.71551
ulm	WMC1137004	2	CD11c._TCRb.	9.97886e-06	4.85914
ulm	WMC1137005	1	CD11c.	9.7512e-21	9.34263
ulm	WMC1137006	1	CD11c.	2.2437e-06	4.73066
ulm	WMC1137007	1	CD11c.	1.10126e-22	9.80675
ulm	WMC1137008	2	CD11c._TCRb.	0.015773	4.84761
ulm	WMC1137010	2	CD11c._TCRb.	1.50218e-06	5.32442
ulm	WMC1137012	2	CD11c._TCRb.	0.000634026	5.26078
ulm	WMC1137013	2	CD11c._TCRb.	0.00309245	5.15
ulm	WMC1137014	1	CD11c.	6.42938e-07	4.97846
ulm	WMC1137018	1	CD11c.	4.42069e-21	9.42614
ulm	WMC1137019	1	CD11c.	1.06444e-10	6.45881
ulm	WMC1137022	2	CD11c._TCRb.	0.00377328	2.95426
ulm	WMC1137023	1	CD11c.	5.79302e-30	11.3786
ulm	WMC1137025	2	CD11c._TCRb.	1.26219e-07	7.12018
ulm	WMC1137026	2	CD11c._TCRb.	7.55655e-07	5.68371
ulm	WMC1137032	2	CD11c._TCRb.	0.00950289	4.90836
ulm	WMC1137037	2	CD11c._TCRb.	0.0139941	6.21798
ulm	WMC1137038	2	CD11c._TCRb.	1.09958e-05	6.77915
ulm	WMC1137041	2	CD11c._TCRb.	2.28544e-05	6.49278
ulm	WMC1137042	2	CD11c._TCRb.	0.000171759	6.1889
ulm	WMC1137043	1	CD11c.	2.56418e-40	13.3036
ulm	WMC1137044	1	CD11c.	5.53613e-45	14.0867
ulm	WMC1137045	1	CD11c.	2.98787e-24	10.1651
ulm	WMC1137047	1	CD11c.	2.53832e-08	5.57147
ulm	WMC1137048	2	CD11c._TCRb.	0.0226887	2.95029
ulm	WMC1137049	2	CD11c._TCRb.	8.81835e-07	5.93289
ulm	WMC1137051	1	CD11c.	4.83014e-34	12.1727
ulm	WMC1137053	1	CD11c.	3.13775e-05	4.16359
ulm	WMC1137054	2	CD11c._TCRb.	0.000232946	6.43506
ulm	WMC1137058	1	CD11c.	0.000341469	3.58186
ulm	WMC1137059	2	CD11c._TCRb.	0.00902258	3.98457
ulm	WMC1137060	2	CD11c._TCRb.	5.78666e-06	4.61127
ulm	WMC1137063	2	CD11c._TCRb.	0.00857996	5.66153
ulm	WMC1137066	1	CD11c.	1.4796e-14	7.69148
ulm	WMC1137067	2	CD11c._TCRb.	0.00516216	3.73817
ulm	WMC1137068	2	CD11c._TCRb.	0.00732766	4.38959
ulm	WMC1137069	2	CD11c._TCRb.	0.00568437	5.04028
ulm	WMC1137070	1	CD11c.	0.0129915	2.48409
ulm	WMC1137071	1	CD11c.	0.00571022	2.76409
ulm	WMC1137072	2	CD11c._TCRb.	0.000212248	3.70426
ulm	WMC1137073	1	CD11c.	2.88013e-15	7.89837
ulm	WMC1137074	1	CD11c.	9.14417e-11	6.48179
ulm	WMC1137076	2	CD11c._TCRb.	0.0157216	3.91873
ulm	WMC1137077	1	CD11c.	1.32401e-10	6.42568
ulm	WMC1137078	2	CD11c._TCRb.	0.0155044	3.01534
ulm	WMC1137081	2	CD11c._TCRb.	2.22127e-05	5.4171
ulm	WMC1137083	2	CD11c._TCRb.	3.91113e-07	5.44693
ulm	WMC1137084	2	CD11c._TCRb.	1.88063e-05	4.40881
ulm	WMC1137085	1	CD11c.	1.50755e-07	5.25235
ulm	WMC1137088	2	CD11c._TCRb.	0.000852627	4.31735
ulm	WMC1137091	1	CD11c.	0.00414363	2.86714
ulm	WMC1137094	1	CD11c.	8.91736e-10	6.1288
ulm	WMC1137095	1	CD11c.	1.84172e-05	4.28366
ulm	WMC1137097	2	CD11c._TCRb.	0.00263365	3.07486
ulm	WMC1137099	1	CD11c.	8.90733e-32	11.7381
ulm	WMC1137100	1	CD11c.	0.00162406	3.15171
ulm	WMC1137101	2	CD11c._TCRb.	1.52799e-06	5.03878
ulm	WMC1137103	2	CD11c._TCRb.	0.000416336	6.20397
ulm	WMC1137104	1	CD11c.	6.74788e-30	11.3653
ulm	WMC1137105	1	CD11c.	3.93919e-14	7.56508
ulm	WMC1137109	1	CD11c.	6.56735e-14	7.49828
ulm	WMC1137110	2	CD11c._TCRb.	0.00513795	3.14096
ulm	WMC1137113	1	CD11c.	4.96189e-36	12.5418
ulm	WMC1137114	1	CD11c.	0.000550581	3.45507
ulm	WMC1137116	1	CD11c.	6.65008e-32	11.7629
ulm	WMC1137122	2	CD11c._TCRb.	5.60132e-07	7.5798
ulm	WMC1137123	1	CD11c.	8.73473e-05	3.9236
ulm	WMC1137127	1	CD11c.	2.73849e-51	15.0816
ulm	WMC1137128	1	CD11c.	0.000277449	3.63574
ulm	WMC1137130	2	CD11c._TCRb.	1.60687e-11	7.06541
ulm	WMC1137134	2	CD11c._TCRb.	0.0115021	2.64811
ulm	WMC1137136	2	CD11c._TCRb.	3.50143e-11	6.66767
ulm	WMC1137137	1	CD11c.	1.55291e-40	13.3411
ulm	WMC1137139	1	CD11c.	6.64956e-23	9.85764
ulm	WMC1137142	1	CD11c.	0.00020782	3.70958
ulm	WMC1137143	2	CD11c._TCRb.	2.78829e-05	4.19651
ulm	WMC1137144	1	CD11c.	0.00309301	2.95848
ulm	WMC1137145	2	CD11c._TCRb.	0.0139474	3.55399
ulm	WMC1137147	2	CD11c._TCRb.	2.99162e-05	6.02621
ulm	WMC1137148	1	CD11c.	1.29012e-08	5.68827
ulm	WMC1137149	1	CD11c.	0.000589428	3.43664
ulm	WMC1137151	2	CD11c._TCRb.	3.33852e-05	4.16796
ulm	WMC1137157	2	CD11c._TCRb.	0.0125957	3.09759
ulm	WMC1137160	2	CD11c._TCRb.	0.00013887	6.27085
ulm	WMC1137162	1	CD11c.	6.41132e-36	12.5215
ulm	WMC1137163	2	CD11c._TCRb.	0.00184809	4.4033
ulm	WMC1137164	2	CD11c._TCRb.	0.00672295	3.40827
ulm	WMC1137165	2	CD11c._TCRb.	0.0130065	4.11704
ulm	WMC1137166	1	CD11c.	2.40103e-13	7.32623
ulm	WMC1137169	2	CD11c._TCRb.	0.00259803	4.63624
ulm	WMC1137172	1	CD11c.	9.05452e-05	3.91493
ulm	WMC1137174	2	CD11c._TCRb.	7.11452e-05	6.94476
ulm	WMC1137177	2	CD11c._TCRb.	0.0136855	2.8652
ulm	WMC1137179	2	CD11c._TCRb.	0.00104005	3.8635
ulm	WMC1137181	2	CD11c._TCRb.	9.94557e-07	5.09081
ulm	WMC1137182	1	CD11c.	3.70646e-32	11.8122
ulm	WMC1137183	2	CD11c._TCRb.	2.77645e-11	7.69548
ulm	WMC1137184	1	CD11c.	1.4129e-12	7.0845
ulm	WMC1137187	1	CD11c.	0.00622952	2.73556
ulm	WMC1137188	2	CD11c._TCRb.	0.00562639	3.86632
ulm	WMC1137189	1	CD11c.	1.04916e-10	6.461
ulm	WMC1137190	2	CD11c._TCRb.	0.000560927	5.46872
ulm	WMC1137191	2	CD11c._TCRb.	0.0033805	3.26916
ulm	WMC1137196	1	CD11c.	8.77222e-05	3.92257
ulm	WMC1137197	2	CD11c._TCRb.	0.00557525	4.64085
ulm	WMC1137198	1	CD11c.	9.08851e-08	5.34482
ulm	WMC1137199	2	CD11c._TCRb.	1.06542e-07	5.95648
ulm	WMC1137200	1	CD11c.	9.59252e-16	8.03446
ulm	WMC1137201	2	CD11c._TCRb.	0.0111781	2.6117
ulm	WMC1137202	2	CD11c._TCRb.	0.0127625	3.19567
ulm	WMC1137204	1	CD11c.	1.58002e-13	7.38219
ulm	WMC1137209	2	CD11c._TCRb.	0.000259733	7.68426
ulm	WMC1137210	2	CD11c._TCRb.	0.0014265	4.09602
ulm	WMC1137211	2	CD11c._TCRb.	7.21558e-08	5.4638
ulm	WMC1137215	1	CD11c.	0.00218602	3.06387
ulm	WMC1137216	1	CD11c.	1.74444e-16	8.24115
ulm	WMC1137217	2	CD11c._TCRb.	0.00242039	3.34584
ulm	WMC1137218	1	CD11c.	1.53471e-18	8.79036
ulm	WMC1137219	2	CD11c._TCRb.	0.00294621	2.99133
ulm	WMC1137221	2	CD11c._TCRb.	2.69889e-05	4.20366
ulm	WMC1137222	1	CD11c.	9.86114e-12	6.81005
ulm	WMC1137223	1	CD11c.	1.1669e-18	8.82114
ulm	WMC1137225	2	CD11c._TCRb.	3.97978e-07	5.98382
ulm	WMC1137226	2	CD11c._TCRb.	0.0231177	2.62707
ulm	WMC1137227	2	CD11c._TCRb.	0.00179643	3.48841
ulm	WMC1137232	1	CD11c.	0.00813681	2.64644
ulm	WMC1137233	1	CD11c.	0.0026402	3.00694
ulm	WMC1137234	2	CD11c._TCRb.	0.000300426	4.9324
ulm	WMC1137235	2	CD11c._TCRb.	0.0162592	2.40748
ulm	WMC1137236	1	CD11c.	0.0002477	3.66488
ulm	WMC1137237	2	CD11c._TCRb.	6.32942e-05	4.89459
ulm	WMC1137238	2	CD11c._TCRb.	1.90079e-13	7.82701
ulm	WMC1137239	1	CD11c.	1.58554e-23	10.0009
ulm	WMC1137240	2	CD11c._TCRb.	0.00547459	4.71959
ulm	WMC1137241	2	CD11c._TCRb.	0.000226383	7.64848
ulm	WMC1137245	2	CD11c._TCRb.	3.41115e-11	6.73156
ulm	WMC1137248	2	CD11c._TCRb.	0.0176721	7.26691
ulm	WMC1137249	2	CD11c._TCRb.	0.00707126	4.61114
ulm	WMC1137251	2	CD11c._TCRb.	0.000195395	3.9945
ulm	WMC1137255	1	CD11c.	0.0218198	2.29356
ulm	WMC1137257	2	CD11c._TCRb.	9.87144e-06	4.97709
ulm	WMC1137260	1	CD11c.	0.00298812	2.9691
ulm	WMC1137262	2	CD11c._TCRb.	8.34442e-05	4.93356
ulm	WMC1137263	2	CD11c._TCRb.	0.00124838	3.84331
ulm	WMC1137264	1	CD11c.	0.00193362	3.1004
ulm	WMC1137265	2	CD11c._TCRb.	1.04214e-05	7.31801
ulm	WMC1137266	1	CD11c.	4.69748e-22	9.65897
ulm	WMC1137267	1	CD11c.	0.0104342	2.56119
ulm	WMC1137268	2	CD11c._TCRb.	1.0768e-05	6.92706
ulm	WMC1137269	2	CD11c._TCRb.	3.98364e-06	4.75459
ulm	WMC1137270	2	CD11c._TCRb.	0.00952363	3.34393
ulm	WMC1137271	2	CD11c._TCRb.	4.36174e-08	6.17356
ulm	WMC1137272	2	CD11c._TCRb.	0.00280089	5.15023
ulm	WMC1137273	2	CD11c._TCRb.	0.01028	6.72108
ulm	WMC1137274	1	CD11c.	4.50546e-05	4.08024
ulm	WMC1137275	1	CD11c.	6.07801e-10	6.18955
ulm	WMC1137276	2	CD11c._TCRb.	0.00389771	4.92352
ulm	WMC1137277	2	CD11c._TCRb.	0.00489708	4.02618
ulm	WMC1137278	2	CD11c._TCRb.	0.000677196	6.74015
ulm	WMC1137279	2	CD11c._TCRb.	0.000323426	3.59632
ulm	WMC1137280	1	CD11c.	0.000372911	3.55878
ulm	WMC1137284	2	CD11c._TCRb.	0.00954488	2.62394
ulm	WMC1137285	2	CD11c._TCRb.	0.0086209	4.5089
ulm	WMC1137287	2	CD11c._TCRb.	0.0114543	3.49184
ulm	WMC1137290	1	CD11c.	4.34114e-05	4.08887
ulm	WMC1137291	1	CD11c.	0.0106888	2.5528
ulm	WMC1137296	2	CD11c._TCRb.	0.0154526	2.48349
ulm	WMC1137298	1	CD11c.	0.000178805	3.74749
ulm	WMC1137301	1	CD11c.	5.8697e-09	5.82139
ulm	WMC1137302	2	CD11c._TCRb.	5.75694e-05	4.14058
ulm	WMC1137303	2	CD11c._TCRb.	0.01906	2.34443
ulm	WMC1137304	2	CD11c._TCRb.	0.00041077	5.94001
ulm	WMC1137310	1	CD11c.	4.29865e-11	6.59479
ulm	WMC1137313	2	CD11c._TCRb.	0.00961711	5.55518
ulm	WMC1137314	2	CD11c._TCRb.	9.28077e-05	3.9356
ulm	WMC1137316	1	CD11c.	0.00215624	3.06798
ulm	WMC1137317	2	CD11c._TCRb.	0.0242612	7.51835
ulm	WMC1137318	2	CD11c._TCRb.	0.0107465	4.97769
ulm	WMC1137322	2	CD11c._TCRb.	0.000979822	6.24991
ulm	WMC1137323	1	CD11c.	0.000124142	3.83808
ulm	WMC1137328	2	CD11c._TCRb.	0.00213894	5.30367
ulm	WMC1137331	2	CD11c._TCRb.	9.74849e-12	7.37331
ulm	WMC1137334	1	CD11c.	2.50881e-12	7.00447
ulm	WMC1137339	2	CD11c._TCRb.	0.00577337	5.48197
ulm	WMC1137343	1	CD11c.	1.45939e-08	5.66716
ulm	WMC1137344	2	CD11c._TCRb.	0.00173514	4.77266
ulm	WMC1137345	2	CD11c._TCRb.	0.00407021	4.4333
ulm	WMC1137346	1	CD11c.	4.60416e-08	5.46676
ulm	WMC1137349	2	CD11c._TCRb.	0.0167611	3.75205
ulm	WMC1137353	1	CD11c.	4.81193e-09	5.85453
ulm	WMC1137356	1	CD11c.	1.73722e-15	7.96123
ulm	WMC1137358	2	CD11c._TCRb.	0.00255829	4.1306
ulm	WMC1137359	2	CD11c._TCRb.	2.40026e-05	6.40135
ulm	WMC1137361	2	CD11c._TCRb.	5.42428e-08	5.80108
ulm	WMC1137364	2	CD11c._TCRb.	0.00184225	3.78039
ulm	WMC1137366	1	CD11c.	0.00966612	2.58764
ulm	WMC1137367	2	CD11c._TCRb.	0.000388935	4.39228
ulm	WMC1137368	2	CD11c._TCRb.	0.000163261	5.13238
ulm	WMC1137370	2	CD11c._TCRb.	0.000225664	8.68048
ulm	WMC1137371	2	CD11c._TCRb.	1.15599e-05	5.08766
ulm	WMC1137372	2	CD11c._TCRb.	0.0190235	6.48756
ulm	WMC1137373	1	CD11c.	0.0061492	2.73983
ulm	WMC1137375	2	CD11c._TCRb.	8.60197e-06	4.56638
ulm	WMC1137376	2	CD11c._TCRb.	0.0272152	2.32615
ulm	WMC1137378	1	CD11c.	1.5959e-32	11.883
ulm	WMC1137381	1	CD11c.	1.10862e-22	9.80608
ulm	WMC1137382	2	CD11c._TCRb.	0.00359445	4.30381
ulm	WMC1137385	2	CD11c._TCRb.	0.00217722	5.31982
ulm	WMC1137388	1	CD11c.	1.93634e-18	8.76417
ulm	WMC1137392	1	CD11c.	0.00201877	3.08761
ulm	WMC1137394	2	CD11c._TCRb.	6.81449e-05	4.32044
ulm	WMC1137405	2	CD11c._TCRb.	0.0206176	3.63105
ulm	WMC1137413	1	CD11c.	1.98007e-08	5.6146
ulm	WMC1137414	2	CD11c._TCRb.	0.00827264	5.06376
ulm	WMC1137416	1	CD11c.	2.14101e-05	4.25004
ulm	WMC1137417	2	CD11c._TCRb.	9.86249e-11	7.11669
ulm	WMC1137420	2	CD11c._TCRb.	0.000235252	4.10368
ulm	WMC1137427	1	CD11c.	7.61942e-07	4.94547
ulm	WMC1137429	1	CD11c.	2.08044e-24	10.2004
ulm	WMC1137430	2	CD11c._TCRb.	1.17434e-06	5.63856
ulm	WMC1137434	2	CD11c._TCRb.	0.00439737	3.11826
ulm	WMC1137435	2	CD11c._TCRb.	1.06204e-07	5.31652
ulm	WMC1137436	1	CD11c.	4.48272e-14	7.54824
ulm	WMC1137437	1	CD11c.	0.00132178	3.21138
ulm	WMC1137438	2	CD11c._TCRb.	0.000398387	6.32637
ulm	WMC1137439	2	CD11c._TCRb.	2.23891e-06	5.41224
ulm	WMC1137440	2	CD11c._TCRb.	0.00469712	2.98853
ulm	WMC1137441	1	CD11c.	0.000119297	3.84785
ulm	WMC1137442	2	CD11c._TCRb.	0.0161049	4.39113
ulm	WMC1137443	2	CD11c._TCRb.	0.000214201	4.19712
ulm	WMC1137445	1	CD11c.	0.0153901	2.42314
ulm	WMC1137448	2	CD11c._TCRb.	0.0156663	3.58914
ulm	WMC1137449	2	CD11c._TCRb.	8.40047e-05	4.45581
ulm	WMC1137450	1	CD11c.	1.88759e-15	7.95094
ulm	WMC1137451	2	CD11c._TCRb.	1.8582e-05	4.30036
ulm	WMC1137453	2	CD11c._TCRb.	0.00951358	5.16652
ulm	WMC1137454	1	CD11c.	6.53369e-20	9.13878
ulm	WMC1137455	2	CD11c._TCRb.	0.0095133	3.92661
ulm	WMC1137457	2	CD11c._TCRb.	0.00656814	2.71826
ulm	WMC1137458	2	CD11c._TCRb.	0.000248214	3.91806
ulm	WMC1137459	2	CD11c._TCRb.	0.00101363	3.34864
ulm	WMC1137462	2	CD11c._TCRb.	0.00960931	3.23277
ulm	WMC1137463	2	CD11c._TCRb.	0.00195399	5.62753
ulm	WMC1137466	1	CD11c.	0.000299024	3.61639
ulm	WMC1137467	2	CD11c._TCRb.	0.000654457	4.225
ulm	WMC1137468	1	CD11c.	4.70349e-22	9.65884
ulm	WMC1137469	2	CD11c._TCRb.	2.51496e-06	4.73267
ulm	WMC1137471	2	CD11c._TCRb.	5.70368e-06	4.76568
ulm	WMC1137475	1	CD11c.	1.60147e-06	4.79869
ulm	WMC1137478	1	CD11c.	0.000156093	3.78144
ulm	WMC1137481	2	CD11c._TCRb.	8.92492e-08	5.45011
ulm	WMC1137482	2	CD11c._TCRb.	1.38373e-06	7.43862
ulm	WMC1137483	1	CD11c.	8.28806e-16	8.05239
ulm	WMC1137488	1	CD11c.	1.92329e-06	4.76186
ulm	WMC1137489	1	CD11c.	2.33375e-08	5.5861
ulm	WMC1137493	1	CD11c.	1.91581e-07	5.20802
ulm	WMC1137495	1	CD11c.	2.0675e-11	6.70264
ulm	WMC1137496	2	CD11c._TCRb.	0.0193395	2.67994
ulm	WMC1137497	1	CD11c.	1.43461e-40	13.3471
ulm	WMC1137504	1	CD11c.	0.00124135	3.22938
ulm	WMC1137505	1	CD11c.	2.86808e-05	4.18406
ulm	WMC1137506	1	CD11c.	3.02854e-05	4.17167
ulm	WMC1137507	2	CD11c._TCRb.	0.000951731	4.3044
ulm	WMC1137509	1	CD11c.	5.83237e-06	4.53284
ulm	WMC1137512	1	CD11c.	0.000341139	3.58211
ulm	WMC1137513	2	CD11c._TCRb.	6.43402e-06	5.46737
ulm	WMC1137515	1	CD11c.	0.0189611	2.34637
ulm	WMC1137520	2	CD11c._TCRb.	9.73111e-05	4.38962
ulm	WMC1137523	2	CD11c._TCRb.	0.000158764	6.61905
ulm	WMC1137525	1	CD11c.	0.00181572	3.11899
ulm	WMC1137527	2	CD11c._TCRb.	0.000609629	4.09163
ulm	WMC1137528	2	CD11c._TCRb.	0.00862158	4.65963
ulm	WMC1137530	1	CD11c.	1.75827e-23	9.99061
ulm	WMC1137536	2	CD11c._TCRb.	0.00605098	6.90421
ulm	WMC1137538	1	CD11c.	1.39555e-09	6.05708
ulm	WMC1137543	2	CD11c._TCRb.	6.25191e-05	5.22145
ulm	WMC1137545	2	CD11c._TCRb.	0.00546943	4.3252
ulm	WMC1137546	2	CD11c._TCRb.	0.0105508	5.3055
ulm	WMC1137549	2	CD11c._TCRb.	4.14619e-07	5.73341
ulm	WMC1137551	2	CD11c._TCRb.	0.0235506	6.26381
ulm	WMC1137552	2	CD11c._TCRb.	1.88866e-07	6.16067
ulm	WMC1137553	2	CD11c._TCRb.	0.00229832	4.1228
ulm	WMC1137554	2	CD11c._TCRb.	4.13948e-06	5.00396
ulm	WMC1137555	2	CD11c._TCRb.	0.00162019	5.33524
ulm	WMC1137556	2	CD11c._TCRb.	0.0164607	5.17324
ulm	WMC1137558	1	CD11c.	1.43393e-52	15.276
ulm	WMC1137560	2	CD11c._TCRb.	0.0100746	4.31074
ulm	WMC1137561	2	CD11c._TCRb.	0.00429207	4.00754
ulm	WMC1137562	1	CD11c.	1.03563e-07	5.3211
ulm	WMC1137565	2	CD11c._TCRb.	9.65646e-08	6.31288
ulm	WMC1137566	2	CD11c._TCRb.	0.000122188	4.10098
ulm	WMC1137568	2	CD11c._TCRb.	0.000506917	3.79796
ulm	WMC1137570	1	CD11c.	8.81401e-08	5.35037
ulm	WMC1137578	1	CD11c.	6.56328e-09	5.80269
ulm	WMC1137579	1	CD11c.	1.01828e-14	7.73919
ulm	WMC1137582	1	CD11c.	2.29805e-06	4.7258
ulm	WMC1137584	1	CD11c.	1.37251e-05	4.34862
ulm	WMC1137585	1	CD11c.	4.69744e-07	5.03891
ulm	WMC1137586	1	CD11c.	5.8499e-22	9.63643
ulm	WMC1137589	1	CD11c.	2.70794e-23	9.94763
ulm	WMC1137590	1	CD11c.	7.58547e-26	10.5178
ulm	WMC1137591	1	CD11c.	3.75566e-22	9.68191
ulm	WMC1137593	1	CD11c.	3.43338e-21	9.45267
ulm	WMC1137594	1	CD11c.	2.25157e-14	7.63753
ulm	WMC1137596	1	CD11c.	4.98128e-20	9.16812
ulm	WMC1137600	1	CD11c.	3.50258e-39	13.106
ulm	WMC1137601	1	CD11c.	5.20554e-24	10.1108
ulm	WMC1137603	1	CD11c.	1.615e-10	6.39537
ulm	WMC1137604	1	CD11c.	9.14701e-12	6.82086
ulm	WMC1137607	1	CD11c.	8.96986e-27	10.7176
ulm	WMC1137608	1	CD11c.	1.57338e-35	12.4498
ulm	WMC1137610	1	CD11c.	9.67743e-16	8.03338
ulm	WMC1137612	1	CD11c.	1.37221e-05	4.34867
ulm	WMC1137616	1	CD11c.	4.20022e-09	5.8771
ulm	WMC1137620	1	CD11c.	2.4444e-19	8.99474
ulm	WMC1137622	1	CD11c.	0.00386281	2.88928
ulm	WMC1137623	1	CD11c.	0.0258745	2.22815
ulm	WMC1137624	1	CD11c.	7.26902e-12	6.85383
ulm	WMC1137625	1	CD11c.	3.41763e-27	10.8067
ulm	WMC1137626	1	CD11c.	1.8243e-32	11.8718
ulm	WMC1137627	1	CD11c.	5.60075e-37	12.7141
ulm	WMC1137630	1	CD11c.	2.20561e-12	7.0225
ulm	WMC1137631	1	CD11c.	4.09383e-17	8.41305
ulm	WMC1137632	1	CD11c.	7.24028e-22	9.61447
ulm	WMC1137633	1	CD11c.	2.27587e-26	10.6309
ulm	WMC1137634	1	CD11c.	1.06964e-16	8.29954
ulm	WMC1137635	1	CD11c.	5.9133e-17	8.36976
ulm	WMC1137637	1	CD11c.	1.59247e-42	13.6795
ulm	WMC1137639	1	CD11c.	6.74353e-30	11.3653
ulm	WMC1137640	1	CD11c.	5.34409e-29	11.1827
ulm	WMC1137641	1	CD11c.	6.93547e-07	4.96377
ulm	WMC1137643	1	CD11c.	1.20745e-15	8.00616
ulm	WMC1137644	1	CD11c.	2.49028e-37	12.7775
ulm	WMC1137647	1	CD11c.	1.00739e-24	10.2707
ulm	WMC1137649	1	CD11c.	1.51622e-15	7.97806
ulm	WMC1137650	1	CD11c.	1.00227e-22	9.81627
ulm	WMC1137651	1	CD11c.	1.7887e-45	14.1666
ulm	WMC1137652	1	CD11c.	4.48798e-08	5.47129
ulm	WMC1137653	1	CD11c.	0.000296758	3.61836
ulm	WMC1137656	1	CD11c.	6.47776e-05	3.99502
ulm	WMC1137658	1	CD11c.	9.81751e-20	9.09457
ulm	WMC1137660	1	CD11c.	1.02957e-22	9.81356
ulm	WMC1137661	1	CD11c.	8.46097e-20	9.11074
ulm	WMC1137662	1	CD11c.	1.42303e-07	5.26297
ulm	WMC1137663	1	CD11c.	3.5379e-16	8.15603
ulm	WMC1137665	1	CD11c.	1.23869e-36	12.6517
ulm	WMC1137667	1	CD11c.	1.72381e-08	5.63853
ulm	WMC1137669	1	CD11c.	2.08563e-17	8.49187
ulm	WMC1137673	1	CD11c.	1.87674e-05	4.27947
ulm	WMC1137675	1	CD11c.	0.0025046	3.02293
ulm	WMC1137681	1	CD11c.	6.04198e-14	7.50921
ulm	WMC1137682	1	CD11c.	5.06843e-10	6.21814
ulm	WMC1137686	1	CD11c.	0.0201762	2.32313
ulm	WMC1137691	1	CD11c.	1.5616e-18	8.78841
ulm	WMC1137692	1	CD11c.	1.09062e-38	13.0193
ulm	WMC1137693	1	CD11c.	2.54163e-07	5.15528
ulm	WMC1137694	1	CD11c.	1.84255e-31	11.6763
ulm	WMC1137696	1	CD11c.	2.90522e-10	6.30497
ulm	WMC1137699	1	CD11c.	2.85039e-09	5.94101
ulm	WMC1137702	1	CD11c.	9.15435e-31	11.5388
ulm	WMC1137703	1	CD11c.	0.00640819	2.72624
ulm	WMC1137704	1	CD11c.	1.48388e-25	10.4543
ulm	WMC1137706	1	CD11c.	6.39966e-19	8.88824
ulm	WMC1137707	1	CD11c.	3.69899e-05	4.12587
ulm	WMC1137708	1	CD11c.	2.60408e-19	8.98778
ulm	WMC1137714	1	CD11c.	0.0179333	2.36707
ulm	WMC1137715	1	CD11c.	7.2699e-35	12.3267
ulm	WMC1137716	1	CD11c.	1.23175e-15	8.00371
ulm	WMC1137717	1	CD11c.	5.5765e-26	10.5468
ulm	WMC1137718	1	CD11c.	0.00684918	2.7042
ulm	WMC1137719	1	CD11c.	7.55831e-26	10.5182
ulm	WMC1137720	1	CD11c.	3.93119e-27	10.7938
ulm	WMC1137721	1	CD11c.	3.32413e-15	7.88045
ulm	WMC1137722	1	CD11c.	2.71515e-41	13.4709
ulm	WMC1137723	1	CD11c.	1.48019e-15	7.98104
ulm	WMC1137724	1	CD11c.	8.29156e-13	7.15802
ulm	WMC1137725	1	CD11c.	1.27658e-11	6.77278
ulm	WMC1137727	1	CD11c.	5.89405e-16	8.09404
ulm	WMC1137729	1	CD11c.	0.0196326	2.33337
ulm	WMC1137730	1	CD11c.	1.75049e-08	5.63589
ulm	WMC1137731	1	CD11c.	1.25932e-10	6.4333
ulm	WMC1137732	1	CD11c.	2.63842e-12	6.99741
ulm	WMC1137734	1	CD11c.	0.000106509	3.87556
ulm	WMC1137736	1	CD11c.	5.7092e-16	8.09793
ulm	WMC1137737	1	CD11c.	1.53545e-35	12.4518
ulm	WMC1137742	1	CD11c.	4.42488e-25	10.35
ulm	WMC1137743	1	CD11c.	1.94015e-27	10.8586
ulm	WMC1137744	1	CD11c.	5.52784e-07	5.00764
ulm	WMC1137745	1	CD11c.	6.20663e-48	14.5605
ulm	WMC1137747	1	CD11c.	1.84501e-06	4.77024
ulm	WMC1137748	1	CD11c.	0.00104083	3.27943
ulm	WMC1137749	1	CD11c.	8.20053e-05	3.93877
ulm	WMC1137750	1	CD11c.	3.30951e-11	6.63351
ulm	WMC1137751	1	CD11c.	0.00028706	3.62695
ulm	WMC1137752	1	CD11c.	4.7637e-12	6.91405
ulm	WMC1137753	1	CD11c.	2.69736e-29	11.2433
ulm	WMC1137754	1	CD11c.	0.0165806	2.39596
ulm	WMC1137755	1	CD11c.	1.25237e-16	8.28076
ulm	WMC1137757	1	CD11c.	2.18196e-21	9.50007
ulm	WMC1137759	1	CD11c.	5.46726e-06	4.54648
ulm	WMC1137760	1	CD11c.	8.34712e-10	6.13931
ulm	WMC1137764	1	CD11c.	1.59258e-07	5.24223
ulm	WMC1137770	1	CD11c.	1.8985e-22	9.75153
ulm	WMC1137771	1	CD11c.	4.2272e-20	9.18583
ulm	WMC1137773	1	CD11c.	0.0233504	2.26772
ulm	WMC1137775	1	CD11c.	1.49233e-20	9.2974
ulm	WMC1137776	1	CD11c.	2.03488e-08	5.60987
ulm	WMC1137777	1	CD11c.	0.0440805	2.01337
ulm	WMC1137778	1	CD11c.	2.49296e-16	8.19828
ulm	WMC1137779	1	CD11c.	7.71177e-06	4.47348
ulm	WMC1137783	1	CD11c.	1.95346e-31	11.6713
ulm	WMC1137787	1	CD11c.	9.05132e-17	8.31938
ulm	WMC1137788	1	CD11c.	0.00226461	3.05329
ulm	WMC1137790	1	CD11c.	2.62891e-11	6.66743
ulm	WMC1137791	1	CD11c.	6.3294e-42	13.5784
ulm	WMC1137792	1	CD11c.	1.0717e-06	4.87857
ulm	WMC1137793	1	CD11c.	3.8365e-24	10.1407
ulm	WMC1137794	1	CD11c.	8.50914e-06	4.4524
ulm	WMC1137801	1	CD11c.	8.83142e-07	4.91662
ulm	WMC1137802	1	CD11c.	1.49608e-24	10.2324
ulm	WMC1137806	1	CD11c.	2.58166e-31	11.6475
ulm	WMC1137807	1	CD11c.	1.27763e-10	6.4311
ulm	WMC1137808	1	CD11c.	0.0341395	2.11848
ulm	WMC1137809	1	CD11c.	0.000864738	3.33139
ulm	WMC1137810	1	CD11c.	3.05351e-34	12.2101
ulm	WMC1137811	1	CD11c.	2.75687e-07	5.14002
ulm	WMC1137815	1	CD11c.	2.06906e-20	9.26253
ulm	WMC1137816	1	CD11c.	3.65169e-07	5.08692
ulm	WMC1137818	1	CD11c.	3.69832e-17	8.42497
ulm	WMC1137819	1	CD11c.	1.98476e-28	11.0654
ulm	WMC1137821	1	CD11c.	0.0368528	2.08744
ulm	WMC1137824	1	CD11c.	0.0235946	2.26373
ulm	WMC1137825	1	CD11c.	2.58744e-11	6.66976
ulm	WMC1137826	1	CD11c.	6.55973e-05	3.99204
ulm	WMC1137828	1	CD11c.	1.98272e-13	7.35188
ulm	WMC1137831	1	CD11c.	1.47449e-13	7.39139
ulm	WMC1137832	1	CD11c.	3.14225e-05	4.16327
ulm	WMC1137833	1	CD11c.	2.09263e-15	7.93814
ulm	WMC1137834	1	CD11c.	0.00287647	2.98078
ulm	WMC1137835	1	CD11c.	1.06655e-13	7.43437
ulm	WMC1137839	1	CD11c.	4.40846e-21	9.42643
ulm	WMC1137842	1	CD11c.	0.0003975	3.54197
ulm	WMC1137843	1	CD11c.	3.23776e-15	7.88375
ulm	WMC1137845	1	CD11c.	4.4895e-34	12.1786
ulm	WMC1137846	1	CD11c.	6.08613e-18	8.63401
ulm	WMC1137848	1	CD11c.	2.16884e-17	8.48732
ulm	WMC1137849	1	CD11c.	9.09668e-07	4.91082
ulm	WMC1137853	1	CD11c.	2.40875e-14	7.62882
ulm	WMC1137854	1	CD11c.	2.59875e-20	9.23813
ulm	WMC1137855	1	CD11c.	6.75478e-18	8.62207
ulm	WMC1137856	1	CD11c.	2.17943e-25	10.4177
ulm	WMC1137859	1	CD11c.	8.92348e-17	8.32107
ulm	WMC1137861	1	CD11c.	5.3822e-20	9.15976
ulm	WMC1137866	1	CD11c.	1.10108e-08	5.71529
ulm	WMC1137867	1	CD11c.	7.57591e-28	10.9444
ulm	WMC1137868	1	CD11c.	3.48431e-16	8.15788
ulm	WMC1137869	1	CD11c.	1.35119e-12	7.09069
ulm	WMC1137870	1	CD11c.	3.47129e-13	7.27659
ulm	WMC1137872	1	CD11c.	3.36117e-20	9.21051
ulm	WMC1137873	1	CD11c.	0.00314029	2.9538
ulm	WMC1137877	1	CD11c.	0.00425372	2.85883
ulm	WMC1137878	1	CD11c.	7.57231e-17	8.34053
ulm	WMC1137881	1	CD11c.	3.02465e-39	13.1172
ulm	WMC1137882	1	CD11c.	4.9721e-22	9.65314
ulm	WMC1137883	1	CD11c.	8.64455e-13	7.1523
ulm	WMC1137884	1	CD11c.	6.95753e-08	5.39303
ulm	WMC1137885	1	CD11c.	0.000738431	3.3751
ulm	WMC1137886	1	CD11c.	1.70672e-25	10.441
ulm	WMC1137887	1	CD11c.	4.78447e-09	5.85548
ulm	WMC1137888	1	CD11c.	3.94095e-14	7.56502
ulm	WMC1137889	1	CD11c.	5.11769e-11	6.56885
ulm	WMC1137890	1	CD11c.	1.3115e-30	11.5078
ulm	WMC1137895	1	CD11c.	0.00138268	3.19841
ulm	WMC1137897	1	CD11c.	0.0404463	2.04921
ulm	WMC1137898	1	CD11c.	4.41782e-27	10.7831
ulm	WMC1137899	1	CD11c.	2.30321e-17	8.48032
ulm	WMC1137900	1	CD11c.	0.000281326	3.63216
ulm	WMC1137903	1	CD11c.	6.97037e-22	9.61839
ulm	WMC1137904	1	CD11c.	1.46099e-27	10.8846
ulm	WMC1137905	1	CD11c.	1.85766e-05	4.28174
ulm	WMC1137906	1	CD11c.	0.000129064	3.82852
ulm	WMC1137907	1	CD11c.	2.06089e-06	4.74789
ulm	WMC1137909	1	CD11c.	3.71831e-15	7.86642
ulm	WMC1137912	1	CD11c.	0.0339254	2.12101
ulm	WMC1137913	1	CD11c.	1.40672e-27	10.888
ulm	WMC1137914	1	CD11c.	7.6628e-10	6.15289
ulm	WMC1137915	1	CD11c.	7.51198e-20	9.12365
ulm	WMC1137916	1	CD11c.	1.93162e-06	4.76098
ulm	WMC1137917	1	CD11c.	4.40065e-09	5.86937
ulm	WMC1137919	1	CD11c.	3.55402e-07	5.09207
ulm	WMC1137920	1	CD11c.	3.09316e-17	8.44589
ulm	WMC1137921	1	CD11c.	7.18748e-05	3.97031
ulm	WMC1137922	1	CD11c.	2.64702e-15	7.9089
ulm	WMC1137927	1	CD11c.	5.31433e-10	6.2107
ulm	WMC1137928	1	CD11c.	0.000144817	3.80007
ulm	WMC1137929	1	CD11c.	2.89819e-19	8.97599
ulm	WMC1137931	1	CD11c.	2.39526e-28	11.0485
ulm	WMC1137932	1	CD11c.	1.0446e-22	9.81209
ulm	WMC1137933	1	CD11c.	7.81303e-05	3.95038
ulm	WMC1137934	1	CD11c.	3.48009e-10	6.27693
ulm	WMC1137935	1	CD11c.	6.67245e-18	8.62348
ulm	WMC1137937	1	CD11c.	7.37204e-17	8.34371
ulm	WMC1137938	1	CD11c.	4.01826e-29	11.208
ulm	WMC1137939	1	CD11c.	1.54711e-15	7.97557
ulm	WMC1137940	1	CD11c.	1.01152e-11	6.80638
ulm	WMC1137942	1	CD11c.	1.13599e-06	4.86706
ulm	WMC1137944	1	CD11c.	3.80235e-07	5.07924
ulm	WMC1137947	1	CD11c.	3.44691e-14	7.58243
ulm	WMC1137948	1	CD11c.	9.7578e-06	4.4229
ulm	WMC1137949	1	CD11c.	2.71079e-47	14.459
ulm	WMC1137951	1	CD11c.	2.59752e-07	5.1512
ulm	WMC1137952	1	CD11c.	6.49062e-08	5.40551
ulm	WMC1137963	1	CD11c.	3.97749e-08	5.49266
ulm	WMC1137967	1	CD11c.	5.62275e-24	10.1032
ulm	WMC1137977	1	CD11c.	0.0490388	1.9683
ulm	WMC1138000	1	CD11c.	4.46165e-06	4.58911
ulm	WMC1138001	1	CD11c.	1.23769e-23	10.0254
ulm	WMC1138002	1	CD11c.	8.14638e-07	4.93242
ulm	WMC1138004	1	CD11c.	3.61749e-06	4.63272
ulm	WMC1138005	1	CD11c.	4.0962e-21	9.43415
ulm	WMC1138016	1	CD11c.	1.29496e-20	9.3125
ulm	WMC1138020	1	CD11c.	1.11209e-08	5.7136
ulm	WMC1138031	1	CD11c.	0.00860224	2.62757
ulm	WMC1138032	1	CD11c.	3.08549e-44	13.9644
ulm	WMC1138033	1	CD11c.	1.24637e-21	9.55831
ulm	WMC1138037	1	CD11c.	3.0867e-05	4.16734
ulm	WMC1138039	1	CD11c.	0.0198323	2.32958
ulm	WMC1138041	1	CD11c.	0.00118139	3.24351
ulm	WMC1138047	1	CD11c.	0.00288853	2.9795
ulm	WMC1138048	1	CD11c.	3.62451e-19	8.9513
ulm	WMC1138053	1	CD11c.	2.17459e-12	7.02448
ulm	WMC1138073	1	CD11c.	1.65981e-09	6.02909
ulm	WMC1138080	1	CD11c.	4.33937e-05	4.08897
ulm	WMC1138095	1	CD11c.	0.00765486	2.66703
ulm	WMC1138096	1	CD11c.	1.79069e-09	6.0168
ulm	WMC1138097	1	CD11c.	1.16733e-12	7.11092
ulm	WMC1138120	1	CD11c.	3.25421e-08	5.52801
ulm	WMC1138121	1	CD11c.	0.000172939	3.75585
ulm	WMC1138124	1	CD11c.	2.1157e-08	5.60313
ulm	WMC1138128	1	CD11c.	0.000247151	3.66544
ulm	WMC1138136	1	CD11c.	1.24889e-18	8.81352
ulm	WMC1138137	1	CD11c.	1.51166e-31	11.6932
ulm	WMC1138142	1	CD11c.	1.33554e-20	9.30922
ulm	WMC1138153	1	CD11c.	2.02318e-10	6.36082
ulm	WMC1138180	1	CD11c.	0.0340636	2.11937
ulm	WMC1138184	1	CD11c.	6.52074e-34	12.1481
ulm	WMC1138192	1	CD11c.	0.0336048	2.12484
ulm	WMC1138208	1	CD11c.	8.79304e-17	8.32282
ulm	WMC1138212	1	CD11c.	0.0421964	2.03163
ulm	WMC1138213	1	CD11c.	1.19368e-06	4.85725
ulm	WMC1138215	1	CD11c.	5.10071e-14	7.53138
ulm	WMC1138216	1	CD11c.	1.03471e-09	6.10507
ulm	WMC1138222	1	CD11c.	1.66898e-09	6.0282
ulm	WMC1138226	1	CD11c.	8.90102e-14	7.45827
ulm	WMC1138232	1	CD11c.	0.00962378	2.58916
ulm	WMC1138234	1	CD11c.	1.53569e-12	7.07294
ulm	WMC1138254	1	CD11c.	1.25522e-12	7.10089
ulm	WMC1138268	1	CD11c.	9.45871e-21	9.34586
ulm	WMC1138287	1	CD11c.	1.08308e-09	6.09777
ulm	WMC1138288	1	CD11c.	8.84529e-18	8.59111
ulm	WMC1138295	1	CD11c.	6.50525e-27	10.7473
ulm	WMC1138297	1	CD11c.	9.70133e-11	6.47285
ulm	WMC1138304	1	CD11c.	9.55236e-16	8.03498
ulm	WMC1138306	1	CD11c.	7.60347e-10	6.15413
ulm	WMC1138312	1	CD11c.	5.4544e-15	7.81827
ulm	WMC1138319	1	CD11c.	0.000429815	3.52129
ulm	WMC1138324	1	CD11c.	5.06592e-07	5.02443
ulm	WMC1138327	1	CD11c.	0.000268832	3.64387
ulm	WMC1138328	1	CD11c.	0.0498488	1.9613
ulm	WMC1138329	1	CD11c.	9.87589e-05	3.89392
ulm	WMC1138334	1	CD11c.	6.59826e-12	6.86767
ulm	WMC1138336	1	CD11c.	5.1654e-19	8.91206
ulm	WMC1139105	1	CD11c.	5.33955e-05	4.04058
ulm	WMC1139106	2	CD11c._TCRb.	1.53849e-06	5.79775
ulm	WMC1139109	2	CD11c._TCRb.	0.0149865	5.14312
ulm	WMC1139110	1	CD11c.	1.63826e-11	6.73658
ulm	WMC1139115	1	CD11c.	6.78911e-28	10.9543
ulm	WMC1139116	1	CD11c.	0.000280926	3.63253
ulm	WMC1139119	2	CD11c._TCRb.	0.00780666	2.90033
ulm	WMC1139120	2	CD11c._TCRb.	0.0147206	3.93292
ulm	WMC1139121	1	CD11c.	1.24784e-08	5.69396
ulm	WMC1139122	2	CD11c._TCRb.	0.000981838	3.46722
ulm	WMC1139124	2	CD11c._TCRb.	0.000166583	4.67956
ulm	WMC1139125	1	CD11c.	0.0222324	2.28644
ulm	WMC1139127	1	CD11c.	1.27419e-10	6.43151
ulm	WMC1139128	1	CD11c.	2.03235e-08	5.61009
ulm	WMC1139129	2	CD11c._TCRb.	0.00882402	3.8476
ulm	WMC1139131	2	CD11c._TCRb.	0.00641027	3.22916
ulm	WMC1139132	2	CD11c._TCRb.	0.00308928	4.18566
ulm	WMC1139133	1	CD11c.	8.55557e-16	8.0485
ulm	WMC1139136	2	CD11c._TCRb.	8.11777e-05	5.16529
ulm	WMC1139139	1	CD11c.	6.92291e-11	6.52367
ulm	WMC1139142	2	CD11c._TCRb.	0.00263102	4.00737
ulm	WMC1139145	2	CD11c._TCRb.	0.00971211	2.93241
ulm	WMC1139146	2	CD11c._TCRb.	0.0264862	2.33375
ulm	WMC1139147	2	CD11c._TCRb.	6.71251e-06	7.51639
ulm	WMC1139149	1	CD11c.	0.000200968	3.71806
ulm	WMC1139152	2	CD11c._TCRb.	0.0047114	4.49627
ulm	WMC1139153	2	CD11c._TCRb.	0.0310055	2.19373
ulm	WMC1139155	2	CD11c._TCRb.	0.0203899	3.37913
ulm	WMC1139157	2	CD11c._TCRb.	3.4772e-09	5.90884
ulm	WMC1139159	1	CD11c.	2.40564e-23	9.95943
ulm	WMC1139160	2	CD11c._TCRb.	7.54747e-05	5.30495
ulm	WMC1139161	2	CD11c._TCRb.	0.00710342	2.69868
ulm	WMC1139163	2	CD11c._TCRb.	0.0229081	2.67405
ulm	WMC1139165	2	CD11c._TCRb.	0.00526793	4.11272
ulm	WMC1139167	2	CD11c._TCRb.	0.00505511	5.15155
ulm	WMC1139168	1	CD11c.	1.19289e-46	14.3562
ulm	WMC1139169	2	CD11c._TCRb.	0.00130935	3.22142
ulm	WMC1139170	1	CD11c.	3.24968e-09	5.91947
ulm	WMC1139171	2	CD11c._TCRb.	0.00121403	4.8055
ulm	WMC1139172	1	CD11c.	9.97157e-05	3.89158
ulm	WMC1139177	2	CD11c._TCRb.	0.000840791	5.02458
ulm	WMC1139178	1	CD11c.	0.0330969	2.13096
ulm	WMC1139179	1	CD11c.	0.012841	2.48823
ulm	WMC1139180	1	CD11c.	1.48402e-05	4.33145
ulm	WMC1139181	1	CD11c.	1.15263e-05	4.38678
ulm	WMC1139182	2	CD11c._TCRb.	2.15439e-05	4.39627
ulm	WMC1139183	1	CD11c.	1.41148e-18	8.79978
ulm	WMC1139184	1	CD11c.	6.16898e-10	6.18721
ulm	WMC1139185	2	CD11c._TCRb.	5.01464e-05	4.45623
ulm	WMC1139186	2	CD11c._TCRb.	0.00522163	4.76663
ulm	WMC1139187	1	CD11c.	0.000169959	3.7602
ulm	WMC1139188	2	CD11c._TCRb.	0.0113486	2.61081
ulm	WMC1139189	1	CD11c.	0.000194677	3.72609
ulm	WMC1139190	2	CD11c._TCRb.	0.00193827	7.31536
ulm	WMC1139191	2	CD11c._TCRb.	0.0043339	3.84081
ulm	WMC1139192	2	CD11c._TCRb.	5.93605e-05	4.0801
ulm	WMC1139193	2	CD11c._TCRb.	0.0192049	3.80916
ulm	WMC1139194	2	CD11c._TCRb.	1.08368e-06	5.52823
ulm	WMC1139197	2	CD11c._TCRb.	0.000356012	5.25475
ulm	WMC1139198	2	CD11c._TCRb.	0.0110563	4.63632
ulm	WMC1139201	1	CD11c.	1.08963e-12	7.12043
ulm	WMC1139207	1	CD11c.	0.00149893	3.17506
ulm	WMC1139214	1	CD11c.	0.0126044	2.49484
ulm	WMC1139215	1	CD11c.	1.58627e-08	5.65285
ulm	WMC1139217	1	CD11c.	0.00934099	2.59941
ulm	WMC1139222	1	CD11c.	1.46013e-25	10.4558
ulm	WMC1139223	2	CD11c._TCRb.	0.020362	3.47702
ulm	WMC1139224	1	CD11c.	1.81664e-10	6.37735
ulm	WMC1139225	2	CD11c._TCRb.	0.000213092	4.56296
ulm	WMC1139228	1	CD11c.	1.22715e-11	6.77849
ulm	WMC1139234	2	CD11c._TCRb.	0.00337527	3.01347
ulm	WMC1139236	2	CD11c._TCRb.	0.00177134	3.42664
ulm	WMC1139238	1	CD11c.	0.0148572	2.43592
ulm	WMC1139241	2	CD11c._TCRb.	0.046376	1.992
ulm	WMC1139242	2	CD11c._TCRb.	0.0021619	3.67282
ulm	WMC1139244	2	CD11c._TCRb.	2.26273e-06	4.75549
ulm	WMC1139246	1	CD11c.	0.00670454	2.71128
ulm	WMC1139247	1	CD11c.	2.18653e-06	4.7359
ulm	WMC1139248	1	CD11c.	1.52689e-05	4.32518
ulm	WMC1139249	2	CD11c._TCRb.	6.34477e-06	6.2382
ulm	WMC1139250	2	CD11c._TCRb.	0.000118563	4.39236
ulm	WMC1139251	1	CD11c.	9.48863e-09	5.74055
ulm	WMC1139253	2	CD11c._TCRb.	0.0055246	2.90042
ulm	WMC1139254	1	CD11c.	2.96833e-18	8.71584
ulm	WMC1139255	2	CD11c._TCRb.	2.17054e-05	4.24926
ulm	WMC1139259	1	CD11c.	1.48603e-23	10.0073
ulm	WMC1139260	1	CD11c.	6.05554e-08	5.41793
ulm	WMC1139264	1	CD11c.	6.68934e-07	4.97078
ulm	WMC1139265	2	CD11c._TCRb.	0.000762915	3.97484
ulm	WMC1139267	1	CD11c.	0.000905418	3.31857
ulm	WMC1139269	2	CD11c._TCRb.	0.0160195	3.63839
ulm	WMC1139271	2	CD11c._TCRb.	0.02047	2.3313
ulm	WMC1139273	2	CD11c._TCRb.	1.59085e-09	6.57934
ulm	WMC1139275	1	CD11c.	1.13413e-08	5.71025
ulm	WMC1139276	2	CD11c._TCRb.	0.00549447	2.9532
ulm	WMC1139278	1	CD11c.	0.000156251	3.78119
ulm	WMC1139279	1	CD11c.	3.07337e-12	6.97597
ulm	WMC1139281	1	CD11c.	1.83498e-06	4.77134
ulm	WMC1139282	1	CD11c.	0.000904026	3.319
ulm	WMC1139285	1	CD11c.	4.57055e-12	6.91992
ulm	WMC1139286	2	CD11c._TCRb.	6.85103e-09	6.40425
ulm	WMC1139288	2	CD11c._TCRb.	0.00149561	6.39021
ulm	WMC1139290	2	CD11c._TCRb.	0.00113506	3.60237
ulm	WMC1139291	2	CD11c._TCRb.	0.00261741	3.40855
ulm	WMC1139292	2	CD11c._TCRb.	0.000203104	4.27624
ulm	WMC1139294	2	CD11c._TCRb.	7.00964e-06	5.17839
ulm	WMC1139295	2	CD11c._TCRb.	8.67344e-07	4.93723
ulm	WMC1139296	2	CD11c._TCRb.	1.87975e-08	6.29033
ulm	WMC1139298	2	CD11c._TCRb.	0.00793958	3.41931
ulm	WMC1139299	1	CD11c.	6.99271e-05	3.97685
ulm	WMC1139301	1	CD11c.	2.01398e-09	5.99773
ulm	WMC1139302	1	CD11c.	2.22512e-25	10.4157
ulm	WMC1139305	1	CD11c.	3.21824e-11	6.63764
ulm	WMC1139306	1	CD11c.	3.1346e-15	7.88779
ulm	WMC1139307	1	CD11c.	1.20303e-13	7.41842
ulm	WMC1139313	1	CD11c.	1.04452e-06	4.88364
ulm	WMC1139314	2	CD11c._TCRb.	0.00216871	4.34769
ulm	WMC1139315	2	CD11c._TCRb.	4.86812e-05	5.55179
ulm	WMC1139316	1	CD11c.	3.95168e-15	7.85879
ulm	WMC1139318	2	CD11c._TCRb.	0.00151174	3.42844
ulm	WMC1139319	1	CD11c.	1.35513e-06	4.83205
ulm	WMC1139320	1	CD11c.	0.0495248	1.96409
ulm	WMC1139322	2	CD11c._TCRb.	0.00916835	3.26588
ulm	WMC1139324	1	CD11c.	2.61149e-07	5.1502
ulm	WMC1139325	2	CD11c._TCRb.	0.000210112	5.50624
ulm	WMC1139326	1	CD11c.	0.00299234	2.96866
ulm	WMC1139328	1	CD11c.	6.58297e-23	9.85865
ulm	WMC1139329	2	CD11c._TCRb.	8.25366e-08	5.52618
ulm	WMC1139330	2	CD11c._TCRb.	2.36605e-07	5.45882
ulm	WMC1139331	2	CD11c._TCRb.	2.13081e-06	4.84202
ulm	WMC1139332	2	CD11c._TCRb.	0.00317923	4.30389
ulm	WMC1139333	2	CD11c._TCRb.	0.0185401	3.61044
ulm	WMC1139336	2	CD11c._TCRb.	0.000280983	3.77457
ulm	WMC1139337	2	CD11c._TCRb.	0.00597082	4.14407
ulm	WMC1139338	2	CD11c._TCRb.	0.000372508	5.12767
ulm	WMC1139339	2	CD11c._TCRb.	0.0168943	5.32098
ulm	WMC1139340	2	CD11c._TCRb.	3.40166e-08	5.61074
ulm	WMC1139341	2	CD11c._TCRb.	3.51313e-05	5.03434
ulm	WMC1139342	1	CD11c.	0.000122311	3.84173
ulm	WMC1139343	1	CD11c.	0.0119847	2.51268
ulm	WMC1139344	2	CD11c._TCRb.	5.40818e-07	6.31343
ulm	WMC1139345	1	CD11c.	1.04235e-33	12.1096
ulm	WMC1139346	2	CD11c._TCRb.	0.0202092	4.33268
ulm	WMC1139347	2	CD11c._TCRb.	0.0171013	3.84036
ulm	WMC1139349	2	CD11c._TCRb.	0.0137288	4.3415
ulm	WMC1139351	2	CD11c._TCRb.	0.00121385	4.884
ulm	WMC1139352	2	CD11c._TCRb.	0.00160537	3.75139
ulm	WMC1139354	2	CD11c._TCRb.	0.00142692	3.55101
ulm	WMC1139355	1	CD11c.	3.45724e-14	7.58204
ulm	WMC1139356	2	CD11c._TCRb.	0.000610048	3.43317
ulm	WMC1139357	2	CD11c._TCRb.	0.00732913	2.74834
ulm	WMC1139359	1	CD11c.	3.52977e-08	5.51372
ulm	WMC1139361	2	CD11c._TCRb.	0.000349925	7.80777
ulm	WMC1139364	2	CD11c._TCRb.	0.00117613	4.59286
ulm	WMC1139365	1	CD11c.	0.000187467	3.7356
ulm	WMC1139368	2	CD11c._TCRb.	0.0162076	4.62655
ulm	WMC1139370	2	CD11c._TCRb.	0.0224039	4.36913
ulm	WMC1139371	1	CD11c.	2.44081e-31	11.6523
ulm	WMC1139373	2	CD11c._TCRb.	0.00407141	3.41489
ulm	WMC1139374	2	CD11c._TCRb.	0.00981228	3.11925
ulm	WMC1139375	2	CD11c._TCRb.	0.000533347	5.07203
ulm	WMC1139377	2	CD11c._TCRb.	2.30492e-06	7.02814
ulm	WMC1139378	2	CD11c._TCRb.	0.00294754	3.94927
ulm	WMC1139380	1	CD11c.	6.67931e-21	9.38266
ulm	WMC1139382	1	CD11c.	1.00412e-13	7.44235
ulm	WMC1139385	2	CD11c._TCRb.	0.0201856	5.19589
ulm	WMC1139386	2	CD11c._TCRb.	7.8797e-05	4.52236
ulm	WMC1139388	2	CD11c._TCRb.	0.00171271	3.19944
ulm	WMC1139390	2	CD11c._TCRb.	0.00776753	3.80961
ulm	WMC1139391	2	CD11c._TCRb.	0.00459729	5.37502
ulm	WMC1139392	2	CD11c._TCRb.	0.000164769	5.17211
ulm	WMC1139394	2	CD11c._TCRb.	0.0106691	5.76998
ulm	WMC1139395	2	CD11c._TCRb.	0.000796597	3.52858
ulm	WMC1139399	1	CD11c.	7.99923e-05	3.94473
ulm	WMC1139402	1	CD11c.	3.81753e-18	8.68725
ulm	WMC1139403	2	CD11c._TCRb.	4.50202e-06	4.95193
ulm	WMC1139406	1	CD11c.	2.83271e-09	5.94203
ulm	WMC1139408	2	CD11c._TCRb.	0.00645384	3.58195
ulm	WMC1139409	1	CD11c.	4.35398e-21	9.42774
ulm	WMC1139410	2	CD11c._TCRb.	9.58478e-05	5.91245
ulm	WMC1139412	2	CD11c._TCRb.	0.00178352	5.14295
ulm	WMC1139413	1	CD11c.	1.24495e-07	5.2875
ulm	WMC1139417	2	CD11c._TCRb.	0.00251324	4.5984
ulm	WMC1139421	2	CD11c._TCRb.	0.0209591	5.51823
ulm	WMC1139423	2	CD11c._TCRb.	0.000301751	4.00953
ulm	WMC1139424	2	CD11c._TCRb.	1.80912e-05	8.34199
ulm	WMC1139425	1	CD11c.	0.00673737	2.70966
ulm	WMC1139427	2	CD11c._TCRb.	0.000706313	3.6995
ulm	WMC1139428	1	CD11c.	0.000279207	3.63411
ulm	WMC1139430	2	CD11c._TCRb.	0.0237558	2.7532
ulm	WMC1139431	1	CD11c.	0.000160501	3.77451
ulm	WMC1139433	2	CD11c._TCRb.	8.45053e-05	3.93423
ulm	WMC1139434	2	CD11c._TCRb.	4.74584e-07	5.78828
ulm	WMC1139436	1	CD11c.	2.87394e-06	4.68014
ulm	WMC1139439	2	CD11c._TCRb.	4.36213e-05	4.92625
ulm	WMC1139440	1	CD11c.	0.000625138	3.42067
ulm	WMC1139441	1	CD11c.	1.78965e-17	8.50966
ulm	WMC1139442	2	CD11c._TCRb.	0.00942902	6.10098
ulm	WMC1139443	2	CD11c._TCRb.	0.00487442	3.58436
ulm	WMC1139445	1	CD11c.	1.25997e-11	6.77467
ulm	WMC1139446	2	CD11c._TCRb.	0.010718	3.21318
ulm	WMC1139447	1	CD11c.	8.32525e-18	8.59807
ulm	WMC1139448	1	CD11c.	5.53128e-10	6.2044
ulm	WMC1139449	2	CD11c._TCRb.	6.65558e-07	5.69502
ulm	WMC1139450	2	CD11c._TCRb.	6.56335e-05	4.05091
ulm	WMC1139451	1	CD11c.	1.64637e-06	4.79314
ulm	WMC1139452	1	CD11c.	2.33604e-06	4.72246
ulm	WMC1139455	2	CD11c._TCRb.	0.000681907	3.47965
ulm	WMC1139456	2	CD11c._TCRb.	4.7531e-06	4.57631
ulm	WMC1139457	2	CD11c._TCRb.	0.000227187	3.91518
ulm	WMC1139458	1	CD11c.	2.15094e-41	13.4882
ulm	WMC1139463	2	CD11c._TCRb.	0.013485	2.75466
ulm	WMC1139464	1	CD11c.	2.91772e-11	6.65209
ulm	WMC1139465	2	CD11c._TCRb.	1.1053e-06	5.18918
ulm	WMC1139467	2	CD11c._TCRb.	0.0143154	3.99266
ulm	WMC1139468	2	CD11c._TCRb.	0.0113928	2.71821
ulm	WMC1139470	1	CD11c.	1.57014e-05	4.31901
ulm	WMC1139471	1	CD11c.	9.39229e-06	4.43115
ulm	WMC1139472	2	CD11c._TCRb.	2.44461e-07	8.12388
ulm	WMC1139474	2	CD11c._TCRb.	0.0204385	3.65213
ulm	WMC1139475	2	CD11c._TCRb.	0.000142663	4.59313
ulm	WMC1139476	1	CD11c.	8.3679e-13	7.15676
ulm	WMC1139477	2	CD11c._TCRb.	1.39229e-07	5.78293
ulm	WMC1139478	2	CD11c._TCRb.	0.0193664	3.33923
ulm	WMC1139481	2	CD11c._TCRb.	0.0171715	4.05912
ulm	WMC1139482	1	CD11c.	2.52973e-09	5.96056
ulm	WMC1139484	2	CD11c._TCRb.	0.0181517	3.34185
ulm	WMC1139485	2	CD11c._TCRb.	2.30873e-06	4.92781
ulm	WMC1139486	2	CD11c._TCRb.	0.000741672	4.74221
ulm	WMC1139487	2	CD11c._TCRb.	6.04872e-07	5.88812
ulm	WMC1139488	2	CD11c._TCRb.	0.000640535	4.25229
ulm	WMC1139491	2	CD11c._TCRb.	0.0200374	3.22131
ulm	WMC1139492	2	CD11c._TCRb.	0.000152951	4.57811
ulm	WMC1139493	2	CD11c._TCRb.	0.000147932	5.88072
ulm	WMC1139494	2	CD11c._TCRb.	0.0061407	3.36485
ulm	WMC1139497	2	CD11c._TCRb.	1.46133e-05	6.73788
ulm	WMC1139498	2	CD11c._TCRb.	0.000108841	4.02052
ulm	WMC1139504	1	CD11c.	4.93996e-06	4.5678
ulm	WMC1139505	2	CD11c._TCRb.	0.000165704	4.20891
ulm	WMC1139506	2	CD11c._TCRb.	0.000260835	4.00931
ulm	WMC1139508	2	CD11c._TCRb.	1.23712e-08	6.78076
ulm	WMC1139509	1	CD11c.	2.85135e-07	5.13368
ulm	WMC1139512	2	CD11c._TCRb.	1.17581e-06	4.97351
ulm	WMC1139513	1	CD11c.	2.85605e-05	4.18502
ulm	WMC1139514	2	CD11c._TCRb.	0.000586782	4.47228
ulm	WMC1139517	2	CD11c._TCRb.	2.89601e-06	5.16762
ulm	WMC1139519	1	CD11c.	0.0111058	2.53944
ulm	WMC1139520	2	CD11c._TCRb.	0.000536819	5.50653
ulm	WMC1139521	2	CD11c._TCRb.	0.00417342	4.70292
ulm	WMC1139522	2	CD11c._TCRb.	5.06359e-05	4.14821
ulm	WMC1139523	1	CD11c.	5.35408e-08	5.43992
ulm	WMC1139524	2	CD11c._TCRb.	0.00568245	2.83155
ulm	WMC1139525	2	CD11c._TCRb.	5.25266e-05	5.0604
ulm	WMC1139526	2	CD11c._TCRb.	0.0219174	5.72613
ulm	WMC1139528	2	CD11c._TCRb.	0.000233128	4.94743
ulm	WMC1139530	2	CD11c._TCRb.	3.03921e-05	4.27692
ulm	WMC1139531	1	CD11c.	3.14813e-09	5.9247
ulm	WMC1139533	2	CD11c._TCRb.	0.0103944	2.65165
ulm	WMC1139534	1	CD11c.	0.00557136	2.77211
ulm	WMC1139536	2	CD11c._TCRb.	0.0102435	2.61729
ulm	WMC1139538	2	CD11c._TCRb.	0.00506653	4.20714
ulm	WMC1139539	2	CD11c._TCRb.	0.00189631	4.17833
ulm	WMC1139542	2	CD11c._TCRb.	2.22951e-05	4.87539
ulm	WMC1139543	1	CD11c.	1.38652e-15	7.98911
ulm	WMC1139544	2	CD11c._TCRb.	0.00380217	5.02225
ulm	WMC1139545	2	CD11c._TCRb.	1.80775e-05	4.54961
ulm	WMC1139547	2	CD11c._TCRb.	1.56482e-07	5.36826
ulm	WMC1139548	1	CD11c.	6.50617e-05	3.99398
ulm	WMC1139549	2	CD11c._TCRb.	0.00566079	6.06815
ulm	WMC1139553	1	CD11c.	2.79174e-11	6.65859
ulm	WMC1139555	1	CD11c.	5.62893e-05	4.02818
ulm	WMC1139558	2	CD11c._TCRb.	0.000128015	6.08246
ulm	WMC1139561	2	CD11c._TCRb.	0.000210123	3.83923
ulm	WMC1139565	2	CD11c._TCRb.	0.0112875	3.0719
ulm	WMC1139566	2	CD11c._TCRb.	0.0101538	3.57395
ulm	WMC1139568	1	CD11c.	1.0268e-11	6.80422
ulm	WMC1139569	1	CD11c.	1.67656e-07	5.23274
ulm	WMC1139570	1	CD11c.	1.75694e-13	7.36803
ulm	WMC1139571	1	CD11c.	6.46709e-06	4.51097
ulm	WMC1139573	2	CD11c._TCRb.	0.000796453	3.75645
ulm	WMC1139575	1	CD11c.	3.97765e-07	5.07067
ulm	WMC1139576	2	CD11c._TCRb.	0.000155365	4.7571
ulm	WMC1139579	2	CD11c._TCRb.	1.09744e-06	5.22535
ulm	WMC1139580	1	CD11c.	2.48756e-13	7.32147
ulm	WMC1139582	2	CD11c._TCRb.	5.82535e-07	5.30005
ulm	WMC1139585	2	CD11c._TCRb.	0.000399088	7.21304
ulm	WMC1139590	2	CD11c._TCRb.	0.0217138	2.80499
ulm	WMC1139591	2	CD11c._TCRb.	0.00438524	2.96307
ulm	WMC1139593	2	CD11c._TCRb.	0.0210249	2.52205
ulm	WMC1139598	2	CD11c._TCRb.	0.00238249	3.97228
ulm	WMC1139601	1	CD11c.	7.84893e-09	5.77261
ulm	WMC1139603	2	CD11c._TCRb.	0.0069365	3.59729
ulm	WMC1139607	2	CD11c._TCRb.	3.7811e-12	8.47913
ulm	WMC1139610	2	CD11c._TCRb.	0.0142464	5.94216
ulm	WMC1139612	2	CD11c._TCRb.	1.89358e-06	5.30482
ulm	WMC1139616	1	CD11c.	0.000227557	3.68653
ulm	WMC1139617	1	CD11c.	8.41691e-17	8.32801
ulm	WMC1139618	1	CD11c.	0.000785795	3.35795
ulm	WMC1139619	1	CD11c.	7.65188e-08	5.37591
ulm	WMC1139624	1	CD11c.	4.86555e-09	5.85269
ulm	WMC1139625	2	CD11c._TCRb.	0.000269403	5.25839
ulm	WMC1139626	2	CD11c._TCRb.	0.000233265	4.96703
ulm	WMC1139628	2	CD11c._TCRb.	4.8871e-05	4.5946
ulm	WMC1139634	2	CD11c._TCRb.	0.000388892	3.86378
ulm	WMC1139636	2	CD11c._TCRb.	6.94449e-06	6.73588
ulm	WMC1139640	2	CD11c._TCRb.	0.000515234	3.78895
ulm	WMC1139643	2	CD11c._TCRb.	7.19555e-08	5.95439
ulm	WMC1139644	1	CD11c.	8.53847e-05	3.92907
ulm	WMC1139649	2	CD11c._TCRb.	6.49257e-07	5.12942
ulm	WMC1139650	2	CD11c._TCRb.	0.00981584	5.09135
ulm	WMC1139651	2	CD11c._TCRb.	1.89422e-09	6.51352
ulm	WMC1139652	2	CD11c._TCRb.	0.00137631	4.62842
ulm	WMC1139654	2	CD11c._TCRb.	1.98904e-07	5.21157
ulm	WMC1139655	2	CD11c._TCRb.	4.90769e-05	4.07752
ulm	WMC1139656	1	CD11c.	5.83784e-08	5.42448
ulm	WMC1139657	2	CD11c._TCRb.	3.9076e-05	6.2915
ulm	WMC1139658	2	CD11c._TCRb.	0.00557462	3.1745
ulm	WMC1139660	2	CD11c._TCRb.	5.9846e-07	5.26025
ulm	WMC1139663	2	CD11c._TCRb.	1.8963e-05	5.8417
ulm	WMC1139664	2	CD11c._TCRb.	0.0139761	7.02617
ulm	WMC1139665	2	CD11c._TCRb.	0.000164831	4.91015
ulm	WMC1139666	2	CD11c._TCRb.	1.13817e-07	6.7276
ulm	WMC1139670	2	CD11c._TCRb.	0.00870985	3.57312
ulm	WMC1139672	2	CD11c._TCRb.	0.00129804	3.80535
ulm	WMC1139673	1	CD11c.	3.97341e-17	8.41655
ulm	WMC1139674	2	CD11c._TCRb.	0.00045756	7.20639
ulm	WMC1139675	2	CD11c._TCRb.	0.00810792	2.94246
ulm	WMC1139676	1	CD11c.	0.000547903	3.45639
ulm	WMC1139677	1	CD11c.	4.14315e-27	10.789
ulm	WMC1139678	2	CD11c._TCRb.	1.58596e-06	5.16581
ulm	WMC1139679	1	CD11c.	1.04892e-22	9.81168
ulm	WMC1139681	2	CD11c._TCRb.	0.00357771	3.9607
ulm	WMC1139683	2	CD11c._TCRb.	5.46522e-05	4.33413
ulm	WMC1139684	2	CD11c._TCRb.	0.0114465	3.57523
ulm	WMC1139685	2	CD11c._TCRb.	0.00152461	3.48987
ulm	WMC1139686	1	CD11c.	0.000442699	3.51345
ulm	WMC1139687	2	CD11c._TCRb.	0.00175986	3.3834
ulm	WMC1139689	2	CD11c._TCRb.	0.000819468	5.07422
ulm	WMC1139692	1	CD11c.	1.41721e-12	7.08408
ulm	WMC1139693	1	CD11c.	0.0224419	2.28287
ulm	WMC1139696	1	CD11c.	0.00252704	3.02023
ulm	WMC1139697	1	CD11c.	0.00454867	2.83749
ulm	WMC1139700	1	CD11c.	5.7653e-19	8.89985
ulm	WMC1139702	1	CD11c.	1.28458e-17	8.54808
ulm	WMC1139704	1	CD11c.	0.000984366	3.29514
ulm	WMC1139705	1	CD11c.	1.42119e-25	10.4584
ulm	WMC1139707	2	CD11c._TCRb.	4.85096e-06	5.26912
ulm	WMC1139712	2	CD11c._TCRb.	0.000521297	5.46385
ulm	WMC1139713	2	CD11c._TCRb.	0.00701276	3.09379
ulm	WMC1139720	2	CD11c._TCRb.	0.000249159	3.66461
ulm	WMC1139721	1	CD11c.	0.00721553	2.68683
ulm	WMC1139722	2	CD11c._TCRb.	0.000237546	3.79735
ulm	WMC1139726	2	CD11c._TCRb.	3.26246e-08	5.82742
ulm	WMC1139731	2	CD11c._TCRb.	8.20771e-06	5.20358
ulm	WMC1139732	1	CD11c.	0.0011083	3.26167
ulm	WMC1139733	2	CD11c._TCRb.	0.0128769	4.80686
ulm	WMC1139734	2	CD11c._TCRb.	0.000351608	4.27072
ulm	WMC1139735	2	CD11c._TCRb.	0.0129926	3.05045
ulm	WMC1139736	2	CD11c._TCRb.	0.0244796	3.74466
ulm	WMC1139737	2	CD11c._TCRb.	8.55303e-05	6.97276
ulm	WMC1139738	2	CD11c._TCRb.	4.08871e-08	5.48876
ulm	WMC1139739	2	CD11c._TCRb.	0.0216007	2.75537
ulm	WMC1139740	2	CD11c._TCRb.	1.21351e-05	7.0331
ulm	WMC1139744	2	CD11c._TCRb.	6.77034e-13	7.54956
ulm	WMC1139746	2	CD11c._TCRb.	2.31581e-05	4.83666
ulm	WMC1139747	1	CD11c.	6.52193e-07	4.97569
ulm	WMC1139748	2	CD11c._TCRb.	0.0106854	2.61571
ulm	WMC1139749	2	CD11c._TCRb.	5.35921e-06	4.56909
ulm	WMC1139750	1	CD11c.	1.70762e-05	4.30044
ulm	WMC1139752	2	CD11c._TCRb.	0.000477977	6.22294
ulm	WMC1139753	2	CD11c._TCRb.	7.78997e-05	6.85313
ulm	WMC1139756	2	CD11c._TCRb.	0.0023741	4.91573
ulm	WMC1139757	1	CD11c.	2.48066e-08	5.57547
ulm	WMC1139758	1	CD11c.	2.18108e-07	5.18389
ulm	WMC1139760	2	CD11c._TCRb.	0.00195504	3.13836
ulm	WMC1139762	2	CD11c._TCRb.	6.36507e-09	6.441
ulm	WMC1139763	2	CD11c._TCRb.	0.000181085	5.80027
ulm	WMC1139764	2	CD11c._TCRb.	0.00181737	3.95571
ulm	WMC1139767	2	CD11c._TCRb.	8.7562e-05	4.03211
ulm	WMC1139769	2	CD11c._TCRb.	0.000146382	5.67231
ulm	WMC1139772	2	CD11c._TCRb.	0.0225291	2.48576
ulm	WMC1139773	2	CD11c._TCRb.	0.000482672	7.89121
ulm	WMC1139774	2	CD11c._TCRb.	0.000413713	3.69404
ulm	WMC1139775	2	CD11c._TCRb.	4.1315e-05	6.26089
ulm	WMC1139776	2	CD11c._TCRb.	1.33827e-06	5.9349
ulm	WMC1139777	2	CD11c._TCRb.	0.000776889	3.43376
ulm	WMC1139778	2	CD11c._TCRb.	0.00119153	5.54093
ulm	WMC1139781	2	CD11c._TCRb.	0.00137594	4.77297
ulm	WMC1139783	1	CD11c.	1.87464e-11	6.71694
ulm	WMC1139785	1	CD11c.	1.3985e-13	7.39843
ulm	WMC1139786	2	CD11c._TCRb.	0.0011989	4.46593
ulm	WMC1139787	2	CD11c._TCRb.	6.40302e-09	7.28077
ulm	WMC1139789	1	CD11c.	0.042381	2.02981
ulm	WMC1139793	2	CD11c._TCRb.	0.0201784	3.90575
ulm	WMC1139795	1	CD11c.	1.82978e-07	5.21655
ulm	WMC1139798	2	CD11c._TCRb.	0.00262892	5.20365
ulm	WMC1139800	2	CD11c._TCRb.	0.00801035	3.9928
ulm	WMC1139801	2	CD11c._TCRb.	0.0019642	4.9834
ulm	WMC1139802	1	CD11c.	5.73793e-12	6.88759
ulm	WMC1139807	2	CD11c._TCRb.	0.000570996	6.73306
ulm	WMC1139810	2	CD11c._TCRb.	0.0225465	3.93752
ulm	WMC1139811	2	CD11c._TCRb.	6.13143e-05	4.01154
ulm	WMC1139812	1	CD11c.	0.0179303	2.36713
ulm	WMC1139814	2	CD11c._TCRb.	0.0226277	2.41602
ulm	WMC1139815	2	CD11c._TCRb.	0.0050464	3.51063
ulm	WMC1139817	2	CD11c._TCRb.	0.0043756	4.06921
ulm	WMC1139818	2	CD11c._TCRb.	0.0159414	5.22175
ulm	WMC1139822	1	CD11c.	1.1446e-12	7.11364
ulm	WMC1139825	1	CD11c.	3.71658e-13	7.26736
ulm	WMC1139826	2	CD11c._TCRb.	1.3625e-10	7.09175
ulm	WMC1139831	1	CD11c.	5.86298e-14	7.51316
ulm	WMC1139832	1	CD11c.	8.47076e-15	7.76259
ulm	WMC1139833	1	CD11c.	3.81549e-29	11.2126
ulm	WMC1139835	2	CD11c._TCRb.	1.553e-07	5.73554
ulm	WMC1139836	1	CD11c.	0.000930129	3.31104
ulm	WMC1139840	2	CD11c._TCRb.	0.00445549	2.88131
ulm	WMC1139841	2	CD11c._TCRb.	0.000815753	5.1858
ulm	WMC1139842	2	CD11c._TCRb.	0.00584669	3.10624
ulm	WMC1139844	2	CD11c._TCRb.	0.0154958	2.78288
ulm	WMC1139845	2	CD11c._TCRb.	0.00398536	3.45395
ulm	WMC1139847	1	CD11c.	0.000878808	3.32689
ulm	WMC1139848	2	CD11c._TCRb.	4.98284e-09	6.89896
ulm	WMC1139853	1	CD11c.	3.68145e-08	5.50631
ulm	WMC1139854	1	CD11c.	1.18591e-07	5.29638
ulm	WMC1139855	2	CD11c._TCRb.	7.74817e-05	5.54517
ulm	WMC1139856	2	CD11c._TCRb.	0.0150833	2.96029
ulm	WMC1139857	2	CD11c._TCRb.	0.022809	2.7483
ulm	WMC1139858	2	CD11c._TCRb.	5.05511e-06	4.90638
ulm	WMC1139861	2	CD11c._TCRb.	0.00939172	4.3548
ulm	WMC1139862	2	CD11c._TCRb.	0.000166742	4.09061
ulm	WMC1139863	1	CD11c.	0.0189343	2.3469
ulm	WMC1139864	1	CD11c.	3.49425e-34	12.1991
ulm	WMC1139865	2	CD11c._TCRb.	6.45881e-05	4.12268
ulm	WMC1139866	2	CD11c._TCRb.	0.000669435	4.04183
ulm	WMC1139867	2	CD11c._TCRb.	0.000212881	4.10322
ulm	WMC1139868	2	CD11c._TCRb.	0.005477	5.32928
ulm	WMC1139870	1	CD11c.	5.55647e-09	5.83056
ulm	WMC1139871	1	CD11c.	2.80582e-20	9.22991
ulm	WMC1140257	1	CD11c.	1.14848e-11	6.78807
ulm	WMC1140258	1	CD11c.	3.77586e-15	7.8645
ulm	WMC1140260	1	CD11c.	1.4912e-14	7.69048
ulm	WMC1140262	1	CD11c.	1.19369e-17	8.55655
ulm	WMC1140263	1	CD11c.	9.36835e-37	12.6736
ulm	WMC1140265	1	CD11c.	3.06343e-17	8.44702
ulm	WMC1140266	1	CD11c.	4.54617e-52	15.2002
ulm	WMC1140267	1	CD11c.	1.78155e-20	9.27851
ulm	WMC1140268	1	CD11c.	0.0496297	1.96319
ulm	WMC1140269	1	CD11c.	3.77357e-14	7.57067
ulm	WMC1140272	1	CD11c.	2.2588e-06	4.7293
ulm	WMC1140273	1	CD11c.	6.24575e-26	10.5362
ulm	WMC1140274	1	CD11c.	5.36742e-27	10.7651
ulm	WMC1140276	1	CD11c.	2.94309e-22	9.70685
ulm	WMC1140279	1	CD11c.	3.29442e-06	4.65205
ulm	WMC1140280	1	CD11c.	1.44284e-17	8.53463
ulm	WMC1140281	1	CD11c.	1.1342e-05	4.39029
ulm	WMC1140282	1	CD11c.	1.78643e-19	9.02918
ulm	WMC1140284	1	CD11c.	6.53932e-11	6.53221
ulm	WMC1140285	1	CD11c.	2.38408e-21	9.49083
ulm	WMC1140286	1	CD11c.	2.18982e-09	5.98411
ulm	WMC1140288	1	CD11c.	4.19053e-28	10.998
ulm	WMC1140289	1	CD11c.	4.70783e-36	12.546
ulm	WMC1140290	1	CD11c.	0.00354302	2.91635
ulm	WMC1140291	1	CD11c.	0.000121064	3.84425
ulm	WMC1140295	1	CD11c.	1.11586e-06	4.87059
ulm	WMC1140296	1	CD11c.	0.000293915	3.62085
ulm	WMC1140297	1	CD11c.	1.8831e-09	6.00864
ulm	WMC1140298	1	CD11c.	2.59201e-17	8.46654
ulm	WMC1140301	1	CD11c.	5.12959e-41	13.4237
ulm	WMC1140304	1	CD11c.	1.07353e-13	7.43351
ulm	WMC1140305	1	CD11c.	1.82593e-29	11.2778
ulm	WMC1140307	1	CD11c.	0.0131027	2.48105
ulm	WMC1140308	1	CD11c.	1.7778e-10	6.38067
ulm	WMC1140309	1	CD11c.	4.86331e-15	7.83272
ulm	WMC1140312	1	CD11c.	1.60839e-05	4.3137
ulm	WMC1140313	1	CD11c.	1.04356e-08	5.72441
ulm	WMC1140316	1	CD11c.	1.24359e-10	6.43521
ulm	WMC1140318	1	CD11c.	1.91893e-14	7.65812
ulm	WMC1140319	1	CD11c.	2.33472e-35	12.4182
ulm	WMC1140321	1	CD11c.	1.81379e-19	9.02751
ulm	WMC1140322	1	CD11c.	2.22244e-23	9.96732
ulm	WMC1140324	1	CD11c.	4.07567e-31	11.6084
ulm	WMC1140328	1	CD11c.	2.72058e-23	9.94717
ulm	WMC1140329	1	CD11c.	1.46811e-50	14.9699
ulm	WMC1140330	1	CD11c.	6.64255e-26	10.5304
ulm	WMC1140331	1	CD11c.	7.37186e-28	10.9469
ulm	WMC1140332	1	CD11c.	2.94552e-36	12.5832
ulm	WMC1140333	1	CD11c.	3.1025e-20	9.21912
ulm	WMC1140335	1	CD11c.	4.66776e-17	8.39763
ulm	WMC1140336	1	CD11c.	1.16088e-07	5.30028
ulm	WMC1140337	1	CD11c.	4.72467e-12	6.91521
ulm	WMC1140338	1	CD11c.	0.000104594	3.87998
ulm	WMC1140339	1	CD11c.	4.03645e-12	6.93752
ulm	WMC1140341	1	CD11c.	1.12756e-36	12.6591
ulm	WMC1140342	1	CD11c.	6.38911e-21	9.38735
ulm	WMC1140343	1	CD11c.	7.75168e-19	8.86689
ulm	WMC1140344	1	CD11c.	9.50801e-10	6.11857
ulm	WMC1140346	1	CD11c.	0.000140576	3.80743
ulm	WMC1140348	1	CD11c.	1.82113e-06	4.77286
ulm	WMC1140349	1	CD11c.	6.62287e-05	3.98976
ulm	WMC1140351	1	CD11c.	1.45118e-09	6.05078
ulm	WMC1140352	1	CD11c.	3.38249e-06	4.64661
ulm	WMC1140354	1	CD11c.	1.10178e-20	9.32967
ulm	WMC1140358	1	CD11c.	0.000278326	3.63493
ulm	WMC1140359	1	CD11c.	2.53758e-09	5.96005
ulm	WMC1140361	1	CD11c.	1.07139e-32	11.9164
ulm	WMC1140362	1	CD11c.	2.04505e-32	11.8622
ulm	WMC1140363	1	CD11c.	2.49717e-31	11.6503
ulm	WMC1140364	1	CD11c.	4.6584e-23	9.89339
ulm	WMC1140365	1	CD11c.	2.21982e-08	5.59479
ulm	WMC1140368	1	CD11c.	3.38082e-06	4.64671
ulm	WMC1140370	1	CD11c.	3.11988e-24	10.1609
ulm	WMC1140371	1	CD11c.	9.88293e-05	3.89375
ulm	WMC1140372	1	CD11c.	3.72973e-06	4.62639
ulm	WMC1140375	1	CD11c.	5.59368e-10	6.20264
ulm	WMC1140379	1	CD11c.	6.30139e-24	10.092
ulm	WMC1140380	1	CD11c.	0.0153044	2.42517
ulm	WMC1140389	1	CD11c.	2.7474e-15	7.90426
ulm	WMC1140391	1	CD11c.	2.227e-05	4.24121
ulm	WMC1140392	1	CD11c.	5.8511e-14	7.51342
ulm	WMC1140399	1	CD11c.	3.30832e-05	4.15149
ulm	WMC1140400	1	CD11c.	1.19025e-06	4.85782
ulm	WMC1140402	1	CD11c.	1.42348e-18	8.79883
ulm	WMC1140404	1	CD11c.	2.43273e-11	6.67881
ulm	WMC1140405	1	CD11c.	3.16877e-10	6.2915
ulm	WMC1140406	1	CD11c.	2.32451e-06	4.72347
ulm	WMC1140407	1	CD11c.	1.06777e-09	6.10004
ulm	WMC1140409	1	CD11c.	1.96626e-11	6.70997
ulm	WMC1140410	1	CD11c.	1.10814e-09	6.0941
ulm	WMC1140412	1	CD11c.	4.40734e-24	10.1271
ulm	WMC1140416	1	CD11c.	0.0499454	1.96048
ulm	WMC1140417	1	CD11c.	1.05553e-21	9.57553
ulm	WMC1140418	1	CD11c.	0.00321958	2.94609
ulm	WMC1140421	1	CD11c.	1.37743e-14	7.70064
ulm	WMC1140422	1	CD11c.	3.00233e-09	5.93249
ulm	WMC1140424	1	CD11c.	3.83352e-06	4.6207
ulm	WMC1140428	1	CD11c.	1.07541e-18	8.83029
ulm	WMC1140429	1	CD11c.	9.83319e-09	5.7345
ulm	WMC1140430	1	CD11c.	1.40141e-05	4.34405
ulm	WMC1140431	1	CD11c.	2.35494e-26	10.6277
ulm	WMC1140433	1	CD11c.	0.00334275	2.93446
ulm	WMC1140436	1	CD11c.	0.00150626	3.17364
ulm	WMC1140437	1	CD11c.	2.58005e-25	10.4016
ulm	WMC1140440	1	CD11c.	2.05268e-06	4.7487
ulm	WMC1140441	1	CD11c.	2.28539e-18	8.74545
ulm	WMC1140447	1	CD11c.	1.80959e-17	8.50837
ulm	WMC1140449	1	CD11c.	2.05023e-09	5.99483
ulm	WMC1140450	1	CD11c.	2.64371e-19	8.98612
ulm	WMC1140455	1	CD11c.	7.13437e-06	4.49009
ulm	WMC1140463	1	CD11c.	4.10585e-14	7.55968
ulm	WMC1140466	1	CD11c.	5.0633e-06	4.56262
ulm	WMC1140468	1	CD11c.	3.91697e-16	8.1437
ulm	WMC1140470	1	CD11c.	3.4991e-13	7.27551
ulm	WMC1140473	1	CD11c.	3.94571e-10	6.25735
ulm	WMC1140475	1	CD11c.	1.23315e-22	9.79531
ulm	WMC1140481	1	CD11c.	1.20782e-07	5.29304
ulm	WMC1140482	1	CD11c.	3.34806e-05	4.14876
ulm	WMC1140483	1	CD11c.	6.3261e-05	4.00063
ulm	WMC1140485	1	CD11c.	3.15791e-15	7.88687
ulm	WMC1140488	1	CD11c.	2.0133e-27	10.8553
ulm	WMC1140489	1	CD11c.	7.00089e-26	10.5254
ulm	WMC1140492	1	CD11c.	4.00554e-23	9.90851
ulm	WMC1140493	1	CD11c.	1.31238e-08	5.68535
ulm	WMC1140494	1	CD11c.	3.34283e-06	4.64905
ulm	WMC1140495	1	CD11c.	1.22711e-26	10.6885
ulm	WMC1140496	1	CD11c.	7.28392e-31	11.5585
ulm	WMC1140500	1	CD11c.	8.61246e-14	7.46262
ulm	WMC1140501	1	CD11c.	8.8529e-27	10.7188
ulm	WMC1140502	1	CD11c.	6.40939e-16	8.08382
ulm	WMC1140505	1	CD11c.	1.41768e-14	7.69695
ulm	WMC1140506	1	CD11c.	0.00211772	3.07336
ulm	WMC1140513	1	CD11c.	5.30796e-24	10.1089
ulm	WMC1140517	1	CD11c.	3.81108e-10	6.26277
ulm	WMC1140520	1	CD11c.	2.8616e-13	7.30264
ulm	WMC1140522	1	CD11c.	5.21204e-26	10.5532
ulm	WMC1140523	1	CD11c.	0.000336252	3.58588
ulm	WMC1140524	1	CD11c.	2.15753e-07	5.18591
ulm	WMC1140525	1	CD11c.	7.72711e-10	6.15157
ulm	WMC1140526	1	CD11c.	4.40237e-18	8.67102
ulm	WMC1140527	1	CD11c.	9.4786e-10	6.11907
ulm	WMC1140529	1	CD11c.	1.73156e-12	7.05625
ulm	WMC1140530	1	CD11c.	1.64487e-08	5.64661
ulm	WMC1140531	1	CD11c.	3.2145e-11	6.63781
ulm	WMC1140532	1	CD11c.	7.73313e-31	11.5534
ulm	WMC1140533	1	CD11c.	7.50658e-31	11.5559
ulm	WMC1140535	1	CD11c.	9.3584e-28	10.9252
ulm	WMC1140536	1	CD11c.	1.14457e-38	13.0156
ulm	WMC1140537	1	CD11c.	1.79384e-14	7.66678
ulm	WMC1140538	1	CD11c.	5.00882e-35	12.3568
ulm	WMC1140539	1	CD11c.	1.96987e-09	6.00133
ulm	WMC1140541	1	CD11c.	0.000822178	3.34541
ulm	WMC1140542	1	CD11c.	7.98035e-10	6.14645
ulm	WMC1140544	1	CD11c.	6.29792e-14	7.50378
ulm	WMC1140549	1	CD11c.	6.66165e-21	9.38294
ulm	WMC1140554	1	CD11c.	4.58663e-24	10.1232
ulm	WMC1140556	1	CD11c.	0.00149296	3.17622
ulm	WMC1140559	1	CD11c.	1.53511e-10	6.40312
ulm	WMC1140560	1	CD11c.	0.013492	2.4706
ulm	WMC1140564	1	CD11c.	1.00451e-05	4.41663
ulm	WMC1140566	1	CD11c.	0.000106817	3.87486
ulm	WMC1140569	1	CD11c.	1.98971e-09	5.9997
ulm	WMC1140570	1	CD11c.	2.32164e-12	7.01533
ulm	WMC1140573	1	CD11c.	6.14594e-11	6.5415
ulm	WMC1140576	1	CD11c.	2.15605e-17	8.488
ulm	WMC1140578	1	CD11c.	3.81849e-26	10.5825
ulm	WMC1140580	1	CD11c.	3.43637e-14	7.58283
ulm	WMC1140581	1	CD11c.	7.09681e-22	9.61653
ulm	WMC1140583	1	CD11c.	6.69539e-08	5.39993
ulm	WMC1140584	1	CD11c.	5.33869e-07	5.01435
ulm	WMC1140585	1	CD11c.	2.90891e-22	9.70804
ulm	WMC1140588	1	CD11c.	6.95192e-07	4.96331
ulm	WMC1140589	1	CD11c.	2.54107e-35	12.4114
ulm	WMC1140591	1	CD11c.	5.63544e-18	8.64282
ulm	WMC1140592	1	CD11c.	0.000100502	3.88967
ulm	WMC1140593	1	CD11c.	2.74329e-11	6.66117
ulm	WMC1140595	1	CD11c.	1.65571e-10	6.39156
ulm	WMC1140597	1	CD11c.	5.21527e-19	8.91099
ulm	WMC1140599	1	CD11c.	0.000163706	3.76957
ulm	WMC1140603	1	CD11c.	0.000980142	3.29635
ulm	WMC1140607	1	CD11c.	3.82251e-08	5.49968
ulm	WMC1140608	1	CD11c.	9.73204e-07	4.89756
ulm	WMC1140609	1	CD11c.	2.0103e-45	14.1583
ulm	WMC1140610	1	CD11c.	3.86637e-10	6.26052
ulm	WMC1140611	1	CD11c.	2.2772e-06	4.72765
ulm	WMC1140612	1	CD11c.	1.46314e-09	6.04946
ulm	WMC1140614	1	CD11c.	0.00846303	2.63312
ulm	WMC1140615	1	CD11c.	2.49355e-12	7.00533
ulm	WMC1140616	1	CD11c.	6.21482e-19	8.8915
ulm	WMC1140617	1	CD11c.	1.03728e-08	5.72544
ulm	WMC1140618	1	CD11c.	1.01988e-15	8.02694
ulm	WMC1140620	1	CD11c.	3.09497e-08	5.53681
ulm	WMC1140621	1	CD11c.	3.91287e-06	4.61645
ulm	WMC1140622	1	CD11c.	6.86539e-16	8.07543
ulm	WMC1140624	1	CD11c.	1.07368e-14	7.73244
ulm	WMC1140625	1	CD11c.	1.98565e-13	7.35168
ulm	WMC1140626	1	CD11c.	3.93064e-34	12.1895
ulm	WMC1140627	1	CD11c.	0.000231794	3.68183
ulm	WMC1140629	1	CD11c.	8.11175e-43	13.7286
ulm	WMC1140630	1	CD11c.	8.66617e-06	4.44847
ulm	WMC1140631	1	CD11c.	3.77067e-27	10.7976
ulm	WMC1140632	1	CD11c.	2.27446e-08	5.59057
ulm	WMC1140634	1	CD11c.	4.19026e-18	8.67664
ulm	WMC1140637	1	CD11c.	1.19995e-21	9.56225
ulm	WMC1140638	1	CD11c.	4.98718e-28	10.9823
ulm	WMC1140639	1	CD11c.	2.20441e-21	9.499
ulm	WMC1140640	1	CD11c.	9.87024e-17	8.3091
ulm	WMC1140644	1	CD11c.	4.1369e-18	8.6781
ulm	WMC1140645	1	CD11c.	5.40495e-22	9.64457
ulm	WMC1140646	1	CD11c.	1.39874e-50	14.9731
ulm	WMC1140647	1	CD11c.	1.13709e-12	7.11455
ulm	WMC1140651	1	CD11c.	1.30387e-17	8.54635
ulm	WMC1140652	1	CD11c.	1.73392e-18	8.77662
ulm	WMC1140655	1	CD11c.	9.68428e-06	4.42454
ulm	WMC1140656	1	CD11c.	7.54012e-11	6.51084
ulm	WMC1140662	1	CD11c.	0.00206346	3.0811
ulm	WMC1140663	1	CD11c.	1.55975e-09	6.03914
ulm	WMC1140666	1	CD11c.	2.21605e-12	7.02184
ulm	WMC1140668	1	CD11c.	9.6519e-08	5.3339
ulm	WMC1140670	1	CD11c.	0.0159548	2.41002
ulm	WMC1140671	1	CD11c.	1.92545e-10	6.36843
ulm	WMC1140672	1	CD11c.	3.31538e-29	11.2251
ulm	WMC1140675	1	CD11c.	6.80609e-14	7.49359
ulm	WMC1140676	1	CD11c.	0.00108855	3.26676
ulm	WMC1140677	1	CD11c.	9.3507e-14	7.45176
ulm	WMC1140681	1	CD11c.	8.10518e-25	10.2917
ulm	WMC1140685	1	CD11c.	4.39899e-11	6.59137
ulm	WMC1140687	1	CD11c.	4.86637e-10	6.22453
ulm	WMC1140689	1	CD11c.	1.32442e-14	7.70566
ulm	WMC1140694	1	CD11c.	6.46773e-28	10.9587
ulm	WMC1140695	1	CD11c.	3.15365e-36	12.5778
ulm	WMC1140699	1	CD11c.	2.19572e-11	6.69383
ulm	WMC1140700	1	CD11c.	1.1083e-14	7.7284
ulm	WMC1140702	1	CD11c.	2.99874e-06	4.67141
ulm	WMC1140703	1	CD11c.	5.03783e-23	9.88553
ulm	WMC1140705	1	CD11c.	7.60682e-18	8.60844
ulm	WMC1140706	1	CD11c.	3.11227e-05	4.16546
ulm	WMC1140707	1	CD11c.	1.07605e-24	10.2644
ulm	WMC1140708	1	CD11c.	4.94453e-19	8.91691
ulm	WMC1140709	1	CD11c.	1.6925e-05	4.30242
ulm	WMC1140710	1	CD11c.	9.15623e-22	9.59024
ulm	WMC1140713	1	CD11c.	1.9851e-28	11.0654
ulm	WMC1140714	1	CD11c.	0.000272725	3.64016
ulm	WMC1140715	1	CD11c.	2.35049e-05	4.22908
ulm	WMC1140718	1	CD11c.	3.19481e-38	12.9367
ulm	WMC1140720	1	CD11c.	2.40585e-20	9.24639
ulm	WMC1140723	1	CD11c.	1.55028e-05	4.32182
ulm	WMC1140724	1	CD11c.	1.30295e-27	10.895
ulm	WMC1140726	1	CD11c.	1.4494e-17	8.53411
ulm	WMC1140729	1	CD11c.	4.28434e-13	7.2481
ulm	WMC1140730	1	CD11c.	4.96658e-08	5.4533
ulm	WMC1140732	1	CD11c.	0.0201	2.32455
ulm	WMC1140733	1	CD11c.	3.62217e-14	7.57599
ulm	WMC1140734	1	CD11c.	5.17251e-27	10.7685
ulm	WMC1140736	1	CD11c.	0.000118215	3.85009
ulm	WMC1140740	1	CD11c.	7.4813e-09	5.78069
ulm	WMC1140741	1	CD11c.	8.26186e-13	7.15851
ulm	WMC1140745	1	CD11c.	4.152e-25	10.3561
ulm	WMC1140748	1	CD11c.	2.78508e-18	8.72307
ulm	WMC1140758	1	CD11c.	3.9755e-18	8.68264
ulm	WMC1140759	1	CD11c.	3.17145e-06	4.65989
ulm	WMC1140762	1	CD11c.	3.36426e-14	7.58558
ulm	WMC1140770	1	CD11c.	9.78889e-30	11.3327
ulm	WMC1140775	1	CD11c.	3.73176e-05	4.12384
ulm	WMC1140778	1	CD11c.	1.40183e-05	4.34398
ulm	WMC1140779	1	CD11c.	9.12737e-09	5.74712
ulm	WMC1140781	1	CD11c.	3.68978e-19	8.94933
ulm	WMC1140786	1	CD11c.	2.22203e-25	10.4158
ulm	WMC1140787	1	CD11c.	2.02658e-09	5.99671
ulm	WMC1140792	1	CD11c.	1.38304e-10	6.41904
ulm	WMC1140793	1	CD11c.	3.41788e-13	7.27868
ulm	WMC1140796	1	CD11c.	4.64349e-14	7.54364
ulm	WMC1140799	1	CD11c.	0.000402559	3.53863
ulm	WMC1140800	1	CD11c.	1.14299e-06	4.86584
ulm	WMC1140801	1	CD11c.	3.22002e-19	8.96437
ulm	WMC1140806	1	CD11c.	4.28519e-19	8.93278
ulm	WMC1140808	1	CD11c.	1.34106e-10	6.42373
ulm	WMC1140813	1	CD11c.	1.63362e-14	7.67879
ulm	WMC1140814	1	CD11c.	9.11126e-08	5.34436
ulm	WMC1140815	1	CD11c.	0.0301116	2.16868
ulm	WMC1140818	1	CD11c.	2.04471e-09	5.99527
ulm	WMC1140820	1	CD11c.	2.85468e-06	4.68152
ulm	WMC1140822	1	CD11c.	1.39464e-05	4.34511
ulm	WMC1140824	1	CD11c.	0.000357835	3.56961
ulm	WMC1140829	1	CD11c.	6.77003e-05	3.98455
ulm	WMC1140830	1	CD11c.	0.00068937	3.39397
ulm	WMC1140834	1	CD11c.	4.03954e-24	10.1356
ulm	WMC1140835	1	CD11c.	2.59163e-11	6.66953
ulm	WMC1140838	1	CD11c.	1.5913e-21	9.53294
ulm	WMC1140852	1	CD11c.	7.60272e-28	10.9441
ulm	WMC1140853	1	CD11c.	2.08818e-05	4.25563
ulm	WMC1140855	1	CD11c.	1.01604e-12	7.13007
ulm	WMC1140859	1	CD11c.	3.07649e-10	6.29609
ulm	WMC1140861	1	CD11c.	4.66731e-10	6.23108
ulm	WMC1140866	1	CD11c.	6.9833e-13	7.18155
ulm	WMC1140867	1	CD11c.	4.70698e-18	8.66339
ulm	WMC1140868	1	CD11c.	5.05804e-19	8.91439
ulm	WMC1140869	1	CD11c.	3.7608e-22	9.68177
ulm	WMC1140875	1	CD11c.	5.27985e-18	8.65027
ulm	WMC1140884	1	CD11c.	3.24969e-08	5.52825
ulm	WMC1140886	1	CD11c.	1.05411e-26	10.7026
ulm	WMC1140887	1	CD11c.	4.60265e-05	4.07528
ulm	WMC1140891	1	CD11c.	7.23955e-09	5.78622
ulm	WMC1140892	1	CD11c.	2.39182e-05	4.22515
ulm	WMC1140893	1	CD11c.	4.57991e-16	8.12474
ulm	WMC1140894	1	CD11c.	2.33044e-06	4.72295
ulm	WMC1140895	1	CD11c.	1.84025e-09	6.01238
ulm	WMC1140898	1	CD11c.	6.23165e-10	6.18561
ulm	WMC1140899	1	CD11c.	6.44743e-07	4.97792
ulm	WMC1140900	1	CD11c.	2.76448e-06	4.6881
ulm	WMC1140901	1	CD11c.	8.85785e-42	13.5537
ulm	WMC1140903	1	CD11c.	8.03765e-14	7.47172
ulm	WMC1140908	1	CD11c.	1.68589e-34	12.2585
ulm	WMC1140909	1	CD11c.	1.44282e-10	6.41258
ulm	WMC1140910	1	CD11c.	8.91175e-30	11.3409
ulm	WMC1140911	1	CD11c.	1.83501e-20	9.27536
ulm	WMC1140914	1	CD11c.	5.48113e-05	4.03443
ulm	WMC1140915	1	CD11c.	1.58206e-13	7.38201
ulm	WMC1140919	1	CD11c.	4.01814e-18	8.68142
ulm	WMC1140923	1	CD11c.	2.0158e-22	9.74543
ulm	WMC1140928	1	CD11c.	1.48461e-07	5.25517
ulm	WMC1140935	1	CD11c.	3.96946e-05	4.1096
ulm	WMC1140941	1	CD11c.	1.52272e-07	5.2505
ulm	WMC1140943	1	CD11c.	7.24002e-08	5.38588
ulm	WMC1140944	1	CD11c.	8.57263e-16	8.04825
ulm	WMC1140946	1	CD11c.	1.34374e-17	8.54287
ulm	WMC1140948	1	CD11c.	1.59785e-12	7.06743
ulm	WMC1140951	1	CD11c.	1.29918e-06	4.84044
ulm	WMC1140952	1	CD11c.	1.83677e-33	12.0629
ulm	WMC1140954	1	CD11c.	3.60678e-09	5.90229
ulm	WMC1140955	1	CD11c.	5.79953e-07	4.99839
ulm	WMC1140960	1	CD11c.	4.90047e-27	10.7735
ulm	WMC1140964	1	CD11c.	8.95671e-23	9.82763
ulm	WMC1140970	1	CD11c.	3.95344e-28	11.0033
ulm	WMC1140972	1	CD11c.	7.05715e-08	5.39048
ulm	WMC1140973	1	CD11c.	1.00079e-10	6.46815
ulm	WMC1140976	1	CD11c.	0.00208829	3.07753
ulm	WMC1140980	1	CD11c.	1.80349e-21	9.51992
ulm	WMC1140984	1	CD11c.	6.48235e-07	4.97687
ulm	WMC1140988	1	CD11c.	1.75037e-07	5.22477
ulm	WMC1140993	1	CD11c.	1.95983e-25	10.4278
ulm	WMC1140994	1	CD11c.	1.05315e-20	9.33446
ulm	WMC1140995	1	CD11c.	8.4515e-10	6.13733
ulm	WMC1140997	1	CD11c.	2.86881e-30	11.4399
ulm	WMC1140998	1	CD11c.	5.4769e-10	6.20596
ulm	WMC1140999	1	CD11c.	5.75741e-30	11.3792
ulm	WMC1141000	1	CD11c.	1.67701e-38	12.9863
ulm	WMC1141003	1	CD11c.	8.30647e-27	10.7247
ulm	WMC1141006	1	CD11c.	4.84486e-31	11.5936
ulm	WMC1141007	1	CD11c.	1.24322e-06	4.84919
ulm	WMC1141008	1	CD11c.	5.93396e-06	4.52919
ulm	WMC1141009	1	CD11c.	8.33365e-32	11.7437
ulm	WMC1141010	1	CD11c.	4.22236e-22	9.66991
ulm	WMC1141015	1	CD11c.	1.44218e-13	7.39434
ulm	WMC1141016	1	CD11c.	7.1301e-10	6.16432
ulm	WMC1141017	1	CD11c.	3.26095e-08	5.52764
ulm	WMC1141021	1	CD11c.	2.2854e-32	11.8529
ulm	WMC1141022	1	CD11c.	2.03436e-63	16.8335
ulm	WMC1141026	2	CD11c._TCRb.	0.000937362	3.37586
ulm	WMC1141028	2	CD11c._TCRb.	0.0215134	3.3203
ulm	WMC1141029	1	CD11c.	0.000464167	3.50085
ulm	WMC1141030	1	CD11c.	7.44128e-09	5.78159
ulm	WMC1141031	1	CD11c.	0.0240998	2.2556
ulm	WMC1141034	2	CD11c._TCRb.	0.00222967	3.14046
ulm	WMC1141035	2	CD11c._TCRb.	0.0195779	3.53625
ulm	WMC1141037	2	CD11c._TCRb.	0.00126057	3.33285
ulm	WMC1141039	1	CD11c.	5.82142e-05	4.02026
ulm	WMC1141040	2	CD11c._TCRb.	0.017807	2.74136
ulm	WMC1141041	2	CD11c._TCRb.	3.97921e-06	5.71323
ulm	WMC1141042	1	CD11c.	6.29416e-05	4.00183
ulm	WMC1141043	2	CD11c._TCRb.	0.000209083	3.7313
ulm	WMC1141044	2	CD11c._TCRb.	0.00316907	3.80608
ulm	WMC1141045	2	CD11c._TCRb.	1.65694e-06	5.42513
ulm	WMC1141046	2	CD11c._TCRb.	0.0102403	2.62385
ulm	WMC1141047	2	CD11c._TCRb.	7.87574e-05	5.06142
ulm	WMC1141050	2	CD11c._TCRb.	0.00069363	4.69642
ulm	WMC1141051	2	CD11c._TCRb.	1.97238e-07	5.21189
ulm	WMC1141052	1	CD11c.	3.99945e-23	9.90866
ulm	WMC1141053	2	CD11c._TCRb.	9.00848e-05	4.5606
ulm	WMC1141054	2	CD11c._TCRb.	0.0128638	3.28323
ulm	WMC1141055	2	CD11c._TCRb.	1.1631e-07	5.51071
ulm	WMC1141057	1	CD11c.	4.73077e-06	4.57686
ulm	WMC1141058	2	CD11c._TCRb.	0.0121703	3.9762
ulm	WMC1141061	2	CD11c._TCRb.	0.019654	4.64983
ulm	WMC1141063	2	CD11c._TCRb.	0.0227515	3.2782
ulm	WMC1141065	2	CD11c._TCRb.	5.81492e-07	5.66609
ulm	WMC1141066	2	CD11c._TCRb.	2.27742e-06	4.7323
ulm	WMC1141068	2	CD11c._TCRb.	1.93035e-07	5.79887
ulm	WMC1141070	2	CD11c._TCRb.	0.0175031	2.52108
ulm	WMC1141071	1	CD11c.	1.81027e-11	6.72203
ulm	WMC1141075	1	CD11c.	1.62907e-25	10.4454
ulm	WMC1141076	2	CD11c._TCRb.	0.00106101	4.08718
ulm	WMC1141079	1	CD11c.	5.1903e-25	10.3347
ulm	WMC1141081	2	CD11c._TCRb.	6.01034e-13	7.24798
ulm	WMC1141082	1	CD11c.	6.96592e-07	4.96292
ulm	WMC1141083	1	CD11c.	0.000337873	3.58462
ulm	WMC1141085	2	CD11c._TCRb.	0.0035118	2.97706
ulm	WMC1141087	2	CD11c._TCRb.	0.000763078	4.56995
ulm	WMC1141089	2	CD11c._TCRb.	0.000946524	4.07779
ulm	WMC1141091	1	CD11c.	3.03328e-11	6.64637
ulm	WMC1141092	2	CD11c._TCRb.	0.00908791	4.68956
ulm	WMC1141093	2	CD11c._TCRb.	0.0233095	2.27968
ulm	WMC1141096	1	CD11c.	2.339e-16	8.20595
ulm	WMC1141098	2	CD11c._TCRb.	0.00364433	3.88857
ulm	WMC1141099	1	CD11c.	0.00039357	3.54459
ulm	WMC1141100	1	CD11c.	0.0289876	2.18372
ulm	WMC1141101	2	CD11c._TCRb.	0.00336577	4.17773
ulm	WMC1141103	2	CD11c._TCRb.	0.000476198	4.0697
ulm	WMC1141104	2	CD11c._TCRb.	7.94605e-06	7.58559
ulm	WMC1141105	2	CD11c._TCRb.	0.0028781	6.74002
ulm	WMC1141107	2	CD11c._TCRb.	0.00540842	3.32223
ulm	WMC1141108	2	CD11c._TCRb.	0.00237956	4.36084
ulm	WMC1141109	1	CD11c.	1.97309e-23	9.97915
ulm	WMC1141110	2	CD11c._TCRb.	6.82522e-08	5.40941
ulm	WMC1141111	2	CD11c._TCRb.	0.0166488	2.46617
ulm	WMC1141112	1	CD11c.	1.98675e-10	6.36362
ulm	WMC1141113	2	CD11c._TCRb.	1.82458e-05	5.12782
ulm	WMC1141115	2	CD11c._TCRb.	0.0012019	6.10364
ulm	WMC1141116	2	CD11c._TCRb.	2.82183e-06	5.01043
ulm	WMC1141119	1	CD11c.	8.30391e-26	10.5093
ulm	WMC1141120	1	CD11c.	1.92346e-05	4.27399
ulm	WMC1141121	1	CD11c.	0.00062182	3.42212
ulm	WMC1141124	2	CD11c._TCRb.	0.0107512	5.55059
ulm	WMC1141125	2	CD11c._TCRb.	0.0074383	4.48768
ulm	WMC1141127	2	CD11c._TCRb.	0.0233668	2.28028
ulm	WMC1141131	2	CD11c._TCRb.	0.000613372	4.22584
ulm	WMC1141132	1	CD11c.	0.00418291	2.86415
ulm	WMC1141135	2	CD11c._TCRb.	8.11708e-08	6.83776
ulm	WMC1141137	2	CD11c._TCRb.	0.0090936	3.78834
ulm	WMC1141139	1	CD11c.	1.83156e-37	12.8014
ulm	WMC1141140	1	CD11c.	5.71594e-14	7.51648
ulm	WMC1141144	1	CD11c.	0.0299425	2.17091
ulm	WMC1141145	2	CD11c._TCRb.	0.00813387	3.3394
ulm	WMC1141147	1	CD11c.	1.85794e-06	4.76883
ulm	WMC1141148	1	CD11c.	1.40861e-05	4.34292
ulm	WMC1141149	1	CD11c.	0.000778689	3.36046
ulm	WMC1141150	2	CD11c._TCRb.	0.0113439	4.21521
ulm	WMC1141156	2	CD11c._TCRb.	0.0163378	3.11336
ulm	WMC1141157	1	CD11c.	0.00204484	3.08379
ulm	WMC1141158	1	CD11c.	4.52532e-06	4.58615
ulm	WMC1141159	2	CD11c._TCRb.	9.44445e-05	4.21812
ulm	WMC1141160	1	CD11c.	5.63659e-09	5.82817
ulm	WMC1141164	2	CD11c._TCRb.	0.0132209	2.51032
ulm	WMC1141165	2	CD11c._TCRb.	3.80125e-06	5.69095
ulm	WMC1141166	2	CD11c._TCRb.	9.15287e-05	7.22052
ulm	WMC1141169	2	CD11c._TCRb.	0.0160302	2.41265
ulm	WMC1141170	2	CD11c._TCRb.	0.00529871	2.89796
ulm	WMC1141171	2	CD11c._TCRb.	0.00274072	3.51817
ulm	WMC1141172	2	CD11c._TCRb.	0.0235095	3.40639
ulm	WMC1141173	1	CD11c.	0.00255844	3.01649
ulm	WMC1141175	1	CD11c.	4.86776e-17	8.39269
ulm	WMC1141177	2	CD11c._TCRb.	4.18178e-05	4.52747
ulm	WMC1141179	2	CD11c._TCRb.	0.00779853	4.75355
ulm	WMC1141180	2	CD11c._TCRb.	3.58772e-05	5.43933
ulm	WMC1141181	1	CD11c.	5.78986e-22	9.63749
ulm	WMC1141183	2	CD11c._TCRb.	0.00477748	2.87878
ulm	WMC1141184	2	CD11c._TCRb.	0.00230536	5.98746
ulm	WMC1141187	2	CD11c._TCRb.	0.0018786	4.63535
ulm	WMC1141192	1	CD11c.	1.4556e-08	5.66761
ulm	WMC1141194	2	CD11c._TCRb.	0.000552124	6.61895
ulm	WMC1141195	2	CD11c._TCRb.	9.18719e-05	7.04471
ulm	WMC1141196	1	CD11c.	5.41739e-05	4.03718
ulm	WMC1141197	2	CD11c._TCRb.	0.0220619	3.79515
ulm	WMC1141198	2	CD11c._TCRb.	6.83833e-06	4.63269
ulm	WMC1141199	2	CD11c._TCRb.	9.93102e-08	5.38453
ulm	WMC1141200	2	CD11c._TCRb.	0.00016491	4.79579
ulm	WMC1141201	2	CD11c._TCRb.	0.0239519	5.53115
ulm	WMC1141204	2	CD11c._TCRb.	0.0114371	2.66189
ulm	WMC1141205	2	CD11c._TCRb.	0.00732981	2.82965
ulm	WMC1141206	2	CD11c._TCRb.	0.00874893	5.53815
ulm	WMC1141208	2	CD11c._TCRb.	0.00239367	3.80248
ulm	WMC1141209	1	CD11c.	5.40808e-29	11.1816
ulm	WMC1141210	2	CD11c._TCRb.	1.31224e-06	4.86592
ulm	WMC1141211	2	CD11c._TCRb.	2.90863e-06	4.69838
ulm	WMC1141212	2	CD11c._TCRb.	4.4524e-05	5.82626
ulm	WMC1141214	2	CD11c._TCRb.	0.000130634	4.23448
ulm	WMC1141215	1	CD11c.	1.87146e-07	5.21237
ulm	WMC1141216	2	CD11c._TCRb.	0.00179005	3.94934
ulm	WMC1141217	2	CD11c._TCRb.	4.17755e-06	4.64235
ulm	WMC1141218	1	CD11c.	6.14498e-20	9.14542
ulm	WMC1141219	1	CD11c.	2.86353e-61	16.5365
ulm	WMC1141220	1	CD11c.	0.0259595	2.22688
ulm	WMC1141221	1	CD11c.	8.44925e-05	3.93159
ulm	WMC1141223	2	CD11c._TCRb.	0.00011625	3.94967
ulm	WMC1141225	2	CD11c._TCRb.	0.000109947	6.09073
ulm	WMC1141227	2	CD11c._TCRb.	0.0134974	3.9332
ulm	WMC1141229	1	CD11c.	1.1827e-16	8.28758
ulm	WMC1141230	2	CD11c._TCRb.	0.015515	2.96329
ulm	WMC1141233	2	CD11c._TCRb.	0.00841901	4.60183
ulm	WMC1141237	2	CD11c._TCRb.	0.00948372	4.60243
ulm	WMC1141238	2	CD11c._TCRb.	0.00158511	3.34646
ulm	WMC1141241	2	CD11c._TCRb.	0.000477837	4.53346
ulm	WMC1141243	2	CD11c._TCRb.	0.0115023	3.51048
ulm	WMC1141244	1	CD11c.	2.96999e-07	5.12601
ulm	WMC1141248	1	CD11c.	2.82203e-24	10.1707
ulm	WMC1141250	2	CD11c._TCRb.	0.0014995	3.45487
ulm	WMC1141253	1	CD11c.	2.49531e-06	4.70903
ulm	WMC1141254	2	CD11c._TCRb.	0.0157488	2.95134
ulm	WMC1141256	1	CD11c.	0.00214372	3.06972
ulm	WMC1141258	2	CD11c._TCRb.	0.00234061	3.50323
ulm	WMC1141259	2	CD11c._TCRb.	0.000393715	3.95881
ulm	WMC1141261	2	CD11c._TCRb.	2.59399e-05	5.30446
ulm	WMC1141265	2	CD11c._TCRb.	0.00282032	3.58639
ulm	WMC1141267	2	CD11c._TCRb.	0.00192806	4.12629
ulm	WMC1141269	2	CD11c._TCRb.	0.0180792	4.50604
ulm	WMC1141270	2	CD11c._TCRb.	5.02299e-06	4.72605
ulm	WMC1141271	2	CD11c._TCRb.	9.3052e-07	8.09257
ulm	WMC1141274	2	CD11c._TCRb.	0.000636403	3.44765
ulm	WMC1141275	2	CD11c._TCRb.	0.0148214	4.15966
ulm	WMC1141277	2	CD11c._TCRb.	0.00311971	2.96164
ulm	WMC1141278	1	CD11c.	0.000182478	3.74238
ulm	WMC1141280	2	CD11c._TCRb.	0.0192374	5.1902
ulm	WMC1141282	1	CD11c.	1.5028e-23	10.0062
ulm	WMC1141285	2	CD11c._TCRb.	0.0062878	2.85782
ulm	WMC1141288	2	CD11c._TCRb.	0.000388114	3.72488
ulm	WMC1141289	2	CD11c._TCRb.	3.71052e-07	7.15781
ulm	WMC1141291	2	CD11c._TCRb.	0.00124131	8.36532
ulm	WMC1141292	2	CD11c._TCRb.	0.000503313	4.98498
ulm	WMC1141293	1	CD11c.	3.28921e-18	8.70419
ulm	WMC1141295	1	CD11c.	2.82843e-23	9.94329
ulm	WMC1141296	2	CD11c._TCRb.	0.00782829	7.42411
ulm	WMC1141297	1	CD11c.	0.00548691	2.77708
ulm	WMC1141298	2	CD11c._TCRb.	0.00542363	5.06646
ulm	WMC1141299	2	CD11c._TCRb.	0.00157435	5.40827
ulm	WMC1141301	2	CD11c._TCRb.	0.0147549	3.23488
ulm	WMC1141304	2	CD11c._TCRb.	0.00679963	2.73013
ulm	WMC1141306	2	CD11c._TCRb.	0.000134109	6.4248
ulm	WMC1141307	2	CD11c._TCRb.	0.00898135	3.34028
ulm	WMC1141308	1	CD11c.	0.00415388	2.86636
ulm	WMC1141309	2	CD11c._TCRb.	5.40371e-05	4.82343
ulm	WMC1141310	2	CD11c._TCRb.	0.000839922	3.71626
ulm	WMC1141312	2	CD11c._TCRb.	1.13875e-07	5.3389
ulm	WMC1141315	1	CD11c.	0.0366789	2.08937
ulm	WMC1141317	1	CD11c.	0.0222035	2.28694
ulm	WMC1141319	2	CD11c._TCRb.	0.00102865	3.92957
ulm	WMC1141322	1	CD11c.	0.000264708	3.64784
ulm	WMC1141327	2	CD11c._TCRb.	0.0198124	2.33206
ulm	WMC1141328	2	CD11c._TCRb.	0.00240754	3.80722
ulm	WMC1141329	2	CD11c._TCRb.	0.00452308	2.83933
ulm	WMC1141331	2	CD11c._TCRb.	3.38957e-07	5.88004
ulm	WMC1141333	2	CD11c._TCRb.	9.50741e-06	4.73063
ulm	WMC1141334	1	CD11c.	2.95788e-07	5.12678
ulm	WMC1141335	1	CD11c.	9.14251e-09	5.74684
ulm	WMC1141336	2	CD11c._TCRb.	1.75314e-05	4.55188
ulm	WMC1141337	2	CD11c._TCRb.	0.000257056	3.6623
ulm	WMC1141338	1	CD11c.	5.51667e-17	8.37795
ulm	WMC1141339	1	CD11c.	6.32038e-09	5.80901
ulm	WMC1141341	1	CD11c.	2.65869e-13	7.31253
ulm	WMC1141342	1	CD11c.	1.98938e-15	7.94442
ulm	WMC1141343	1	CD11c.	8.325e-10	6.13973
ulm	WMC1141346	2	CD11c._TCRb.	0.00418379	3.63171
ulm	WMC1141347	1	CD11c.	0.00238121	3.03819
ulm	WMC1141348	2	CD11c._TCRb.	0.00484301	2.96837
ulm	WMC1141350	1	CD11c.	0.0352544	2.10548
ulm	WMC1141353	2	CD11c._TCRb.	0.00959365	2.65657
ulm	WMC1141356	1	CD11c.	5.36107e-05	4.03963
ulm	WMC1141357	2	CD11c._TCRb.	0.000194506	3.72631
ulm	WMC1141358	2	CD11c._TCRb.	0.0058172	4.38979
ulm	WMC1141360	2	CD11c._TCRb.	0.0138011	5.95054
ulm	WMC1141361	2	CD11c._TCRb.	2.14806e-13	7.80946
ulm	WMC1141363	2	CD11c._TCRb.	0.0123728	4.50265
ulm	WMC1141366	2	CD11c._TCRb.	0.012406	2.54708
ulm	WMC1141368	1	CD11c.	0.0234518	2.26606
ulm	WMC1141371	2	CD11c._TCRb.	0.00474268	3.40171
ulm	WMC1141372	1	CD11c.	1.76003e-11	6.72614
ulm	WMC1141373	2	CD11c._TCRb.	0.00329979	5.98257
ulm	WMC1141376	2	CD11c._TCRb.	2.36929e-05	7.09845
ulm	WMC1141379	1	CD11c.	0.000304505	3.61168
ulm	WMC1141382	1	CD11c.	2.4506e-07	5.16212
ulm	WMC1141383	1	CD11c.	7.06472e-06	4.49218
ulm	WMC1141384	1	CD11c.	6.1865e-21	9.39075
ulm	WMC1141386	2	CD11c._TCRb.	0.000110942	6.53077
ulm	WMC1141387	2	CD11c._TCRb.	3.95811e-07	5.77012
ulm	WMC1141389	1	CD11c.	0.0022167	3.0597
ulm	WMC1141390	2	CD11c._TCRb.	0.00318022	3.01679
ulm	WMC1141391	2	CD11c._TCRb.	0.000788081	5.40366
ulm	WMC1141392	1	CD11c.	1.32113e-09	6.06589
ulm	WMC1141393	2	CD11c._TCRb.	0.000231345	8.37742
ulm	WMC1141395	1	CD11c.	0.00304702	2.96309
ulm	WMC1141398	2	CD11c._TCRb.	0.00201999	5.15549
ulm	WMC1141399	2	CD11c._TCRb.	2.28699e-05	4.69071
ulm	WMC1141400	2	CD11c._TCRb.	0.00102461	4.13286
ulm	WMC1141401	2	CD11c._TCRb.	0.000183866	3.80266
ulm	WMC1141402	2	CD11c._TCRb.	3.013e-13	7.9235
ulm	WMC1141403	2	CD11c._TCRb.	3.51845e-07	8.76786
ulm	WMC1141405	1	CD11c.	1.33339e-09	6.06441
ulm	WMC1141407	1	CD11c.	0.0348187	2.11052
ulm	WMC1141409	1	CD11c.	1.93432e-07	5.20624
ulm	WMC1141410	1	CD11c.	4.43704e-44	13.9384
ulm	WMC1141411	1	CD11c.	1.54206e-11	6.74537
ulm	WMC1141412	1	CD11c.	1.67239e-25	10.4429
ulm	WMC1141414	1	CD11c.	1.85633e-16	8.2337
ulm	WMC1141415	1	CD11c.	4.10577e-10	6.25114
ulm	WMC1141417	1	CD11c.	2.35742e-08	5.58434
ulm	WMC1141418	1	CD11c.	4.29719e-48	14.5858
ulm	WMC1141419	1	CD11c.	4.58568e-39	13.0855
ulm	WMC1141420	1	CD11c.	9.68174e-26	10.4948
ulm	WMC1141421	1	CD11c.	5.85693e-05	4.01883
ulm	WMC1141422	1	CD11c.	2.4172e-15	7.92021
ulm	WMC1141423	1	CD11c.	1.17296e-19	9.07518
ulm	WMC1141424	1	CD11c.	1.01634e-18	8.83661
ulm	WMC1141425	1	CD11c.	2.69705e-07	5.14414
ulm	WMC1141426	1	CD11c.	1.60098e-27	10.8762
ulm	WMC1141427	1	CD11c.	0.00396474	2.88108
ulm	WMC1141428	1	CD11c.	5.34656e-22	9.64568
ulm	WMC1141429	1	CD11c.	4.18114e-63	16.7905
ulm	WMC1141430	1	CD11c.	0.013407	2.47285
ulm	WMC1141431	1	CD11c.	5.92608e-05	4.01606
ulm	WMC1141433	1	CD11c.	1.03391e-10	6.46322
ulm	WMC1141434	1	CD11c.	1.72049e-66	17.2495
ulm	WMC1141435	1	CD11c.	8.61166e-11	6.49084
ulm	WMC1141436	1	CD11c.	1.28104e-28	11.1047
ulm	WMC1141437	1	CD11c.	1.49736e-25	10.4534
ulm	WMC1141438	1	CD11c.	1.07762e-10	6.45695
ulm	WMC1141439	1	CD11c.	2.94019e-46	14.2933
ulm	WMC1141441	1	CD11c.	1.05493e-08	5.72257
ulm	WMC1141442	1	CD11c.	6.96684e-07	4.96289
ulm	WMC1141443	1	CD11c.	1.80626e-15	7.9564
ulm	WMC1141444	1	CD11c.	1.47756e-11	6.75158
ulm	WMC1141445	1	CD11c.	1.52315e-21	9.53749
ulm	WMC1141449	1	CD11c.	0.00178375	3.12422
ulm	WMC1141450	1	CD11c.	9.29586e-17	8.31622
ulm	WMC1141453	1	CD11c.	4.53735e-05	4.0786
ulm	WMC1141454	1	CD11c.	9.21402e-06	4.43528
ulm	WMC1141455	1	CD11c.	3.47918e-06	4.64079
ulm	WMC1141456	1	CD11c.	0.0236279	2.26319
ulm	WMC1141457	1	CD11c.	1.10654e-38	13.0182
ulm	WMC1141460	1	CD11c.	6.33455e-21	9.38826
ulm	WMC1141461	1	CD11c.	1.48233e-19	9.04961
ulm	WMC1141462	1	CD11c.	1.03373e-10	6.46325
ulm	WMC1141463	1	CD11c.	4.13647e-39	13.0934
ulm	WMC1141464	1	CD11c.	1.05544e-16	8.30113
ulm	WMC1141465	1	CD11c.	5.97722e-06	4.52766
ulm	WMC1141466	1	CD11c.	2.42107e-27	10.8384
ulm	WMC1141467	1	CD11c.	0.000477262	3.49342
ulm	WMC1141468	1	CD11c.	0.000412139	3.53241
ulm	WMC1141469	1	CD11c.	8.77114e-28	10.9311
ulm	WMC1141472	1	CD11c.	2.67165e-05	4.20016
ulm	WMC1141473	1	CD11c.	2.43619e-06	4.71392
ulm	WMC1141474	1	CD11c.	0.00442201	2.8465
ulm	WMC1141475	1	CD11c.	2.6831e-18	8.72729
ulm	WMC1141476	1	CD11c.	0.0398573	2.05528
ulm	WMC1141477	1	CD11c.	2.18244e-06	4.73628
ulm	WMC1141478	1	CD11c.	8.77351e-06	4.44582
ulm	WMC1141479	1	CD11c.	1.34533e-19	9.06021
ulm	WMC1141480	1	CD11c.	9.34533e-08	5.33976
ulm	WMC1141481	1	CD11c.	4.06379e-16	8.13924
ulm	WMC1141482	1	CD11c.	1.52089e-09	6.04321
ulm	WMC1141483	1	CD11c.	6.43497e-07	4.97829
ulm	WMC1141484	1	CD11c.	1.50398e-13	7.38876
ulm	WMC1141486	1	CD11c.	1.54479e-25	10.4505
ulm	WMC1141487	1	CD11c.	0.000102383	3.88517
ulm	WMC1141488	1	CD11c.	1.40313e-06	4.82512
ulm	WMC1141489	1	CD11c.	0.000346821	3.57779
ulm	WMC1141490	1	CD11c.	4.83339e-09	5.85379
ulm	WMC1141491	1	CD11c.	2.48898e-22	9.72395
ulm	WMC1141492	1	CD11c.	5.71173e-06	4.53725
ulm	WMC1141494	1	CD11c.	3.94293e-20	9.19333
ulm	WMC1141495	1	CD11c.	1.7547e-09	6.02009
ulm	WMC1141496	1	CD11c.	1.15297e-14	7.72336
ulm	WMC1141497	1	CD11c.	1.07971e-09	6.09826
ulm	WMC1141498	1	CD11c.	1.6545e-16	8.24749
ulm	WMC1141499	1	CD11c.	1.22505e-09	6.07803
ulm	WMC1141501	1	CD11c.	1.04698e-15	8.02371
ulm	WMC1141502	1	CD11c.	7.85808e-10	6.1489
ulm	WMC1141503	1	CD11c.	7.65183e-15	7.77548
ulm	WMC1141504	1	CD11c.	1.35811e-14	7.70245
ulm	WMC1141505	1	CD11c.	3.46966e-11	6.62653
ulm	WMC1141506	1	CD11c.	7.01283e-17	8.34962
ulm	WMC1141507	1	CD11c.	4.05093e-05	4.1049
ulm	WMC1141508	1	CD11c.	4.86135e-09	5.85283
ulm	WMC1141513	1	CD11c.	7.3748e-14	7.48304
ulm	WMC1141514	1	CD11c.	2.53724e-18	8.73363
ulm	WMC1141515	1	CD11c.	1.11482e-10	6.4518
ulm	WMC1141516	1	CD11c.	2.31143e-06	4.72462
ulm	WMC1141518	1	CD11c.	1.40122e-11	6.75928
ulm	WMC1141519	1	CD11c.	1.11771e-20	9.32815
ulm	WMC1141521	1	CD11c.	2.47912e-08	5.57558
ulm	WMC1141522	1	CD11c.	1.57566e-19	9.04293
ulm	WMC1141524	1	CD11c.	5.37392e-13	7.21731
ulm	WMC1141525	1	CD11c.	2.21626e-05	4.24229
ulm	WMC1141526	1	CD11c.	2.67405e-09	5.95148
ulm	WMC1141528	1	CD11c.	1.54352e-10	6.40229
ulm	WMC1141529	1	CD11c.	2.73965e-27	10.827
ulm	WMC1141531	1	CD11c.	0.00342788	2.92664
ulm	WMC1141532	1	CD11c.	2.69396e-19	8.98404
ulm	WMC1141538	1	CD11c.	1.1677e-35	12.4736
ulm	WMC1141539	1	CD11c.	0.00011352	3.86001
ulm	WMC1141541	1	CD11c.	1.00556e-06	4.89113
ulm	WMC1141544	1	CD11c.	4.60242e-12	6.91893
ulm	WMC1141546	1	CD11c.	1.46196e-45	14.1808
ulm	WMC1141547	1	CD11c.	3.56057e-09	5.90442
ulm	WMC1141548	1	CD11c.	3.25964e-13	7.28508
ulm	WMC1141550	1	CD11c.	1.32017e-17	8.54492
ulm	WMC1141552	1	CD11c.	5.2017e-41	13.4227
ulm	WMC1141557	1	CD11c.	2.66064e-21	9.47936
ulm	WMC1141559	1	CD11c.	1.36054e-12	7.08974
ulm	WMC1141560	1	CD11c.	1.09935e-05	4.39707
ulm	WMC1141561	1	CD11c.	4.43445e-15	7.84432
ulm	WMC1141563	1	CD11c.	1.85002e-07	5.21451
ulm	WMC1141565	1	CD11c.	0.000663922	3.40426
ulm	WMC1141567	1	CD11c.	8.68676e-05	3.92492
ulm	WMC1141569	1	CD11c.	0.00497268	2.80892
ulm	WMC1141570	1	CD11c.	1.21294e-13	7.41733
ulm	WMC1141571	1	CD11c.	7.99368e-22	9.60426
ulm	WMC1141572	1	CD11c.	0.00019246	3.72898
ulm	WMC1141573	1	CD11c.	2.34077e-09	5.97324
ulm	WMC1141575	1	CD11c.	6.20934e-18	8.63172
ulm	WMC1141576	1	CD11c.	1.57115e-36	12.6329
ulm	WMC1141577	1	CD11c.	0.0355489	2.1021
ulm	WMC1141578	1	CD11c.	0.0242302	2.25352
ulm	WMC1141579	1	CD11c.	3.03937e-10	6.29797
ulm	WMC1141580	1	CD11c.	1.18059e-18	8.81983
ulm	WMC1141581	1	CD11c.	3.20294e-09	5.92186
ulm	WMC1141583	1	CD11c.	5.07474e-16	8.11227
ulm	WMC1141585	1	CD11c.	8.4265e-28	10.9347
ulm	WMC1141586	1	CD11c.	1.31347e-05	4.35826
ulm	WMC1141587	1	CD11c.	1.46191e-23	10.0089
ulm	WMC1141588	1	CD11c.	1.37779e-16	8.26937
ulm	WMC1141591	1	CD11c.	7.31418e-14	7.48413
ulm	WMC1141592	1	CD11c.	9.6308e-10	6.11653
ulm	WMC1141593	1	CD11c.	4.73996e-31	11.5955
ulm	WMC1141594	1	CD11c.	8.52172e-32	11.7418
ulm	WMC1141595	1	CD11c.	1.28179e-29	11.309
ulm	WMC1141596	1	CD11c.	1.1983e-11	6.78193
ulm	WMC1141597	1	CD11c.	0.00343537	2.92596
ulm	WMC1141598	1	CD11c.	3.10306e-52	15.2254
ulm	WMC1141599	1	CD11c.	9.3302e-13	7.14181
ulm	WMC1141600	1	CD11c.	2.7181e-32	11.8383
ulm	WMC1141601	1	CD11c.	5.257e-50	14.8845
ulm	WMC1141603	1	CD11c.	6.8322e-07	4.96668
ulm	WMC1141604	1	CD11c.	0.00112235	3.25809
ulm	WMC1141605	1	CD11c.	2.2987e-20	9.25127
ulm	WMC1141606	1	CD11c.	9.30134e-11	6.47921
ulm	WMC1141607	1	CD11c.	4.25958e-21	9.43004
ulm	WMC1141609	1	CD11c.	9.65017e-06	4.4253
ulm	WMC1141611	1	CD11c.	0.00741236	2.67783
ulm	WMC1141613	1	CD11c.	7.69455e-39	13.046
ulm	WMC1141614	1	CD11c.	0.0118015	2.51811
ulm	WMC1141617	1	CD11c.	2.33723e-13	7.32984
ulm	WMC1141621	1	CD11c.	0.00917003	2.60575
ulm	WMC1141623	1	CD11c.	4.19223e-35	12.3711
ulm	WMC1141624	1	CD11c.	1.77032e-07	5.22267
ulm	WMC1141625	1	CD11c.	1.66217e-06	4.79123
ulm	WMC1141626	1	CD11c.	8.9181e-10	6.12878
ulm	WMC1141627	1	CD11c.	0.00506151	2.80321
ulm	WMC1141630	1	CD11c.	5.7116e-53	15.3361
ulm	WMC1141631	1	CD11c.	6.10745e-14	7.5078
ulm	WMC1141632	1	CD11c.	3.29378e-11	6.63422
ulm	WMC1141633	1	CD11c.	9.02744e-13	7.14634
ulm	WMC1141634	1	CD11c.	3.41235e-11	6.62899
ulm	WMC1141638	1	CD11c.	1.29985e-25	10.4668
ulm	WMC1141640	1	CD11c.	3.27916e-07	5.10731
ulm	WMC1141641	1	CD11c.	6.35839e-18	8.629
ulm	WMC1141642	1	CD11c.	5.13883e-05	4.04956
ulm	WMC1141645	1	CD11c.	0.000110601	3.86637
ulm	WMC1141646	1	CD11c.	1.31703e-13	7.40641
ulm	WMC1141649	1	CD11c.	1.10324e-13	7.4299
ulm	WMC1141650	1	CD11c.	1.47269e-07	5.25666
ulm	WMC1141652	1	CD11c.	3.89409e-25	10.3622
ulm	WMC1141653	1	CD11c.	2.40824e-20	9.24629
ulm	WMC1141654	1	CD11c.	7.29033e-12	6.85341
ulm	WMC1141657	1	CD11c.	9.49546e-21	9.34544
ulm	WMC1141658	1	CD11c.	3.56259e-08	5.51209
ulm	WMC1141660	1	CD11c.	5.88403e-25	10.3226
ulm	WMC1141661	1	CD11c.	2.96847e-21	9.46791
ulm	WMC1141662	1	CD11c.	4.6837e-07	5.03947
ulm	WMC1141663	1	CD11c.	1.08232e-08	5.71821
ulm	WMC1141666	1	CD11c.	0.00269958	3.00017
ulm	WMC1141667	1	CD11c.	0.0141684	2.45305
ulm	WMC1141668	1	CD11c.	0.000609374	3.42761
ulm	WMC1141671	1	CD11c.	1.76069e-11	6.72608
ulm	WMC1141672	1	CD11c.	4.96124e-24	10.1155
ulm	WMC1141673	1	CD11c.	5.1292e-05	4.04999
ulm	WMC1141674	1	CD11c.	0.014621	2.44171
ulm	WMC1141675	1	CD11c.	0.000637416	3.41538
ulm	WMC1141676	1	CD11c.	1.80243e-16	8.23724
ulm	WMC1141677	1	CD11c.	6.69308e-21	9.38244
ulm	WMC1141678	1	CD11c.	7.6859e-46	14.226
ulm	WMC1141679	1	CD11c.	1.8544e-53	15.4093
ulm	WMC1141680	1	CD11c.	8.72069e-16	8.04615
ulm	WMC1141682	1	CD11c.	2.07801e-07	5.19291
ulm	WMC1141683	1	CD11c.	5.65373e-16	8.09912
ulm	WMC1141684	1	CD11c.	1.18559e-11	6.78347
ulm	WMC1141685	1	CD11c.	1.16833e-15	8.01022
ulm	WMC1141687	1	CD11c.	0.00250567	3.0228
ulm	WMC1141688	1	CD11c.	1.11212e-08	5.71359
ulm	WMC1141689	1	CD11c.	6.98612e-12	6.8595
ulm	WMC1141691	1	CD11c.	1.32439e-10	6.42563
ulm	WMC1141692	1	CD11c.	1.84164e-24	10.2123
ulm	WMC1141693	1	CD11c.	4.5555e-06	4.58476
ulm	WMC1141694	1	CD11c.	2.37245e-06	4.71932
ulm	WMC1141695	1	CD11c.	0.00173546	3.13229
ulm	WMC1141696	1	CD11c.	0.016923	2.38845
ulm	WMC1141697	1	CD11c.	5.35377e-08	5.43993
ulm	WMC1141698	1	CD11c.	7.6556e-13	7.16897
ulm	WMC1141699	1	CD11c.	4.75751e-10	6.22808
ulm	WMC1141701	1	CD11c.	1.18033e-20	9.32236
ulm	WMC1141702	1	CD11c.	6.09137e-06	4.52365
ulm	WMC1141705	1	CD11c.	6.26782e-25	10.3165
ulm	WMC1141706	1	CD11c.	1.08378e-07	5.31282
ulm	WMC1141707	1	CD11c.	1.825e-14	7.66457
ulm	WMC1141708	1	CD11c.	7.08487e-18	8.6166
ulm	WMC1141709	1	CD11c.	1.72532e-07	5.22744
ulm	WMC1141710	1	CD11c.	1.27582e-27	10.8969
ulm	WMC1141711	1	CD11c.	1.96402e-14	7.65513
ulm	WMC1141713	1	CD11c.	5.25262e-27	10.7671
ulm	WMC1141714	1	CD11c.	0.0014585	3.18298
ulm	WMC1141715	1	CD11c.	0.00812691	2.64685
ulm	WMC1141716	1	CD11c.	5.69001e-09	5.82659
ulm	WMC1141719	1	CD11c.	6.44691e-09	5.80569
ulm	WMC1141720	1	CD11c.	2.36704e-25	10.4098
ulm	WMC1141722	1	CD11c.	7.09251e-06	4.49134
ulm	WMC1141723	1	CD11c.	5.36726e-13	7.21748
ulm	WMC1141724	1	CD11c.	4.95853e-17	8.39052
ulm	WMC1141727	1	CD11c.	1.5711e-16	8.25368
ulm	WMC1141728	1	CD11c.	8.89974e-22	9.59317
ulm	WMC1141729	1	CD11c.	1.21893e-32	11.9056
ulm	WMC1141731	1	CD11c.	1.85445e-11	6.71852
ulm	WMC1141732	1	CD11c.	7.73131e-31	11.5534
ulm	WMC1141733	1	CD11c.	3.67638e-08	5.50655
ulm	WMC1141734	1	CD11c.	6.7713e-05	3.9845
ulm	WMC1141736	1	CD11c.	1.07106e-22	9.80956
ulm	WMC1141737	1	CD11c.	1.64458e-06	4.79336
ulm	WMC1141738	1	CD11c.	0.0110223	2.54208
ulm	WMC1141739	1	CD11c.	5.6845e-29	11.1772
ulm	WMC1141740	1	CD11c.	1.13362e-10	6.44927
ulm	WMC1141745	1	CD11c.	2.05783e-06	4.74819
ulm	WMC1141746	1	CD11c.	9.96587e-08	5.32809
ulm	WMC1141747	1	CD11c.	6.87431e-07	4.96549
ulm	WMC1141748	1	CD11c.	1.41431e-07	5.2641
ulm	WMC1141749	1	CD11c.	1.08633e-09	6.09729
ulm	WMC1141750	1	CD11c.	2.6509e-05	4.20193
ulm	WMC1141751	1	CD11c.	0.00261444	3.00992
ulm	WMC1141752	1	CD11c.	5.94396e-07	4.99364
ulm	WMC1141754	1	CD11c.	0.000872031	3.32905
ulm	WMC1141755	1	CD11c.	3.04845e-14	7.59836
ulm	WMC1141757	1	CD11c.	5.88562e-18	8.63785
ulm	WMC1141759	1	CD11c.	1.6654e-16	8.24671
ulm	WMC1141762	1	CD11c.	8.00875e-20	9.1167
ulm	WMC1141763	1	CD11c.	1.17936e-14	7.72047
ulm	WMC1141764	1	CD11c.	4.73669e-15	7.83603
ulm	WMC1141765	1	CD11c.	6.87476e-16	8.07526
ulm	WMC1141766	1	CD11c.	2.03608e-29	11.2682
ulm	WMC1141768	1	CD11c.	5.94085e-06	4.52895
ulm	WMC1141770	1	CD11c.	1.04368e-07	5.31969
ulm	WMC1141771	1	CD11c.	6.64941e-25	10.3108
ulm	WMC1141772	1	CD11c.	1.87297e-14	7.66123
ulm	WMC1141773	1	CD11c.	5.02181e-09	5.84742
ulm	WMC1141774	1	CD11c.	6.04299e-31	11.5746
ulm	WMC1141775	1	CD11c.	2.0588e-51	15.1005
ulm	WMC1141776	1	CD11c.	0.000102109	3.88582
ulm	WMC1141777	1	CD11c.	3.03229e-13	7.29483
ulm	WMC1141778	1	CD11c.	1.50491e-38	12.9946
ulm	WMC1141779	1	CD11c.	3.30825e-12	6.9656
ulm	WMC1141780	1	CD11c.	0.00393438	2.8835
ulm	WMC1141781	1	CD11c.	6.99313e-20	9.13142
ulm	WMC1141782	1	CD11c.	8.26627e-08	5.36198
ulm	WMC1141783	1	CD11c.	3.11914e-25	10.3835
ulm	WMC1141784	1	CD11c.	2.38082e-14	7.63033
ulm	WMC1141785	1	CD11c.	1.51646e-22	9.77435
ulm	WMC1141786	1	CD11c.	3.15779e-23	9.93229
ulm	WMC1141787	1	CD11c.	7.09332e-13	7.17942
ulm	WMC1141788	1	CD11c.	2.02968e-15	7.94193
ulm	WMC1141789	1	CD11c.	1.01524e-18	8.83674
ulm	WMC1141790	1	CD11c.	3.73401e-05	4.1237
ulm	WMC1141791	1	CD11c.	3.89388e-19	8.94338
ulm	WMC1141857	2	CD11c._TCRb.	0.000499806	3.4932
ulm	WMC1142561	2	CD11c._TCRb.	8.25719e-11	6.97514
ulm	WMC1142562	2	CD11c._TCRb.	0.0149957	4.74083
ulm	WMC1142567	2	CD11c._TCRb.	0.00713362	7.66937
ulm	WMC1142572	2	CD11c._TCRb.	0.0239007	2.60023
ulm	WMC1142574	1	CD11c.	1.23928e-27	10.8996
ulm	WMC1142575	2	CD11c._TCRb.	0.000466197	6.62498
ulm	WMC1142576	2	CD11c._TCRb.	0.00955301	3.5153
[truncated: 5,431 more rows]

## Sheet: method stats
Tissue	Method	Sensitivity	Specificity	Pos Pred Value	Neg Pred Value	Overall_accuracy
in vitro	CICADA	0.881013	0.727025	0.217296	0.986117	0.804019
in vitro	Neigborseq	0.988737	0.81477	0.520762	0.997194	0.901754
in vitro	ulm	0.99662	0.825872	0.563017	0.999079	0.911246
in vivo	CICADA	0.994633	0.565799	0.151334	0.999262	0.780216
in vivo	AUC	0.987013	0.677213	0.47245	0.994415	0.832113
in vivo	Neigborseq	0.991682	0.609342	0.292052	0.997787	0.800512
in vivo	ulm	0.999268	0.647922	0.39	0.999746	0.823595

## Sheet: liver cell scores
statistics	celltype	barcode	score	p_value
ulm	Endothelial cells	W1000	1.96508	0.0494136
ulm	Endothelial cells	W1001	2.33953	0.0193138
ulm	Endothelial cells	W1002	1.72784	0.084026
ulm	Endothelial cells	W1003	0.196926	0.843887
ulm	Endothelial cells	W1004	0.0632351	0.94958
ulm	Endothelial cells	W1005	1.69869	0.0893862
ulm	Endothelial cells	W1007	4.77199	1.83171e-06
ulm	Endothelial cells	W1008	3.45045	0.000560334
ulm	Endothelial cells	W1009	2.01053	0.0443831
ulm	Endothelial cells	W1010	1.26619	0.205455
ulm	Endothelial cells	W1011	0.884457	0.376456
ulm	Endothelial cells	W1012	2.62329	0.00871248
ulm	Endothelial cells	W1013	1.99343	0.0462224
ulm	Endothelial cells	W1014	-0.437416	0.661812
ulm	Endothelial cells	W1015	2.71248	0.00668145
ulm	Endothelial cells	W1016	1.89613	0.057951
ulm	Endothelial cells	W1018	7.60159	3.00039e-14
ulm	Endothelial cells	W1019	2.23148	0.0256556
ulm	Endothelial cells	W1020	1.05565	0.291134
ulm	Endothelial cells	W1022	3.61758	0.000297807
ulm	Endothelial cells	W1023	1.22597	0.220218
ulm	Endothelial cells	W1024	1.31489	0.188557
ulm	Endothelial cells	W1025	1.16891	0.242448
ulm	Endothelial cells	W1026	1.94875	0.0513339
ulm	Endothelial cells	W1028	1.20943	0.226508
ulm	Endothelial cells	W1029	2.70793	0.00677385
ulm	Endothelial cells	W1030	6.45583	1.0908e-10
ulm	Endothelial cells	W1031	1.72958	0.0837146
ulm	Endothelial cells	W1032	0.985628	0.324323
ulm	Endothelial cells	W1033	1.35157	0.176521
ulm	Endothelial cells	W1034	3.37255	0.000745595
ulm	Endothelial cells	W1035	1.14979	0.250238
ulm	Endothelial cells	W1036	-0.12153	0.903272
ulm	Endothelial cells	W1037	1.4952	0.134872
ulm	Endothelial cells	W1038	-0.34839	0.727549
ulm	Endothelial cells	W1039	0.209599	0.833982
ulm	Endothelial cells	W1040	3.22412	0.0012648
ulm	Endothelial cells	W1042	3.60346	0.000314457
ulm	Endothelial cells	W1044	1.79593	0.072515
ulm	Endothelial cells	W1045	1.89466	0.0581456
ulm	Endothelial cells	W1046	2.03877	0.0414805
ulm	Endothelial cells	W1047	1.36556	0.172088
ulm	Endothelial cells	W1049	2.43098	0.0150634
ulm	Endothelial cells	W1050	1.57491	0.115287
ulm	Endothelial cells	W1051	3.29828	0.000973774
ulm	Endothelial cells	W1052	1.26175	0.207048
ulm	Endothelial cells	W1053	2.23863	0.0251868
ulm	Endothelial cells	W1054	3.43623	0.000590578
ulm	Endothelial cells	W1055	1.75112	0.0799335
ulm	Endothelial cells	W1056	1.69074	0.0908949
ulm	Endothelial cells	W1057	1.08384	0.278443
ulm	Endothelial cells	W1058	6.05295	1.43708e-09
ulm	Endothelial cells	W1059	4.66568	3.08773e-06
ulm	Endothelial cells	W1060	1.79854	0.0721008
ulm	Endothelial cells	W1061	3.79097	0.000150319
ulm	Endothelial cells	W1062	-0.262471	0.79296
ulm	Endothelial cells	W1063	1.91407	0.0556197
ulm	Endothelial cells	W1065	2.20449	0.0274967
ulm	Endothelial cells	W1066	0.113238	0.909843
ulm	Endothelial cells	W1067	4.02277	5.76414e-05
ulm	Endothelial cells	W1068	2.14887	0.0316514
ulm	Endothelial cells	W1070	2.92993	0.00339265
ulm	Endothelial cells	W1071	3.09579	0.00196446
ulm	Endothelial cells	W1072	1.75351	0.0795231
ulm	Endothelial cells	W1073	0.356275	0.721637
ulm	Endothelial cells	W1075	2.66348	0.00773737
ulm	Endothelial cells	W1076	2.25879	0.0239029
ulm	Endothelial cells	W1077	0.949375	0.342437
ulm	Endothelial cells	W1078	4.36957	1.24862e-05
ulm	Endothelial cells	W1079	-0.0920597	0.926651
ulm	Endothelial cells	W1080	1.80665	0.0708259
ulm	Endothelial cells	W1081	0.114733	0.908658
ulm	Endothelial cells	W1083	1.27358	0.202822
ulm	Endothelial cells	W1085	3.94887	7.86801e-05
ulm	Endothelial cells	W1086	1.87647	0.0605993
ulm	Endothelial cells	W1087	2.01709	0.0436939
ulm	Endothelial cells	W1090	1.92118	0.0547178
ulm	Endothelial cells	W1091	3.49283	0.000478538
ulm	Endothelial cells	W1092	0.619558	0.535553
ulm	Endothelial cells	W1093	2.02443	0.042934
ulm	Endothelial cells	W1094	0.496111	0.61982
ulm	Endothelial cells	W1095	4.55611	5.22899e-06
ulm	Endothelial cells	W1097	2.14576	0.0318994
ulm	Endothelial cells	W1098	2.75345	0.00590017
ulm	Endothelial cells	W1099	2.32272	0.0202
ulm	Endothelial cells	W1100	4.143	3.43623e-05
ulm	Endothelial cells	W1101	2.75546	0.00586412
ulm	Endothelial cells	W1102	3.1073	0.00188958
ulm	Endothelial cells	W1103	2.91747	0.00353117
ulm	Endothelial cells	W1105	0.191815	0.847889
ulm	Endothelial cells	W1107	1.93658	0.052805
ulm	Endothelial cells	W1109	3.68131	0.000232394
ulm	Endothelial cells	W1110	3.75764	0.000171811
ulm	Endothelial cells	W1111	3.3422	0.00083208
ulm	Endothelial cells	W1112	3.83096	0.000127872
ulm	Endothelial cells	W1113	5.6321	1.79434e-08
ulm	Endothelial cells	W1114	0.887744	0.374685
ulm	Endothelial cells	W1115	1.06142	0.288504
ulm	Endothelial cells	W1116	2.84255	0.00447814
ulm	Endothelial cells	W1117	4.57911	4.68613e-06
ulm	Endothelial cells	W1118	2.27365	0.0229932
ulm	Endothelial cells	W1120	5.91473	3.35595e-09
ulm	Endothelial cells	W1122	4.55934	5.14947e-06
ulm	Endothelial cells	W1123	1.76645	0.0773289
ulm	Endothelial cells	W1124	2.79376	0.00521282
ulm	Endothelial cells	W1126	1.82049	0.0686936
ulm	Endothelial cells	W1127	0.40831	0.683048
ulm	Endothelial cells	W1128	1.36593	0.171971
ulm	Endothelial cells	W1129	1.57742	0.114707
ulm	Endothelial cells	W1130	2.83244	0.00462218
ulm	Endothelial cells	W1132	0.550552	0.581944
ulm	Endothelial cells	W1134	4.7249	2.31154e-06
ulm	Endothelial cells	W1136	0.0401903	0.967942
ulm	Endothelial cells	W1137	2.04958	0.0404133
ulm	Endothelial cells	W1138	2.8217	0.00477974
ulm	Endothelial cells	W1139	3.10552	0.00190104
ulm	Endothelial cells	W1141	0.67315	0.500856
ulm	Endothelial cells	W1143	2.76092	0.00576689
ulm	Endothelial cells	W1144	3.70194	0.000214296
ulm	Endothelial cells	W1145	0.465014	0.641924
ulm	Endothelial cells	W1146	1.16898	0.242418
ulm	Endothelial cells	W1147	4.76031	1.94092e-06
ulm	Endothelial cells	W1148	4.8471	1.25831e-06
ulm	Endothelial cells	W1149	0.01209	0.990354
ulm	Endothelial cells	W1150	1.24731	0.212293
ulm	Endothelial cells	W1151	3.57358	0.000352616
ulm	Endothelial cells	W1154	3.32723	0.000878081
ulm	Endothelial cells	W1155	3.22723	0.00125116
ulm	Endothelial cells	W1156	4.00194	6.29586e-05
ulm	Endothelial cells	W1157	4.5557	5.23921e-06
ulm	Endothelial cells	W1158	1.7346	0.0828202
ulm	Endothelial cells	W1159	2.0199	0.0434014
ulm	Endothelial cells	W1162	1.28193	0.199876
ulm	Endothelial cells	W1164	3.66207	0.000250562
ulm	Endothelial cells	W1165	2.27482	0.0229228
ulm	Endothelial cells	W1166	1.1195	0.262934
ulm	Endothelial cells	W1167	3.15819	0.00158889
ulm	Endothelial cells	W1168	0.343586	0.731159
ulm	Endothelial cells	W1169	1.75123	0.0799151
ulm	Endothelial cells	W1170	2.00202	0.0452902
ulm	Endothelial cells	W1171	3.16273	0.00156437
ulm	Endothelial cells	W1172	1.42502	0.154161
ulm	Endothelial cells	W1173	2.14288	0.0321295
ulm	Endothelial cells	W1175	1.86588	0.0620667
ulm	Endothelial cells	W1176	2.66405	0.00772426
ulm	Endothelial cells	W1177	3.63098	0.000282757
ulm	Endothelial cells	W1178	1.74802	0.0804699
ulm	Endothelial cells	W1179	1.97734	0.048011
ulm	Endothelial cells	W1180	2.55292	0.0106867
ulm	Endothelial cells	W1181	3.22075	0.00127978
ulm	Endothelial cells	W1182	5.11278	3.19178e-07
ulm	Endothelial cells	W1183	1.75335	0.0795503
ulm	Endothelial cells	W1184	2.25348	0.0242354
ulm	Endothelial cells	W1185	1.01574	0.309758
ulm	Endothelial cells	W1186	2.31005	0.0208913
ulm	Endothelial cells	W1187	2.2637	0.0235986
ulm	Endothelial cells	W1189	1.43956	0.15
ulm	Endothelial cells	W1190	0.401736	0.687881
ulm	Endothelial cells	W1192	2.22888	0.0258286
ulm	Endothelial cells	W1193	0.206956	0.836045
ulm	Endothelial cells	W1194	-0.0509972	0.959328
ulm	Endothelial cells	W1195	7.07899	1.48027e-12
ulm	Endothelial cells	W1196	1.96796	0.0490806
ulm	Endothelial cells	W1197	2.53585	0.0112221
ulm	Endothelial cells	W1198	1.37746	0.168379
ulm	Endothelial cells	W1199	2.31049	0.0208671
ulm	Endothelial cells	W1201	1.77043	0.0766644
ulm	Endothelial cells	W1202	0.925125	0.354907
ulm	Endothelial cells	W1203	0.555352	0.578658
ulm	Endothelial cells	W1204	2.0175	0.0436516
ulm	Endothelial cells	W1205	1.80977	0.0703406
ulm	Endothelial cells	W1206	0.189358	0.849813
ulm	Endothelial cells	W1207	2.19154	0.0284193
ulm	Endothelial cells	W1208	2.9045	0.00368078
ulm	Endothelial cells	W1209	1.64362	0.100264
ulm	Endothelial cells	W1211	1.25358	0.210004
ulm	Endothelial cells	W1213	1.29657	0.194788
ulm	Endothelial cells	W1214	1.70805	0.0876363
ulm	Endothelial cells	W1215	2.88993	0.00385573
ulm	Endothelial cells	W1216	4.30748	1.65586e-05
ulm	Endothelial cells	W1218	0.442219	0.658333
ulm	Endothelial cells	W1219	0.686404	0.492463
ulm	Endothelial cells	W122	0.785133	0.432381
ulm	Endothelial cells	W1220	1.72359	0.0847917
ulm	Endothelial cells	W1221	2.54716	0.0108648
ulm	Endothelial cells	W1222	0.132763	0.894382
ulm	Endothelial cells	W1223	3.74954	0.000177455
ulm	Endothelial cells	W1224	2.59135	0.00956399
ulm	Endothelial cells	W1226	2.70511	0.00683166
ulm	Endothelial cells	W1227	2.71797	0.00657173
ulm	Endothelial cells	W1228	2.87035	0.00410269
ulm	Endothelial cells	W1229	1.95281	0.05085
ulm	Endothelial cells	W1230	2.66253	0.00775924
ulm	Endothelial cells	W1233	3.95983	7.51551e-05
ulm	Endothelial cells	W1234	3.33181	0.000863755
ulm	Endothelial cells	W1235	4.38852	1.14467e-05
ulm	Endothelial cells	W1237	3.34916	0.00081145
ulm	Endothelial cells	W1238	2.57489	0.0100313
ulm	Endothelial cells	W1239	2.49329	0.0126613
ulm	Endothelial cells	W1240	2.91913	0.00351245
ulm	Endothelial cells	W1241	3.24863	0.00116076
ulm	Endothelial cells	W1242	0.474355	0.63525
ulm	Endothelial cells	W1243	2.01089	0.0443446
ulm	Endothelial cells	W1245	6.53645	6.38894e-11
ulm	Endothelial cells	W1246	3.07895	0.00207896
ulm	Endothelial cells	W1247	2.45288	0.0141769
ulm	Endothelial cells	W1249	2.13629	0.032663
ulm	Endothelial cells	W1250	0.458025	0.646938
ulm	Endothelial cells	W1251	3.20329	0.0013599
ulm	Endothelial cells	W1252	2.26172	0.023721
ulm	Endothelial cells	W1253	3.33326	0.000859256
ulm	Endothelial cells	W1255	1.08446	0.278167
ulm	Endothelial cells	W1258	0.845868	0.397633
ulm	Endothelial cells	W1259	1.48415	0.137778
ulm	Endothelial cells	W1260	2.36003	0.0182793
ulm	Endothelial cells	W1261	2.99298	0.00276467
ulm	Endothelial cells	W1262	3.63586	0.000277468
ulm	Endothelial cells	W1263	0.745716	0.455844
ulm	Endothelial cells	W1264	3.37539	0.000737936
ulm	Endothelial cells	W1268	0.203768	0.838536
ulm	Endothelial cells	W1269	0.679011	0.497136
ulm	Endothelial cells	W1271	2.21841	0.0265334
ulm	Endothelial cells	W1272	3.11783	0.00182341
ulm	Endothelial cells	W1273	1.4964	0.13456
ulm	Endothelial cells	W1276	1.82847	0.0674872
ulm	Endothelial cells	W1279	0.648007	0.516985
ulm	Endothelial cells	W1283	2.92074	0.00349425
ulm	Endothelial cells	W1284	2.46156	0.0138382
ulm	Endothelial cells	W1285	0.579408	0.562318
ulm	Endothelial cells	W1286	-0.352728	0.724295
ulm	Endothelial cells	W1287	4.12583	3.7028e-05
ulm	Endothelial cells	W1288	2.90008	0.00373303
ulm	Endothelial cells	W1289	0.92934	0.35272
ulm	Endothelial cells	W1290	1.84257	0.0654003
ulm	Endothelial cells	W1291	1.09969	0.271473
ulm	Endothelial cells	W1292	2.29581	0.0216927
ulm	Endothelial cells	W1293	1.3541	0.175713
ulm	Endothelial cells	W1294	1.2123	0.225404
ulm	Endothelial cells	W1295	1.72636	0.0842918
ulm	Endothelial cells	W1296	2.68244	0.00731226
ulm	Endothelial cells	W1297	1.12332	0.26131
ulm	Endothelial cells	W1299	3.44428	0.000573278
ulm	Endothelial cells	W1300	2.98258	0.00286031
ulm	Endothelial cells	W1301	-0.28842	0.773027
ulm	Endothelial cells	W1302	3.79023	0.000150766
ulm	Endothelial cells	W1303	1.76287	0.0779309
ulm	Endothelial cells	W1304	3.0634	0.00219008
ulm	Endothelial cells	W1305	1.25284	0.210273
ulm	Endothelial cells	W1307	1.50126	0.133297
ulm	Endothelial cells	W1309	1.9365	0.0528151
ulm	Endothelial cells	W1310	0.822509	0.410793
ulm	Endothelial cells	W1311	3.19194	0.00141447
ulm	Endothelial cells	W1312	3.10095	0.0019306
ulm	Endothelial cells	W1313	1.02823	0.30385
ulm	Endothelial cells	W1314	2.26583	0.0234678
ulm	Endothelial cells	W1315	1.55943	0.118905
ulm	Endothelial cells	W1317	3.61472	0.000301113
ulm	Endothelial cells	W1318	0.522297	0.601467
ulm	Endothelial cells	W1319	-0.0555588	0.955694
ulm	Endothelial cells	W1321	3.17624	0.00149331
ulm	Endothelial cells	W1322	4.77899	1.76917e-06
ulm	Endothelial cells	W1323	-0.212484	0.831731
ulm	Endothelial cells	W1324	-0.123725	0.901534
ulm	Endothelial cells	W1325	2.90141	0.00371721
ulm	Endothelial cells	W1326	2.2334	0.0255289
ulm	Endothelial cells	W1327	3.85366	0.000116582
ulm	Endothelial cells	W1328	2.23709	0.0252872
ulm	Endothelial cells	W1330	4.55973	5.13991e-06
ulm	Endothelial cells	W1332	1.65474	0.0979861
ulm	Endothelial cells	W1333	2.03823	0.041535
ulm	Endothelial cells	W1334	3.45513	0.000550691
ulm	Endothelial cells	W1335	5.40619	6.48115e-08
ulm	Endothelial cells	W1336	1.81413	0.0696661
ulm	Endothelial cells	W1337	4.90956	9.17058e-07
ulm	Endothelial cells	W1338	4.65417	3.26517e-06
ulm	Endothelial cells	W1340	6.18714	6.19655e-10
ulm	Endothelial cells	W1341	3.30646	0.000945824
ulm	Endothelial cells	W1342	1.7932	0.0729496
ulm	Endothelial cells	W1343	2.81329	0.00490662
ulm	Endothelial cells	W1344	1.18087	0.237664
ulm	Endothelial cells	W1346	2.51146	0.012028
ulm	Endothelial cells	W1348	1.27204	0.203367
ulm	Endothelial cells	W1349	1.86168	0.0626572
ulm	Endothelial cells	W1351	4.23967	2.2444e-05
ulm	Endothelial cells	W1354	4.36694	1.2637e-05
ulm	Endothelial cells	W1355	1.7266	0.0842479
ulm	Endothelial cells	W1358	3.10533	0.00190225
ulm	Endothelial cells	W1359	3.4098	0.000650857
ulm	Endothelial cells	W1360	4.39774	1.09714e-05
ulm	Endothelial cells	W1361	2.3937	0.0166847
ulm	Endothelial cells	W1362	2.66922	0.0076063
ulm	Endothelial cells	W1363	1.05364	0.292056
ulm	Endothelial cells	W1366	5.71582	1.10088e-08
ulm	Endothelial cells	W1367	2.04673	0.0406921
ulm	Endothelial cells	W1369	4.14921	3.34437e-05
ulm	Endothelial cells	W1371	0.323472	0.746339
ulm	Endothelial cells	W1372	-0.226744	0.820624
ulm	Endothelial cells	W1373	2.2964	0.0216588
ulm	Endothelial cells	W1374	2.3259	0.0200295
ulm	Endothelial cells	W1376	0.773162	0.439432
ulm	Endothelial cells	W1377	4.56398	5.03685e-06
ulm	Endothelial cells	W1378	1.13407	0.256774
ulm	Endothelial cells	W1380	0.772161	0.440025
ulm	Endothelial cells	W1381	4.14633	3.38672e-05
ulm	Endothelial cells	W1382	1.19739	0.231162
ulm	Endothelial cells	W1383	5.34114	9.29576e-08
ulm	Endothelial cells	W1384	1.43374	0.151655
ulm	Endothelial cells	W1385	1.17624	0.239508
ulm	Endothelial cells	W1386	2.03698	0.0416593
ulm	Endothelial cells	W1387	-0.142084	0.887014
ulm	Endothelial cells	W1388	0.75722	0.448923
ulm	Endothelial cells	W1389	-0.42063	0.674028
ulm	Endothelial cells	W1391	1.74528	0.0809446
ulm	Endothelial cells	W1392	1.0607	0.288836
ulm	Endothelial cells	W1393	2.94668	0.00321428
ulm	Endothelial cells	W1394	2.83054	0.00464974
ulm	Endothelial cells	W1395	3.62359	0.000290967
ulm	Endothelial cells	W1397	0.146878	0.883229
ulm	Endothelial cells	W1399	0.185097	0.853154
ulm	Endothelial cells	W1401	1.80144	0.071643
ulm	Endothelial cells	W1403	0.999932	0.317351
ulm	Endothelial cells	W1405	0.655198	0.512344
ulm	Endothelial cells	W1407	2.40474	0.0161893
ulm	Endothelial cells	W1408	4.50121	6.77908e-06
ulm	Endothelial cells	W1410	2.29346	0.0218275
ulm	Endothelial cells	W1411	3.31577	0.000914855
ulm	Endothelial cells	W1412	1.44563	0.14829
ulm	Endothelial cells	W1413	1.56833	0.116814
ulm	Endothelial cells	W1414	2.71195	0.00669229
ulm	Endothelial cells	W1415	3.84871	0.000118961
ulm	Endothelial cells	W1416	1.77598	0.0757449
ulm	Endothelial cells	W1417	0.830042	0.406521
ulm	Endothelial cells	W1419	0.228781	0.819041
ulm	Endothelial cells	W1420	2.19285	0.0283249
ulm	Endothelial cells	W1423	-0.0429608	0.965733
ulm	Endothelial cells	W1424	2.17243	0.0298298
ulm	Endothelial cells	W1426	3.3903	0.000698957
ulm	Endothelial cells	W1427	2.64483	0.00817695
ulm	Endothelial cells	W1428	3.0286	0.00245875
ulm	Endothelial cells	W1429	0.662303	0.507782
ulm	Endothelial cells	W1430	2.86518	0.00417025
ulm	Endothelial cells	W1431	3.61104	0.000305415
ulm	Endothelial cells	W1434	2.1724	0.0298323
ulm	Endothelial cells	W1435	2.93529	0.00333462
ulm	Endothelial cells	W1436	0.574646	0.565535
ulm	Endothelial cells	W1437	2.16398	0.0304726
ulm	Endothelial cells	W1439	4.03194	5.54402e-05
ulm	Endothelial cells	W1440	2.6962	0.00701696
ulm	Endothelial cells	W1441	0.0202839	0.983817
ulm	Endothelial cells	W1442	0.964101	0.335002
ulm	Endothelial cells	W1443	1.23229	0.217849
ulm	Endothelial cells	W1444	-0.0100936	0.991947
ulm	Endothelial cells	W1445	0.514185	0.607126
ulm	Endothelial cells	W1446	-0.912901	0.361301
ulm	Endothelial cells	W1449	0.865609	0.386711
ulm	Endothelial cells	W1450	1.11729	0.26388
ulm	Endothelial cells	W1451	4.02938	5.60463e-05
ulm	Endothelial cells	W1452	1.98641	0.0469958
ulm	Endothelial cells	W1453	0.469662	0.6386
ulm	Endothelial cells	W1454	2.32496	0.0200802
ulm	Endothelial cells	W1455	3.47773	0.000506315
ulm	Endothelial cells	W1456	1.46207	0.143733
ulm	Endothelial cells	W1457	2.76308	0.00572899
ulm	Endothelial cells	W1458	0.256759	0.797367
ulm	Endothelial cells	W1459	2.93686	0.00331775
ulm	Endothelial cells	W1460	2.53298	0.0113142
ulm	Endothelial cells	W1461	0.216826	0.828345
ulm	Endothelial cells	W1462	0.219319	0.826403
ulm	Endothelial cells	W1463	1.10205	0.270448
ulm	Endothelial cells	W1464	1.31978	0.186917
ulm	Endothelial cells	W1465	1.78791	0.0737997
ulm	Endothelial cells	W1466	1.14366	0.252773
ulm	Endothelial cells	W1467	1.73658	0.0824698
ulm	Endothelial cells	W1468	3.17102	0.00152042
ulm	Endothelial cells	W1469	2.78111	0.00542029
ulm	Endothelial cells	W1471	2.14041	0.0323286
ulm	Endothelial cells	W1473	1.02928	0.303354
ulm	Endothelial cells	W1474	1.49152	0.135835
ulm	Endothelial cells	W1475	1.36908	0.170982
ulm	Endothelial cells	W1476	1.80475	0.0711232
ulm	Endothelial cells	W1477	0.114279	0.909017
ulm	Endothelial cells	W1478	6.76184	1.38457e-11
ulm	Endothelial cells	W1479	2.70524	0.00682885
ulm	Endothelial cells	W1480	1.99269	0.0463039
ulm	Endothelial cells	W1481	1.94219	0.0521222
ulm	Endothelial cells	W1482	1.46378	0.143264
ulm	Endothelial cells	W1483	2.26406	0.0235769
ulm	Endothelial cells	W1484	1.64644	0.0996815
ulm	Endothelial cells	W1485	0.502887	0.615047
ulm	Endothelial cells	W1487	1.29415	0.195622
ulm	Endothelial cells	W1488	3.79932	0.000145346
ulm	Endothelial cells	W1489	0.0406454	0.967579
ulm	Endothelial cells	W1492	1.07173	0.283848
ulm	Endothelial cells	W1493	0.997789	0.318389
ulm	Endothelial cells	W1494	-0.310051	0.756524
ulm	Endothelial cells	W1495	4.09585	4.21595e-05
ulm	Endothelial cells	W1496	0.15886	0.87378
ulm	Endothelial cells	W1497	1.4526	0.146345
ulm	Endothelial cells	W1498	2.46912	0.0135494
ulm	Endothelial cells	W1499	3.46558	0.000529742
ulm	Endothelial cells	W1500	0.126733	0.899152
ulm	Endothelial cells	W1501	3.10761	0.00188764
ulm	Endothelial cells	W1503	2.99033	0.00278878
ulm	Endothelial cells	W1506	3.65442	0.00025815
ulm	Endothelial cells	W1508	1.9563	0.0504378
ulm	Endothelial cells	W1509	2.23288	0.0255636
ulm	Endothelial cells	W1510	2.31297	0.0207301
ulm	Endothelial cells	W1511	2.52156	0.0116882
ulm	Endothelial cells	W1512	2.08888	0.0367262
ulm	Endothelial cells	W1514	0.994965	0.31976
ulm	Endothelial cells	W1515	3.70274	0.000213617
ulm	Endothelial cells	W1517	2.89807	0.00375703
ulm	Endothelial cells	W1518	1.22832	0.219337
ulm	Endothelial cells	W1519	4.98784	6.13591e-07
ulm	Endothelial cells	W1520	1.43644	0.150887
ulm	Endothelial cells	W1522	1.86681	0.0619364
ulm	Endothelial cells	W1523	0.323097	0.746624
ulm	Endothelial cells	W1525	1.72034	0.0853804
ulm	Endothelial cells	W1526	1.73855	0.0821239
ulm	Endothelial cells	W1527	3.10247	0.00192069
ulm	Endothelial cells	W1528	2.38416	0.0171234
ulm	Endothelial cells	W1530	-0.0294633	0.976495
ulm	Endothelial cells	W1532	1.82674	0.0677477
ulm	Endothelial cells	W1533	3.5656	0.000363523
ulm	Endothelial cells	W1535	1.17103	0.241594
ulm	Endothelial cells	W1536	2.37342	0.0176299
ulm	Endothelial cells	W15361	4.94601	7.61126e-07
ulm	Endothelial cells	W15362	1.58146	0.113783
ulm	Endothelial cells	W15363	2.43745	0.0147962
ulm	Endothelial cells	W15364	3.06571	0.00217326
ulm	Endothelial cells	W15365	3.02	0.00252959
ulm	Endothelial cells	W15366	0.665819	0.505531
ulm	Endothelial cells	W15367	2.82355	0.00475233
ulm	Endothelial cells	W15370	1.60521	0.108457
ulm	Endothelial cells	W15371	2.29981	0.021465
ulm	Endothelial cells	W15372	3.51317	0.000443367
ulm	Endothelial cells	W15373	2.14271	0.0321435
ulm	Endothelial cells	W15374	1.3268	0.184585
ulm	Endothelial cells	W15375	3.59387	0.000326259
ulm	Endothelial cells	W15376	10.4477	1.64153e-25
ulm	Endothelial cells	W15377	1.80573	0.070969
ulm	Endothelial cells	W15378	1.98148	0.047546
ulm	Endothelial cells	W15379	0.518324	0.604235
ulm	Endothelial cells	W1538	2.99881	0.00271235
ulm	Endothelial cells	W15380	3.28354	0.00102617
ulm	Endothelial cells	W15381	0.56597	0.571418
ulm	Endothelial cells	W15384	1.31092	0.189894
ulm	Endothelial cells	W15385	0.277449	0.781437
ulm	Endothelial cells	W15387	2.70114	0.00691361
ulm	Endothelial cells	W15388	-0.138194	0.890088
ulm	Endothelial cells	W15389	2.59765	0.00939041
ulm	Endothelial cells	W1539	4.47126	7.80125e-06
ulm	Endothelial cells	W15390	2.61593	0.00890237
ulm	Endothelial cells	W15391	1.07229	0.283597
ulm	Endothelial cells	W15392	3.55059	0.000384895
ulm	Endothelial cells	W15393	2.79253	0.00523274
ulm	Endothelial cells	W15395	5.80685	6.42269e-09
ulm	Endothelial cells	W15396	4.68882	2.75851e-06
ulm	Endothelial cells	W15397	2.10356	0.0354243
ulm	Endothelial cells	W15399	2.62155	0.0087569
ulm	Endothelial cells	W154	4.66215	3.14107e-06
ulm	Endothelial cells	W15400	2.61523	0.00892063
ulm	Endothelial cells	W15402	2.21845	0.0265306
ulm	Endothelial cells	W15404	4.98379	6.26562e-07
ulm	Endothelial cells	W15406	4.15212	3.30207e-05
ulm	Endothelial cells	W15407	1.52822	0.126467
ulm	Endothelial cells	W15408	-0.637908	0.523538
ulm	Endothelial cells	W15409	6.17242	6.80125e-10
ulm	Endothelial cells	W1541	3.95618	7.63132e-05
ulm	Endothelial cells	W15410	5.79166	7.03079e-09
ulm	Endothelial cells	W15411	1.02801	0.303954
ulm	Endothelial cells	W15412	4.47748	7.57767e-06
ulm	Endothelial cells	W15413	2.16324	0.0305297
ulm	Endothelial cells	W15414	1.69878	0.0893695
ulm	Endothelial cells	W15415	-0.0281635	0.977532
ulm	Endothelial cells	W15416	2.67681	0.00743615
ulm	Endothelial cells	W15417	2.94193	0.00326393
ulm	Endothelial cells	W15418	1.95125	0.051036
ulm	Endothelial cells	W15419	4.79603	1.62527e-06
ulm	Endothelial cells	W15420	0.724434	0.468805
ulm	Endothelial cells	W15422	1.14334	0.252905
ulm	Endothelial cells	W15423	5.79147	7.03889e-09
ulm	Endothelial cells	W15424	3.68074	0.000232915
ulm	Endothelial cells	W15426	1.00171	0.316492
ulm	Endothelial cells	W15427	4.54968	5.39127e-06
ulm	Endothelial cells	W15428	0.984991	0.324635
ulm	Endothelial cells	W15429	2.79173	0.00524567
ulm	Endothelial cells	W1543	0.363675	0.716103
ulm	Endothelial cells	W15430	-0.341653	0.732614
ulm	Endothelial cells	W15431	4.28717	1.81459e-05
ulm	Endothelial cells	W15432	-0.512125	0.608567
ulm	Endothelial cells	W15434	2.86001	0.00423884
ulm	Endothelial cells	W15435	1.14345	0.252859
ulm	Endothelial cells	W15436	0.434503	0.663926
ulm	Endothelial cells	W15437	2.94595	0.0032218
ulm	Endothelial cells	W15441	3.35018	0.000808458
ulm	Endothelial cells	W15442	1.73342	0.0830294
ulm	Endothelial cells	W15443	4.14627	3.38751e-05
ulm	Endothelial cells	W15445	2.82148	0.00478301
ulm	Endothelial cells	W15446	4.63716	3.54546e-06
ulm	Endothelial cells	W15447	3.78041	0.000156841
ulm	Endothelial cells	W15449	3.28435	0.00102322
ulm	Endothelial cells	W1545	2.30725	0.0210467
ulm	Endothelial cells	W15451	1.17768	0.238931
ulm	Endothelial cells	W15453	3.12939	0.00175321
ulm	Endothelial cells	W15454	3.67563	0.000237627
ulm	Endothelial cells	W15455	4.10882	3.9862e-05
ulm	Endothelial cells	W15456	0.439088	0.6606
ulm	Endothelial cells	W15457	-0.196708	0.844057
ulm	Endothelial cells	W15458	2.69358	0.00707241
ulm	Endothelial cells	W15459	1.91943	0.0549382
ulm	Endothelial cells	W1546	4.29429	1.7574e-05
ulm	Endothelial cells	W15460	1.75941	0.0785168
ulm	Endothelial cells	W15461	3.98331	6.81041e-05
ulm	Endothelial cells	W15462	0.526171	0.598773
ulm	Endothelial cells	W15465	2.00926	0.0445178
ulm	Endothelial cells	W15466	1.51829	0.128951
ulm	Endothelial cells	W15467	-0.11585	0.907772
ulm	Endothelial cells	W15468	1.19766	0.231059
ulm	Endothelial cells	W15469	3.18534	0.00144712
ulm	Endothelial cells	W1547	6.53284	6.54452e-11
ulm	Endothelial cells	W15470	3.76561	0.000166424
ulm	Endothelial cells	W15471	2.1548	0.0311844
ulm	Endothelial cells	W15472	5.18227	2.20452e-07
ulm	Endothelial cells	W15473	0.213136	0.831222
ulm	Endothelial cells	W15474	1.9529	0.05084
ulm	Endothelial cells	W15476	1.203	0.228983
ulm	Endothelial cells	W15477	3.94356	8.04427e-05
ulm	Endothelial cells	W15479	0.591496	0.554192
ulm	Endothelial cells	W1548	3.55413	0.000379751
ulm	Endothelial cells	W15480	0.719772	0.47167
ulm	Endothelial cells	W15481	1.29203	0.196354
ulm	Endothelial cells	W15482	3.21489	0.00130617
ulm	Endothelial cells	W15483	2.51905	0.0117716
ulm	Endothelial cells	W15484	3.96846	7.2486e-05
ulm	Endothelial cells	W15485	3.72724	0.0001939
ulm	Endothelial cells	W15486	0.398438	0.69031
ulm	Endothelial cells	W15487	2.68081	0.00734801
ulm	Endothelial cells	W15488	2.79397	0.00520939
ulm	Endothelial cells	W1549	4.83018	1.37003e-06
ulm	Endothelial cells	W15490	1.22272	0.221445
ulm	Endothelial cells	W15491	1.12315	0.261383
ulm	Endothelial cells	W15492	5.06974	4.00444e-07
ulm	Endothelial cells	W15493	1.97049	0.0487905
ulm	Endothelial cells	W15494	2.06155	0.0392582
ulm	Endothelial cells	W15495	4.92415	8.51239e-07
ulm	Endothelial cells	W15496	5.76407	8.28179e-09
ulm	Endothelial cells	W15497	0.966859	0.333621
ulm	Endothelial cells	W15498	-0.235799	0.81359
ulm	Endothelial cells	W15499	0.0413588	0.96701
ulm	Endothelial cells	W1550	4.19679	2.71408e-05
ulm	Endothelial cells	W15500	1.37953	0.167741
ulm	Endothelial cells	W15501	1.82389	0.0681778
ulm	Endothelial cells	W15502	1.31778	0.187587
ulm	Endothelial cells	W15503	7.45997	8.86097e-14
ulm	Endothelial cells	W15504	1.09502	0.273516
ulm	Endothelial cells	W15505	2.84709	0.0044147
ulm	Endothelial cells	W15506	3.34339	0.000828508
ulm	Endothelial cells	W15507	3.9382	8.22584e-05
ulm	Endothelial cells	W15508	-0.511311	0.609137
ulm	Endothelial cells	W15509	2.33052	0.0197846
ulm	Endothelial cells	W1551	2.55948	0.010487
ulm	Endothelial cells	W15510	1.31983	0.1869
ulm	Endothelial cells	W15512	1.29214	0.196317
ulm	Endothelial cells	W15513	4.94819	7.52638e-07
ulm	Endothelial cells	W15514	-0.183461	0.854437
ulm	Endothelial cells	W15515	0.520409	0.602782
ulm	Endothelial cells	W15516	4.19652	2.71738e-05
ulm	Endothelial cells	W15518	0.557066	0.577486
ulm	Endothelial cells	W15519	1.05466	0.291588
ulm	Endothelial cells	W15521	4.08566	4.40528e-05
ulm	Endothelial cells	W15522	1.92228	0.0545793
ulm	Endothelial cells	W15524	-0.62297	0.533308
ulm	Endothelial cells	W15526	0.587994	0.55654
ulm	Endothelial cells	W15527	1.93304	0.0532394
ulm	Endothelial cells	W15528	1.46422	0.143143
ulm	Endothelial cells	W15529	2.16084	0.0307144
ulm	Endothelial cells	W1553	4.16723	3.09088e-05
ulm	Endothelial cells	W15530	2.02995	0.0423695
ulm	Endothelial cells	W15531	2.76952	0.0056169
ulm	Endothelial cells	W15532	0.662662	0.507551
ulm	Endothelial cells	W15533	2.24213	0.0249595
ulm	Endothelial cells	W15536	1.95822	0.0502124
ulm	Endothelial cells	W15538	1.00446	0.315163
ulm	Endothelial cells	W15539	3.85286	0.000116963
ulm	Endothelial cells	W1554	2.942	0.00326322
ulm	Endothelial cells	W15540	1.93795	0.0526375
ulm	Endothelial cells	W15541	1.36551	0.172102
ulm	Endothelial cells	W15542	6.62214	3.59309e-11
ulm	Endothelial cells	W15543	0.543405	0.586854
ulm	Endothelial cells	W15544	1.92842	0.0538116
ulm	Endothelial cells	W15545	1.32086	0.186558
ulm	Endothelial cells	W15547	1.8937	0.0582738
ulm	Endothelial cells	W15548	-0.188774	0.850271
ulm	Endothelial cells	W15549	5.34893	8.90498e-08
ulm	Endothelial cells	W1555	2.2055	0.0274256
ulm	Endothelial cells	W15550	1.46547	0.142802
ulm	Endothelial cells	W15551	3.6749	0.000238308
ulm	Endothelial cells	W15552	0.554518	0.579228
ulm	Endothelial cells	W15558	0.328716	0.742372
ulm	Endothelial cells	W15559	3.68922	0.000225297
ulm	Endothelial cells	W1556	4.95552	7.24842e-07
ulm	Endothelial cells	W15562	1.2297	0.218817
ulm	Endothelial cells	W15563	1.95551	0.0505312
ulm	Endothelial cells	W15564	1.77281	0.0762686
ulm	Endothelial cells	W15565	2.06476	0.0389531
ulm	Endothelial cells	W15566	1.07958	0.280339
ulm	Endothelial cells	W15567	4.49794	6.88414e-06
ulm	Endothelial cells	W15568	2.18244	0.0290836
ulm	Endothelial cells	W15569	2.17988	0.029273
ulm	Endothelial cells	W1557	3.22848	0.0012457
ulm	Endothelial cells	W15570	2.25767	0.0239727
ulm	Endothelial cells	W15571	1.26967	0.204211
ulm	Endothelial cells	W15572	3.11122	0.0018647
ulm	Endothelial cells	W15575	0.380195	0.703803
ulm	Endothelial cells	W15576	3.58579	0.000336533
ulm	Endothelial cells	W15577	2.0377	0.0415879
ulm	Endothelial cells	W15579	0.370328	0.711141
ulm	Endothelial cells	W15580	1.6742	0.0941005
ulm	Endothelial cells	W15581	1.16506	0.244003
ulm	Endothelial cells	W15583	3.77794	0.000158401
ulm	Endothelial cells	W15584	2.09866	0.0358541
ulm	Endothelial cells	W15585	0.994918	0.319783
ulm	Endothelial cells	W15586	5.80068	6.66312e-09
ulm	Endothelial cells	W15588	0.915504	0.359933
ulm	Endothelial cells	W1559	4.20027	2.67276e-05
ulm	Endothelial cells	W15590	3.67169	0.000241325
ulm	Endothelial cells	W15591	0.133201	0.894035
ulm	Endothelial cells	W15593	-0.195116	0.845303
ulm	Endothelial cells	W15594	3.36901	0.000755222
ulm	Endothelial cells	W15595	1.85588	0.063479
ulm	Endothelial cells	W15596	1.65992	0.0969407
ulm	Endothelial cells	W15597	2.3971	0.0165306
ulm	Endothelial cells	W15598	1.26664	0.205291
ulm	Endothelial cells	W15599	0.749645	0.453474
ulm	Endothelial cells	W15600	2.49359	0.0126506
ulm	Endothelial cells	W15601	0.415283	0.677937
ulm	Endothelial cells	W15602	1.73736	0.0823323
ulm	Endothelial cells	W15603	2.70415	0.00685125
ulm	Endothelial cells	W15604	1.90084	0.057332
ulm	Endothelial cells	W15605	4.4351	9.23185e-06
ulm	Endothelial cells	W15606	3.78263	0.000155444
ulm	Endothelial cells	W15607	2.57407	0.0100552
ulm	Endothelial cells	W15609	1.38005	0.167581
ulm	Endothelial cells	W1561	2.28447	0.0223501
ulm	Endothelial cells	W15610	1.89603	0.0579646
ulm	Endothelial cells	W15611	1.95649	0.0504151
ulm	Endothelial cells	W15612	2.10584	0.035226
ulm	Endothelial cells	W15614	4.23725	2.2687e-05
ulm	Endothelial cells	W15615	1.16792	0.242847
ulm	Endothelial cells	W15616	2.1665	0.0302797
ulm	Endothelial cells	W15617	1.45693	0.145146
ulm	Endothelial cells	W15618	1.59861	0.109916
ulm	Endothelial cells	W15619	0.857004	0.391449
ulm	Endothelial cells	W15620	0.956026	0.339066
ulm	Endothelial cells	W15621	2.17891	0.0293451
ulm	Endothelial cells	W15622	1.95123	0.051038
ulm	Endothelial cells	W15623	1.9582	0.0502153
ulm	Endothelial cells	W15625	3.2368	0.00120995
ulm	Endothelial cells	W15626	4.96283	6.9809e-07
ulm	Endothelial cells	W15627	6.86304	6.85671e-12
ulm	Endothelial cells	W15628	3.89142	9.985e-05
ulm	Endothelial cells	W1563	1.91842	0.0550667
ulm	Endothelial cells	W15631	0.440198	0.659797
ulm	Endothelial cells	W15632	2.47789	0.0132211
ulm	Endothelial cells	W15633	3.84905	0.000118796
ulm	Endothelial cells	W15634	2.67906	0.00738648
ulm	Endothelial cells	W15636	1.39984	0.161569
ulm	Endothelial cells	W15637	0.446297	0.655386
ulm	Endothelial cells	W15638	1.65081	0.0987873
ulm	Endothelial cells	W15639	1.58343	0.113333
ulm	Endothelial cells	W15640	1.80436	0.0711832
ulm	Endothelial cells	W15641	5.43581	5.49231e-08
ulm	Endothelial cells	W15642	1.31853	0.187336
ulm	Endothelial cells	W15644	-0.577859	0.563363
ulm	Endothelial cells	W15645	4.59062	4.4351e-06
ulm	Endothelial cells	W15646	1.24996	0.211323
ulm	Endothelial cells	W15647	4.66159	3.14963e-06
ulm	Endothelial cells	W15649	3.7407	0.00018381
ulm	Endothelial cells	W1565	1.18204	0.2372
ulm	Endothelial cells	W15650	0.508771	0.610916
ulm	Endothelial cells	W15651	2.1402	0.0323454
ulm	Endothelial cells	W15652	2.53969	0.0110995
ulm	Endothelial cells	W15653	1.60949	0.107519
ulm	Endothelial cells	W15654	2.35544	0.0185065
ulm	Endothelial cells	W15655	2.61784	0.00885268
ulm	Endothelial cells	W15657	2.36647	0.0179642
ulm	Endothelial cells	W15658	4.30889	1.6454e-05
ulm	Endothelial cells	W15660	3.06739	0.00216108
ulm	Endothelial cells	W15662	2.28736	0.0221807
ulm	Endothelial cells	W15663	4.07689	4.57468e-05
ulm	Endothelial cells	W15664	4.4577	8.31077e-06
ulm	Endothelial cells	W15666	6.06672	1.3193e-09
ulm	Endothelial cells	W15667	4.61846	3.88021e-06
ulm	Endothelial cells	W15668	1.59487	0.11075
ulm	Endothelial cells	W1567	3.08235	0.00205534
ulm	Endothelial cells	W15670	1.92315	0.0544693
ulm	Endothelial cells	W15671	0.116271	0.907439
ulm	Endothelial cells	W15672	0.803258	0.421831
ulm	Endothelial cells	W15673	3.42014	0.000626635
ulm	Endothelial cells	W15674	2.86926	0.00411685
ulm	Endothelial cells	W15675	2.66842	0.00762452
ulm	Endothelial cells	W15676	2.99837	0.00271624
ulm	Endothelial cells	W15679	-0.047589	0.962044
ulm	Endothelial cells	W1568	0.955058	0.339555
ulm	Endothelial cells	W15680	0.809579	0.418188
ulm	Endothelial cells	W15681	1.64209	0.100581
ulm	Endothelial cells	W15682	2.40818	0.0160377
ulm	Endothelial cells	W15683	2.39248	0.0167403
ulm	Endothelial cells	W15684	3.57397	0.000352098
ulm	Endothelial cells	W15685	7.41877	1.20973e-13
ulm	Endothelial cells	W15686	1.8046	0.0711465
ulm	Endothelial cells	W15687	2.23671	0.0253118
ulm	Endothelial cells	W15689	5.94134	2.8546e-09
ulm	Endothelial cells	W1569	2.34916	0.0188217
ulm	Endothelial cells	W15690	2.37295	0.0176523
ulm	Endothelial cells	W15691	0.792084	0.428317
ulm	Endothelial cells	W15692	2.51089	0.0120473
ulm	Endothelial cells	W15693	1.47986	0.138919
ulm	Endothelial cells	W15695	3.63742	0.000275787
ulm	Endothelial cells	W15696	0.863315	0.38797
ulm	Endothelial cells	W15697	1.52374	0.127584
ulm	Endothelial cells	W15698	2.77108	0.00559011
ulm	Endothelial cells	W15699	1.33224	0.182792
ulm	Endothelial cells	W1570	2.69413	0.00706079
ulm	Endothelial cells	W15700	0.579667	0.562143
ulm	Endothelial cells	W15701	6.68767	2.3027e-11
ulm	Endothelial cells	W15702	1.62146	0.104928
ulm	Endothelial cells	W15703	1.31116	0.189812
ulm	Endothelial cells	W15704	4.6191	3.86815e-06
ulm	Endothelial cells	W15705	0.982625	0.325799
ulm	Endothelial cells	W15707	2.42777	0.0151971
ulm	Endothelial cells	W15708	1.57786	0.114608
ulm	Endothelial cells	W15709	1.60525	0.108449
ulm	Endothelial cells	W1571	1.25762	0.208537
ulm	Endothelial cells	W15710	3.11777	0.00182375
ulm	Endothelial cells	W15711	2.20412	0.0275229
ulm	Endothelial cells	W15712	2.49711	0.0125257
ulm	Endothelial cells	W15713	2.16212	0.0306157
ulm	Endothelial cells	W15714	1.90296	0.0570548
ulm	Endothelial cells	W15715	3.55577	0.000377388
ulm	Endothelial cells	W15716	-0.496993	0.619197
ulm	Endothelial cells	W15717	3.92129	8.82479e-05
ulm	Endothelial cells	W15718	2.62536	0.00865966
ulm	Endothelial cells	W15719	3.52298	0.000427278
ulm	Endothelial cells	W1572	5.27332	1.348e-07
ulm	Endothelial cells	W15720	3.88235	0.000103646
ulm	Endothelial cells	W15721	3.3536	0.000798555
ulm	Endothelial cells	W15722	4.52748	5.9895e-06
ulm	Endothelial cells	W15723	4.93959	7.86572e-07
ulm	Endothelial cells	W15724	2.30483	0.0211822
ulm	Endothelial cells	W15725	1.34381	0.179019
ulm	Endothelial cells	W15726	1.49487	0.134958
ulm	Endothelial cells	W15729	4.93302	8.13506e-07
ulm	Endothelial cells	W1573	0.592525	0.553503
ulm	Endothelial cells	W15730	5.5965	2.20407e-08
ulm	Endothelial cells	W15731	2.78318	0.00538586
ulm	Endothelial cells	W15733	3.30443	0.000952669
ulm	Endothelial cells	W15734	3.20238	0.00136423
ulm	Endothelial cells	W15735	5.07943	3.80573e-07
ulm	Endothelial cells	W15736	4.16084	3.17865e-05
ulm	Endothelial cells	W15737	3.37675	0.000734313
ulm	Endothelial cells	W15738	3.99711	6.42547e-05
ulm	Endothelial cells	W15739	-0.293413	0.769208
ulm	Endothelial cells	W1574	0.216491	0.828606
ulm	Endothelial cells	W15740	3.85207	0.000117338
ulm	Endothelial cells	W15742	3.52995	0.000416181
ulm	Endothelial cells	W15743	3.15491	0.00160685
ulm	Endothelial cells	W15744	4.90672	9.30427e-07
ulm	Endothelial cells	W1575	2.2968	0.0216362
ulm	Endothelial cells	W1576	3.13468	0.00172189
ulm	Endothelial cells	W1578	1.29408	0.195646
ulm	Endothelial cells	W1579	0.246451	0.805334
ulm	Endothelial cells	W1580	3.75377	0.000174483
ulm	Endothelial cells	W1581	-0.38344	0.701396
ulm	Endothelial cells	W1583	4.48746	7.23133e-06
ulm	Endothelial cells	W1584	1.30878	0.190617
ulm	Endothelial cells	W1585	3.52988	0.0004163
ulm	Endothelial cells	W1586	-0.400969	0.688446
ulm	Endothelial cells	W1588	5.17695	2.2683e-07
ulm	Endothelial cells	W1589	3.202	0.00136601
ulm	Endothelial cells	W1590	1.77735	0.0755201
ulm	Endothelial cells	W1591	2.18041	0.0292341
ulm	Endothelial cells	W1592	0.0548401	0.956266
ulm	Endothelial cells	W1593	2.72127	0.00650643
ulm	Endothelial cells	W1594	2.93551	0.00333225
ulm	Endothelial cells	W1597	1.26494	0.205901
ulm	Endothelial cells	W1598	0.581271	0.561061
ulm	Endothelial cells	W1599	2.1076	0.0350726
ulm	Endothelial cells	W1600	4.19505	2.73498e-05
ulm	Endothelial cells	W1601	3.01763	0.00254946
ulm	Endothelial cells	W1602	2.37452	0.0175772
ulm	Endothelial cells	W1605	0.454194	0.649692
ulm	Endothelial cells	W1606	1.04341	0.296767
ulm	Endothelial cells	W1607	2.20165	0.0276967
ulm	Endothelial cells	W1608	0.493547	0.621629
ulm	Endothelial cells	W1609	2.59124	0.00956726
ulm	Endothelial cells	W1610	3.80359	0.000142863
ulm	Endothelial cells	W1611	5.94804	2.7402e-09
ulm	Endothelial cells	W1612	2.165	0.0303947
ulm	Endothelial cells	W1613	1.49716	0.134362
ulm	Endothelial cells	W1614	1.25929	0.207935
ulm	Endothelial cells	W1615	1.24616	0.212713
ulm	Endothelial cells	W1616	3.02641	0.00247662
ulm	Endothelial cells	W1618	2.04415	0.0409459
ulm	Endothelial cells	W1619	2.18401	0.0289683
ulm	Endothelial cells	W1621	4.12183	3.76771e-05
ulm	Endothelial cells	W1623	1.04113	0.297823
ulm	Endothelial cells	W1624	0.87262	0.382877
ulm	Endothelial cells	W1625	2.01265	0.0441594
ulm	Endothelial cells	W1628	2.16651	0.030279
ulm	Endothelial cells	W1629	2.69175	0.0071113
ulm	Endothelial cells	W1630	2.84612	0.00442825
ulm	Endothelial cells	W1631	5.45216	5.01078e-08
ulm	Endothelial cells	W1632	3.69242	0.000222482
ulm	Endothelial cells	W1633	3.15616	0.00160002
ulm	Endothelial cells	W1635	2.81006	0.00495602
ulm	Endothelial cells	W1638	1.44117	0.149546
ulm	Endothelial cells	W1639	3.21578	0.00130212
ulm	Endothelial cells	W1641	2.3373	0.0194292
ulm	Endothelial cells	W1643	3.67046	0.000242485
ulm	Endothelial cells	W1644	4.12505	3.71539e-05
ulm	Endothelial cells	W1645	1.95039	0.0511382
ulm	Endothelial cells	W1646	3.44129	0.000579641
ulm	Endothelial cells	W1647	4.8289	1.37889e-06
ulm	Endothelial cells	W1648	2.69241	0.00709715
ulm	Endothelial cells	W1649	2.45874	0.0139476
ulm	Endothelial cells	W1650	2.05583	0.0398063
ulm	Endothelial cells	W1651	0.346988	0.728602
ulm	Endothelial cells	W1652	3.87383	0.00010734
ulm	Endothelial cells	W1653	1.15334	0.248781
ulm	Endothelial cells	W1654	2.20616	0.0273795
ulm	Endothelial cells	W1655	3.92903	8.54583e-05
ulm	Endothelial cells	W1656	2.82479	0.00473391
ulm	Endothelial cells	W1657	1.27249	0.203209
ulm	Endothelial cells	W1658	1.29569	0.195093
ulm	Endothelial cells	W1659	2.8785	0.00399826
ulm	Endothelial cells	W1660	1.7055	0.0881107
ulm	Endothelial cells	W1661	3.5349	0.000408469
ulm	Endothelial cells	W1662	2.69489	0.00704464
ulm	Endothelial cells	W1663	2.72171	0.00649774
ulm	Endothelial cells	W1664	0.0496216	0.960424
ulm	Endothelial cells	W1665	-0.0497511	0.960321
ulm	Endothelial cells	W1666	1.29689	0.194677
ulm	Endothelial cells	W1667	1.60473	0.108563
ulm	Endothelial cells	W1669	1.4018	0.160985
ulm	Endothelial cells	W1671	-1.05821	0.289969
ulm	Endothelial cells	W1673	0.907793	0.363994
ulm	Endothelial cells	W1674	1.01008	0.312465
ulm	Endothelial cells	W1675	2.71317	0.00666757
ulm	Endothelial cells	W1677	0.991324	0.321535
ulm	Endothelial cells	W1678	1.08349	0.2786
ulm	Endothelial cells	W1682	1.22328	0.221233
ulm	Endothelial cells	W1683	1.84634	0.0648517
ulm	Endothelial cells	W1686	3.77574	0.000159803
ulm	Endothelial cells	W1687	1.15462	0.248255
ulm	Endothelial cells	W1689	3.86951	0.000109258
ulm	Endothelial cells	W1690	1.74489	0.0810122
ulm	Endothelial cells	W1691	1.38537	0.165948
ulm	Endothelial cells	W1692	2.12667	0.0334549
ulm	Endothelial cells	W1693	2.00537	0.0449309
ulm	Endothelial cells	W1695	3.26958	0.00107814
ulm	Endothelial cells	W1696	4.47926	7.51447e-06
ulm	Endothelial cells	W1697	1.33126	0.183113
ulm	Endothelial cells	W1698	1.54272	0.122908
ulm	Endothelial cells	W1700	2.93659	0.0033207
ulm	Endothelial cells	W1701	3.18374	0.00145517
ulm	Endothelial cells	W1703	3.76795	0.000164875
ulm	Endothelial cells	W1704	1.66093	0.0967372
ulm	Endothelial cells	W1705	7.2162	5.45785e-13
ulm	Endothelial cells	W1706	-0.345378	0.729812
ulm	Endothelial cells	W1707	0.484757	0.627852
ulm	Endothelial cells	W1708	1.32684	0.184569
ulm	Endothelial cells	W1710	2.85662	0.00428439
ulm	Endothelial cells	W1711	2.3406	0.0192585
ulm	Endothelial cells	W1712	1.8474	0.0646979
ulm	Endothelial cells	W1713	1.69274	0.0905144
ulm	Endothelial cells	W1714	0.97956	0.32731
ulm	Endothelial cells	W1719	1.04625	0.295451
ulm	Endothelial cells	W1720	1.35933	0.174052
ulm	Endothelial cells	W1721	0.832623	0.405063
ulm	Endothelial cells	W1722	0.234469	0.814622
ulm	Endothelial cells	W1723	1.68271	0.092441
ulm	Endothelial cells	W1725	3.61828	0.000297001
ulm	Endothelial cells	W1726	1.53651	0.124423
ulm	Endothelial cells	W1727	1.80162	0.0716147
ulm	Endothelial cells	W1731	2.73626	0.0062175
ulm	Endothelial cells	W1732	0.602974	0.54653
ulm	Endothelial cells	W1737	1.20651	0.227629
ulm	Endothelial cells	W1738	2.18076	0.0292081
ulm	Endothelial cells	W1739	3.43317	0.000597275
ulm	Endothelial cells	W1740	2.46442	0.0137285
ulm	Endothelial cells	W1741	2.68772	0.0071976
ulm	Endothelial cells	W1742	1.31426	0.188769
ulm	Endothelial cells	W1743	3.96001	7.51e-05
ulm	Endothelial cells	W1744	-0.0170302	0.986413
ulm	Endothelial cells	W1745	0.52248	0.601339
ulm	Endothelial cells	W1747	4.97516	6.55131e-07
ulm	Endothelial cells	W1748	1.60478	0.108551
ulm	Endothelial cells	W1749	2.54466	0.0109428
ulm	Endothelial cells	W1751	4.72679	2.29013e-06
ulm	Endothelial cells	W1752	3.4487	0.000563981
ulm	Endothelial cells	W1753	2.55801	0.0105316
ulm	Endothelial cells	W1754	4.99547	5.89841e-07
ulm	Endothelial cells	W1755	1.65022	0.0989071
ulm	Endothelial cells	W1756	1.8862	0.0592764
ulm	Endothelial cells	W1758	2.29019	0.0220163
ulm	Endothelial cells	W1760	0.493847	0.621417
ulm	Endothelial cells	W1761	2.10885	0.0349652
ulm	Endothelial cells	W1763	1.12271	0.261568
ulm	Endothelial cells	W1765	2.63153	0.00850398
ulm	Endothelial cells	W1766	-0.203076	0.839077
ulm	Endothelial cells	W1767	3.21251	0.00131702
ulm	Endothelial cells	W1769	1.46598	0.142664
ulm	Endothelial cells	W1770	1.41653	0.15663
ulm	Endothelial cells	W1771	1.788	0.0737844
ulm	Endothelial cells	W1772	1.59061	0.111708
ulm	Endothelial cells	W1773	4.20028	2.67263e-05
ulm	Endothelial cells	W1774	2.58888	0.00963303
ulm	Endothelial cells	W1776	-0.216071	0.828934
ulm	Endothelial cells	W1779	0.330202	0.74125
ulm	Endothelial cells	W1780	2.06753	0.0386923
ulm	Endothelial cells	W1781	-0.127622	0.898449
ulm	Endothelial cells	W1782	0.608141	0.543098
ulm	Endothelial cells	W1783	3.51261	0.000444298
ulm	Endothelial cells	W1784	0.147274	0.882917
ulm	Endothelial cells	W1785	0.0393257	0.968631
ulm	Endothelial cells	W1786	1.04435	0.29633
ulm	Endothelial cells	W1787	1.76001	0.0784159
ulm	Endothelial cells	W1788	0.876276	0.380886
ulm	Endothelial cells	W1789	1.83381	0.0666905
ulm	Endothelial cells	W1790	2.1255	0.0335523
ulm	Endothelial cells	W1791	2.56447	0.0103377
ulm	Endothelial cells	W1792	5.96341	2.49464e-09
ulm	Endothelial cells	W1793	3.19451	0.00140195
ulm	Endothelial cells	W1794	8.2122	2.24784e-16
ulm	Endothelial cells	W1795	1.59252	0.111277
ulm	Endothelial cells	W1796	3.74347	0.000181796
ulm	Endothelial cells	W1797	1.89952	0.0575046
ulm	Endothelial cells	W1798	1.61432	0.106467
ulm	Endothelial cells	W1799	1.88274	0.0597448
ulm	Endothelial cells	W1800	1.85101	0.064177
ulm	Endothelial cells	W1801	2.12083	0.0339436
ulm	Endothelial cells	W1803	9.10098	9.42632e-20
ulm	Endothelial cells	W1807	1.28311	0.199461
ulm	Endothelial cells	W1808	3.06735	0.00216137
ulm	Endothelial cells	W1809	3.79854	0.000145806
ulm	Endothelial cells	W1811	1.06203	0.288231
ulm	Endothelial cells	W1812	2.51859	0.0117871
ulm	Endothelial cells	W1813	3.80913	0.0001397
ulm	Endothelial cells	W1814	1.77849	0.075333
ulm	Endothelial cells	W1815	3.19655	0.0013921
ulm	Endothelial cells	W1816	1.84024	0.0657417
ulm	Endothelial cells	W1817	0.889182	0.373912
ulm	Endothelial cells	W1818	1.81735	0.0691717
ulm	Endothelial cells	W1820	3.95712	7.60134e-05
ulm	Endothelial cells	W1826	3.9419	8.10022e-05
ulm	Endothelial cells	W1827	4.34724	1.38264e-05
ulm	Endothelial cells	W1828	2.96935	0.00298638
ulm	Endothelial cells	W1829	0.0199769	0.984062
ulm	Endothelial cells	W1830	2.41887	0.0155742
ulm	Endothelial cells	W1831	2.1707	0.0299608
ulm	Endothelial cells	W1833	6.30583	2.90184e-10
ulm	Endothelial cells	W1834	2.63463	0.00842666
ulm	Endothelial cells	W1835	1.97731	0.0480146
ulm	Endothelial cells	W1836	2.54794	0.0108406
ulm	Endothelial cells	W1838	3.23856	0.00120251
ulm	Endothelial cells	W1840	3.40091	0.000672389
ulm	Endothelial cells	W1841	0.162206	0.871144
ulm	Endothelial cells	W1842	0.895455	0.37055
ulm	Endothelial cells	W1843	4.64179	3.46695e-06
ulm	Endothelial cells	W1844	2.20425	0.0275138
ulm	Endothelial cells	W1845	1.37031	0.170599
ulm	Endothelial cells	W1846	0.0376573	0.969961
ulm	Endothelial cells	W1847	3.34773	0.000815647
ulm	Endothelial cells	W1848	3.93991	8.16765e-05
ulm	Endothelial cells	W1849	2.52189	0.0116773
ulm	Endothelial cells	W185	4.15838	3.21297e-05
ulm	Endothelial cells	W1850	4.16907	3.06603e-05
ulm	Endothelial cells	W1851	0.312927	0.754338
ulm	Endothelial cells	W1852	1.42313	0.154707
ulm	Endothelial cells	W1854	4.54218	5.58675e-06
ulm	Endothelial cells	W1855	4.00839	6.12643e-05
ulm	Endothelial cells	W1857	0.176065	0.860244
ulm	Endothelial cells	W1860	2.03468	0.0418905
ulm	Endothelial cells	W1861	1.39485	0.16307
ulm	Endothelial cells	W1862	3.37164	0.000748057
ulm	Endothelial cells	W1863	1.85162	0.0640884
ulm	Endothelial cells	W1865	1.87848	0.0603236
ulm	Endothelial cells	W1866	2.47732	0.013242
ulm	Endothelial cells	W1868	1.48527	0.137482
ulm	Endothelial cells	W1869	0.905868	0.365012
ulm	Endothelial cells	W1870	2.18114	0.02918
ulm	Endothelial cells	W1871	1.3083	0.19078
ulm	Endothelial cells	W1872	4.36107	1.29811e-05
ulm	Endothelial cells	W1873	2.43638	0.0148401
ulm	Endothelial cells	W1874	0.687161	0.491986
ulm	Endothelial cells	W1875	1.20165	0.229507
ulm	Endothelial cells	W1876	6.4418	1.19645e-10
ulm	Endothelial cells	W1877	0.817557	0.413616
ulm	Endothelial cells	W1878	2.5364	0.0112043
ulm	Endothelial cells	W1879	0.640319	0.52197
ulm	Endothelial cells	W1880	4.88639	1.03172e-06
ulm	Endothelial cells	W1881	2.48142	0.0130908
ulm	Endothelial cells	W1882	0.174663	0.861346
ulm	Endothelial cells	W1883	1.9631	0.0496424
ulm	Endothelial cells	W1884	1.68299	0.0923855
ulm	Endothelial cells	W1885	1.26108	0.20729
ulm	Endothelial cells	W1886	0.485667	0.627206
ulm	Endothelial cells	W1887	5.64586	1.65666e-08
ulm	Endothelial cells	W1890	1.13354	0.256994
ulm	Endothelial cells	W1892	3.53315	0.000411189
ulm	Endothelial cells	W1893	-0.168399	0.86627
ulm	Endothelial cells	W1894	0.437537	0.661724
ulm	Endothelial cells	W1895	0.974849	0.329642
ulm	Endothelial cells	W1896	1.21708	0.223581
ulm	Endothelial cells	W1898	0.465551	0.64154
ulm	Endothelial cells	W1899	2.52009	0.0117371
ulm	Endothelial cells	W1901	0.700237	0.483784
ulm	Endothelial cells	W1902	3.63755	0.00027565
ulm	Endothelial cells	W1903	1.59208	0.111377
ulm	Endothelial cells	W1904	0.572032	0.567304
ulm	Endothelial cells	W1905	3.86755	0.000110139
ulm	Endothelial cells	W1906	0.735956	0.461762
ulm	Endothelial cells	W1907	2.7238	0.00645678
ulm	Endothelial cells	W1908	2.28628	0.0222439
ulm	Endothelial cells	W1909	4.3092	1.64308e-05
ulm	Endothelial cells	W1910	0.830452	0.406289
ulm	Endothelial cells	W1911	3.53919	0.000401888
ulm	Endothelial cells	W1913	2.13126	0.0330752
ulm	Endothelial cells	W1914	0.851822	0.394319
ulm	Endothelial cells	W1915	2.78613	0.00533716
ulm	Endothelial cells	W1917	1.131	0.258064
ulm	Endothelial cells	W1918	1.44346	0.1489
ulm	Endothelial cells	W1919	3.41098	0.000648063
ulm	Endothelial cells	W1921	3.53216	0.00041273
ulm	Endothelial cells	W1922	4.4609	8.18763e-06
ulm	Endothelial cells	W1923	5.53115	3.20478e-08
ulm	Endothelial cells	W1924	0.700557	0.483584
ulm	Endothelial cells	W1926	2.25076	0.0244068
ulm	Endothelial cells	W1929	2.90722	0.00364897
ulm	Endothelial cells	W1930	3.48574	0.000491389
ulm	Endothelial cells	W1931	0.448161	0.65404
ulm	Endothelial cells	W1932	4.53776	5.70501e-06
ulm	Endothelial cells	W1933	2.31213	0.0207763
ulm	Endothelial cells	W1934	1.23025	0.218611
ulm	Endothelial cells	W1935	1.2412	0.214539
ulm	Endothelial cells	W1936	1.56331	0.117989
ulm	Endothelial cells	W1937	2.75792	0.00582017
ulm	Endothelial cells	W1938	5.26946	1.37657e-07
ulm	Endothelial cells	W1940	5.23255	1.68179e-07
ulm	Endothelial cells	W1941	5.4188	6.04069e-08
ulm	Endothelial cells	W1943	4.33794	1.4424e-05
ulm	Endothelial cells	W1944	0.831409	0.405749
ulm	Endothelial cells	W1945	2.45872	0.0139485
[truncated: 8,187 more rows]

## Sheet: liver cell class
statistics	barcode	num of cells	celltype	avg p_value	avg score
[truncated: 4,621 more rows]
