# Supplementary material for: ULMnet: inferring physical cell-cell communication networks from scRNAseq data using univariate linear models
Source: Front Immunol. 2026 Jan 9;16:1722504. doi: 10.3389/fimmu.2025.1722504 (PMC12827579; doi:10.3389/fimmu.2025.1722504)
Supplement: Supplementary Table 2 — Final classification of multiplets and singlets scRNAseq barcodes. [file Table2.xlsx]

## Sheet: intestine multiplets_Newman
barcode	statistics	num of cells	celltype	avg p_value	avg score
AAAGGTATCGGCTTCT	ulm	2	Enterocyte_Progenitor.late.1	2.5231e-13	8.3192
AACAGGGAGAAGTCAT	ulm	2	Enterocyte_Progenitor.late.1	2.4243e-15	8.76157
AACCAACCATCAGCAT	ulm	2	Enterocyte_Progenitor.late.1	9.23224e-16	8.12792
AACCTGAGTACCGTCG	ulm	3	Enterocyte_Paneth_Progenitor.late.1	8.57841e-06	7.99028
AACGAAACAAGCGCAA	ulm	2	Enterocyte_Progenitor.late.1	2.85918e-09	5.99455
AACGAAACAGGTCCCA	ulm	2	Enterocyte_Progenitor.late.1	1.85949e-17	8.90727
AACGGGAAGTGACACG	ulm	2	Enterocyte_Progenitor.late.1	2.19614e-06	6.57643
AACGGGATCCATACTT	ulm	2	Enterocyte_Progenitor.late.1	5.99542e-15	8.04299
AACGGGATCGTAGCTA	ulm	2	Enterocyte_Progenitor.late.1	1.10176e-17	10.2221
AAGAACAAGTTCTACG	ulm	2	Enterocyte_Progenitor.late.1	0.000211004	4.99983
AAGACTCGTGTCTTCC	ulm	2	Enterocyte_Progenitor.late.1	1.69233e-20	10.3749
AAGATAGAGCGCCTCA	ulm	2	Enterocyte_Progenitor.late.1	9.65709e-09	6.29407
AAGGAATAGGATTCCT	ulm	2	Enterocyte_Progenitor.late.1	3.93787e-27	11.2256
AAGGAATCAGTAGAGC	ulm	2	Enterocyte_Progenitor.late.1	2.2354e-10	6.97427
AAGTACCCAATGTGGG	ulm	2	Enterocyte_Progenitor.late.1	3.45048e-20	9.2735
AAGTACCTCCATCTAT	ulm	2	Enterocyte_Progenitor.late.1	4.60071e-24	10.2742
AATAGAGTCAAGTTGC	ulm	2	Enterocyte_Progenitor.late.1	3.09517e-21	10.7064
AATCACGCAGACACAG	ulm	2	Enterocyte_Progenitor.late.1	0.0030499	5.96045
AATGGAAAGTCCTACA	ulm	2	Enterocyte_Progenitor.late.1	1.14947e-19	9.14995
AATGGAAGTTGTTGTG	ulm	2	Enterocyte_Progenitor.late.1	6.22512e-17	10.1492
AATTCCTGTTGGGCCT	ulm	2	Enterocyte_Progenitor.late.1	4.94127e-12	8.40283
AATTTCCCACAAACGG	ulm	2	Enterocyte_Progenitor.late.1	7.10718e-05	6.05885
ACAACCACAAGTTGGG	ulm	2	Enterocyte_Progenitor.late.1	3.49789e-06	7.14236
ACACTGACACTCAAGT	ulm	2	Enterocyte_Progenitor.late.1	1.47563e-22	10.1464
ACATCGATCAGTGTTG	ulm	3	Enterocyte_Progenitor.late.1_Progenitor.late.2	8.9468e-06	6.46233
ACATCGATCTTCGTGC	ulm	2	Enterocyte_Progenitor.late.1	0.00238522	5.68844
ACGTAACAGTGGACTG	ulm	2	Enterocyte_Progenitor.late.1	3.00973e-14	8.49708
ACGTAACTCGGAGTAG	ulm	2	Enterocyte_Progenitor.late.1	1.69918e-05	4.55031
ACTATCTCAGTGTATC	ulm	2	Enterocyte_Progenitor.late.1	1.39326e-17	8.80386
ACTATTCAGGGACCAT	ulm	2	Enterocyte_Progenitor.late.1	6.14207e-21	9.55685
ACTGCAAAGTTGGAGC	ulm	2	Enterocyte_Progenitor.late.1	6.6343e-09	7.5807
AGACACTTCGGATTAC	ulm	2	Enterocyte_Progenitor.late.1	2.92733e-18	9.60745
AGAGCAGAGTACTCGT	ulm	2	Enterocyte_Progenitor.late.1	9.52863e-20	10.6152
AGAGCCCCATGAGTAA	ulm	2	Enterocyte_Progenitor.late.1	1.1835e-20	10.2381
AGCATCAAGCTCTATG	ulm	2	Enterocyte_Progenitor.late.1	2.63907e-18	9.01858
AGCGATTAGGGAGGAC	ulm	2	Enterocyte_Progenitor.late.1	0.00357719	5.81052
AGGAGGTCAACTTGGT	ulm	2	Enterocyte_Progenitor.late.1	4.64715e-21	9.44312
AGGCCACAGGCATTTC	ulm	2	Enterocyte_Progenitor.late.1	2.82949e-09	6.16378
AGGTAGGAGGTTCACT	ulm	2	Enterocyte_Progenitor.late.1	0.000723436	5.32671
AGGTGTTTCAACGTGT	ulm	2	Enterocyte_Progenitor.late.1	6.99522e-17	9.0393
AGGTGTTTCCACGTAA	ulm	2	Enterocyte_Progenitor.late.1	0.000391481	5.35234
AGTAGTCAGGTACAGC	ulm	2	Enterocyte_Progenitor.late.1	1.92959e-17	8.95585
AGTCACATCCTATGGA	ulm	2	Enterocyte_Progenitor.late.1	2.93627e-20	11.5424
AGTCATGCATAACAGA	ulm	2	Enterocyte_Progenitor.late.1	4.51494e-12	7.95451
ATCAGGTGTACGGATG	ulm	2	Enterocyte_Progenitor.late.1	3.16984e-11	7.99895
ATCCGTCGTGTGTTTG	ulm	2	Enterocyte_Progenitor.late.1	0.00250066	3.28884
ATCGTAGAGGTCCGAA	ulm	2	Enterocyte_Progenitor.late.1	8.87174e-19	9.53726
ATCTTCAGTCGACGCT	ulm	2	Enterocyte_Progenitor.late.1	0.00086073	4.06059
ATGCCTCCACTGGCGT	ulm	2	Enterocyte_Progenitor.late.1	0.0182024	5.48994
ATGGGAGCACACACTA	ulm	2	Enterocyte_Progenitor.late.1	1.92199e-13	7.83667
ATTACTCGTCACTACA	ulm	2	Enterocyte_Progenitor.late.1	7.18335e-18	9.01733
ATTCAGGGTTACCTTT	ulm	2	Enterocyte_Progenitor.late.1	3.69232e-14	8.56702
ATTCCTAGTCCGCAGT	ulm	3	Enterocyte_Paneth_Progenitor.late.1	1.3302e-07	8.81548
CACAGATGTCCGAAAG	ulm	2	Enterocyte_Progenitor.late.1	0.0211647	3.38059
CACAGATTCAATCCGA	ulm	2	Enterocyte_Progenitor.late.1	1.41046e-21	9.86233
CACATGAGTGAGGATC	ulm	2	Enterocyte_Progenitor.late.1	1.19275e-10	6.52703
CACCGTTGTGGCTTAT	ulm	2	Enterocyte_Progenitor.late.1	3.92236e-11	7.38887
CACGAATAGCGTGAAC	ulm	2	Enterocyte_Progenitor.late.1	2.5946e-05	5.40588
CACTAAGAGTAATCCC	ulm	2	Enterocyte_Progenitor.late.1	8.31227e-20	9.24639
CAGCAATTCGAACGCC	ulm	2	Enterocyte_Progenitor.late.1	1.522e-10	6.97798
CAGCACGCACTCATAG	ulm	2	Enterocyte_Progenitor.late.1	6.1293e-22	10.4146
CAGCACGGTATCCCAA	ulm	2	Enterocyte_Progenitor.late.1	9.13851e-10	6.54628
CAGGGCTCACAGAAGC	ulm	2	Enterocyte_Progenitor.late.1	0.00563382	6.05077
CAGTTAGTCGGCTTGG	ulm	3	Enterocyte_Goblet_Progenitor.late.1	0.000644811	4.25697
CATAAGCGTCGAGTTT	ulm	2	Enterocyte_Progenitor.late.1	2.67662e-19	9.29884
CATACAGCACCCAACG	ulm	2	Enterocyte_Progenitor.late.1	5.42495e-18	9.73874
CATCCACCACCAGCCA	ulm	2	Enterocyte_Progenitor.late.1	3.8171e-14	8.32561
CATGAGTGTATCGCAT	ulm	2	Enterocyte_Progenitor.late.1	0.0133888	4.93893
CATGCAACACATTCTT	ulm	2	Enterocyte_Progenitor.late.1	0.000869204	4.16303
CATGCAACAGTTGTCA	ulm	2	Enterocyte_Progenitor.late.1	9.86134e-11	6.5108
CATGCTCAGCATGATA	ulm	2	Enterocyte_Progenitor.late.1	5.04509e-11	9.5211
CATGGTACAATTCACG	ulm	2	Enterocyte_Progenitor.late.1	6.044e-16	10.5571
CCAATTTTCGTTAGAC	ulm	2	Enterocyte_Progenitor.late.1	1.48935e-17	10.8649
CCACCATAGACGAGCT	ulm	2	Enterocyte_Progenitor.late.1	0.00320633	5.45937
CCACCATTCGCTGATA	ulm	3	Enterocyte_Progenitor.late.1_Progenitor.late.2	0.00393654	6.2759
CCATCACAGGTTTACC	ulm	2	Enterocyte_Progenitor.late.1	4.21696e-18	9.63904
CCCAACTAGATGAACT	ulm	2	Enterocyte_Progenitor.late.1	0.000229324	6.83632
CCCGAAGAGTCAGCGA	ulm	2	Enterocyte_Progenitor.late.1	7.07387e-15	7.80841
CCCTTAGGTTAAGTCC	ulm	2	Enterocyte_Progenitor.late.1	7.30301e-25	10.7274
CCGATCTTCCGACATA	ulm	2	Enterocyte_Progenitor.late.1	5.25613e-14	9.01069
CCGGTGATCTTCGTAT	ulm	2	Enterocyte_Progenitor.late.1	4.62928e-07	6.1789
CCGTTCAAGCTGTTCA	ulm	2	Enterocyte_Progenitor.late.1	3.6453e-24	10.9538
CCTATCGAGCACTAGG	ulm	2	Enterocyte_Progenitor.late.1	3.48243e-19	9.05895
CCTCAGTCACTGTGTA	ulm	2	Enterocyte_Progenitor.late.1	7.18326e-14	7.49662
CCTCATGCAGCTCGGT	ulm	2	Enterocyte_Progenitor.late.1	9.81443e-21	11.3389
CCTCTAGAGCTTGTTG	ulm	2	Enterocyte_Progenitor.late.1	2.84656e-05	5.77739
CCTCTAGTCATGCAGT	ulm	2	Enterocyte_Progenitor.late.1	3.87567e-13	7.75977
CCTGTTGCAGGTGGAT	ulm	2	Enterocyte_Progenitor.late.1	1.62723e-17	8.79005
CCTTCAGGTCCACAGC	ulm	2	Enterocyte_Progenitor.late.1	0.024474	5.62042
CCTTTGGCAAACCATC	ulm	2	Enterocyte_Progenitor.late.1	1.36217e-21	10.5157
CGACAGCTCATTCATC	ulm	2	Enterocyte_Progenitor.late.1	3.78014e-22	11.2538
CGAGTTAAGGCGTTAG	ulm	2	Enterocyte_Progenitor.late.1	2.8962e-14	8.55366
CGATCGGAGCGCCCAT	ulm	2	Enterocyte_Progenitor.late.1	9.05884e-14	8.12728
CGCATGGGTCGCACAC	ulm	2	Enterocyte_Progenitor.late.1	3.95742e-06	6.18676
CGGGCATTCAAGGCTT	ulm	2	Enterocyte_Progenitor.late.1	2.18682e-17	9.3763
CGTAAGTGTTAAGGGC	ulm	2	Enterocyte_Progenitor.late.1	3.32423e-09	7.45592
CGTAATGGTACCAGAG	ulm	2	Enterocyte_Progenitor.late.1	6.93079e-14	8.39952
CGTGAATCAGCGTTTA	ulm	2	Enterocyte_Progenitor.late.1	1.05664e-14	8.79746
CGTGAATCAGGAATCG	ulm	2	Enterocyte_Progenitor.late.1	8.46064e-07	6.11767
CGTGAATGTCTCAAGT	ulm	2	Enterocyte_Progenitor.late.1	5.9237e-07	7.46892
CGTGATACACACTGGC	ulm	2	Enterocyte_Progenitor.late.1	0.00440435	4.67696
CGTGCTTTCTCCGAGG	ulm	2	Enterocyte_Progenitor.late.1	0.0147149	4.97099
CTACATTTCCTTCGAC	ulm	3	Enterocyte_Progenitor.late.1_Progenitor.late.2	0.000547398	6.29859
CTACCTGTCGCTTAAG	ulm	2	Enterocyte_Progenitor.late.1	1.08525e-18	10.783
CTATCTATCCAACCAA	ulm	2	Enterocyte_Progenitor.late.1	1.121e-12	10.0461
CTCCAACAGGAAGAAC	ulm	2	Enterocyte_Progenitor.late.1	9.31439e-09	6.62742
CTCCATGTCAAGGTGG	ulm	2	Enterocyte_Progenitor.late.1	1.76783e-12	7.38056
CTGTAGAGTGAGGATC	ulm	2	Enterocyte_Progenitor.late.1	0.000353885	5.78855
CTGTATTAGACTTCAC	ulm	2	Enterocyte_Progenitor.late.1	9.38089e-09	7.68197
CTTCGGTCAATAGTAG	ulm	2	Enterocyte_Progenitor.late.1	0.00159405	6.20506
CTTCTCTCAAAGGTTA	ulm	2	Enterocyte_Progenitor.late.1	4.54425e-16	8.25171
CTTTCAAGTATGGAGC	ulm	2	Enterocyte_Progenitor.late.1	0.0239066	4.32334
GAAACCTTCGCGGTAC	ulm	2	Enterocyte_Progenitor.late.1	1.91055e-13	7.75559
GAAGTAAGTGCATTAC	ulm	2	Enterocyte_Progenitor.late.1	3.74644e-07	5.92401
GAATAGAAGATACGAT	ulm	2	Enterocyte_Progenitor.late.1	4.58543e-14	9.45807
GAATAGACAGAGGACT	ulm	3	Enterocyte_Goblet_Progenitor.late.1	6.04696e-09	6.61348
GACATCAGTGAAGCGT	ulm	2	Enterocyte_Progenitor.late.1	7.57174e-19	9.07803
GACCAATTCGTAACTG	ulm	2	Enterocyte_Progenitor.late.1	9.10742e-09	7.10109
GACCGTGAGGTTGGAC	ulm	2	Enterocyte_Progenitor.late.1	2.84274e-23	10.1528
GACCGTGGTGGATCGA	ulm	2	Enterocyte_Progenitor.late.1	8.82907e-08	5.68284
GACGTTATCCGCAACG	ulm	2	Enterocyte_Progenitor.late.1	5.78337e-17	8.60705
GACGTTATCCTCATAT	ulm	2	Enterocyte_Progenitor.late.1	2.03045e-16	8.50496
GACTATGCAATCGCAT	ulm	2	Enterocyte_Progenitor.late.1	0.00901661	4.36963
GACTATGCAGGGTCTC	ulm	2	Enterocyte_Progenitor.late.1	1.4716e-15	8.54897
GACTATGGTCACCGAC	ulm	2	Enterocyte_Progenitor.late.1	1.33087e-06	6.0653
GACTGATAGGTAAACT	ulm	2	Enterocyte_Progenitor.late.1	1.11139e-15	10.1107
GAGACCCAGGTATTGA	ulm	2	Enterocyte_Progenitor.late.1	6.7246e-13	9.06005
GAGACCCCATGTTACG	ulm	2	Enterocyte_Progenitor.late.1	4.38347e-25	11.5679
GAGCCTGTCGTCGGGT	ulm	2	Enterocyte_Progenitor.late.1	6.12335e-13	9.14547
GAGTTACCACAACATC	ulm	2	Enterocyte_Progenitor.late.1	6.24519e-09	6.5179
GAGTTTGCATACAGAA	ulm	2	Enterocyte_Progenitor.late.1	4.56096e-14	8.06195
GATCACAAGTATTAGG	ulm	3	Enterocyte_Progenitor.late.1_Progenitor.late.2	2.53456e-08	8.06147
GATCACATCGTCCTCA	ulm	2	Enterocyte_Progenitor.late.1	5.11976e-18	8.90769
GATCAGTGTCCAGGTC	ulm	2	Enterocyte_Progenitor.late.1	1.33606e-18	8.88727
GATGACTCAAATCGTC	ulm	2	Enterocyte_Progenitor.late.1	4.23906e-16	8.17973
GATGCTACAAATACAG	ulm	2	Enterocyte_Progenitor.late.1	3.20128e-18	8.73155
GCCAACGAGGAACTAT	ulm	2	Enterocyte_Progenitor.late.1	9.14239e-12	8.03686
GCCTGTTCAATGTCAC	ulm	2	Enterocyte_Progenitor.late.1	4.2969e-10	6.49167
GCTTTCGGTTGCTCAA	ulm	3	Enterocyte_Goblet_Progenitor.late.1	0.00449085	4.55284
GGAACCCAGACAACTA	ulm	2	Enterocyte_Progenitor.late.1	1.09855e-09	6.40101
GGAACCCTCGTAACTG	ulm	2	Enterocyte_Progenitor.late.1	1.08739e-05	5.19514
GGAATCTAGTTCAACC	ulm	2	Enterocyte_Progenitor.late.1	2.10261e-13	9.13439
GGGATCCAGAGGGTCT	ulm	2	Enterocyte_Progenitor.late.1	0.00370001	6.36608
GGGATCCAGGGTACAC	ulm	2	Enterocyte_Progenitor.late.1	3.89405e-16	9.57827
GGGATGAGTGAGCTCC	ulm	2	Enterocyte_Progenitor.late.1	3.17007e-05	5.72745
GGGATGATCTGAATGC	ulm	2	Enterocyte_Progenitor.late.1	1.09188e-16	9.68933
GGGTGTCTCGATTGAC	ulm	2	Enterocyte_Progenitor.late.1	7.94988e-13	7.47284
GGTAACTAGGTATCTC	ulm	2	Enterocyte_Progenitor.late.1	2.59071e-17	9.48381
GGTCTGGAGCGACCCT	ulm	2	Enterocyte_Progenitor.late.1	7.86591e-19	9.4979
GGTGTCGAGCGTTCAT	ulm	2	Enterocyte_Progenitor.late.1	1.9577e-16	8.91714
GTAACACCAGACCGCT	ulm	2	Enterocyte_Progenitor.late.1	7.46949e-20	9.82474
GTACAACAGAAATGGG	ulm	3	Enterocyte_Progenitor.late.1_Progenitor.late.2	0.000807928	6.01471
GTAGATCGTCGAGTGA	ulm	2	Enterocyte_Progenitor.late.1	2.98311e-12	7.24773
GTAGTACTCGCCGTGA	ulm	2	Enterocyte_Progenitor.late.1	1.1196e-22	10.5682
GTCAAACGTAGATCCT	ulm	2	Enterocyte_Progenitor.late.1	0.0035731	5.27044
GTCAGCGTCAGCAGAG	ulm	2	Enterocyte_Progenitor.late.1	3.58541e-09	5.97297
GTCCACTTCATTTGTC	ulm	2	Enterocyte_Progenitor.late.1	0.000500229	4.05853
GTCTAGAGTCGACGCT	ulm	2	Enterocyte_Progenitor.late.1	2.47795e-15	9.09543
GTCTAGAGTTGGTGTT	ulm	2	Enterocyte_Progenitor.late.1	6.08134e-17	8.39112
GTGACGCTCATTATCC	ulm	2	Enterocyte_Progenitor.late.1	5.67459e-18	11.313
GTGAGGAAGTTGCCCG	ulm	2	Enterocyte_Progenitor.late.1	1.30401e-10	8.46522
GTGAGGATCATTTCCA	ulm	2	Enterocyte_Progenitor.late.1	1.18605e-18	9.18469
GTGATGTCACAACCGC	ulm	3	Enterocyte_Progenitor.late.1_Progenitor.late.2	0.00886415	5.93988
GTGCAGCTCCAGTGTA	ulm	2	Enterocyte_Progenitor.late.1	0.00604763	5.2807
GTGCTTCCACAAACGG	ulm	3	Enterocyte_Enteroendocrine_Progenitor.late.1	0.00110145	4.11723
GTGGCGTAGTATGCAA	ulm	2	Enterocyte_Progenitor.late.1	4.38311e-11	9.00347
GTGGTTAGTACTGCGC	ulm	2	Enterocyte_Progenitor.late.1	1.58801e-06	6.44733
GTGTAACTCTTTGCGC	ulm	2	Enterocyte_Progenitor.late.1	1.31891e-20	9.79814
GTTCATTAGCGAGTCA	ulm	3	Enterocyte_Progenitor.late.1_Progenitor.late.2	0.0113907	5.06495
GTTGAACTCATGAGTC	ulm	2	Enterocyte_Progenitor.late.1	9.48358e-14	7.62908
GTTGTAGAGCCGGATA	ulm	2	Enterocyte_Progenitor.late.1	0.00815725	3.86642
GTTGTAGCAGCCGTCA	ulm	2	Enterocyte_Progenitor.late.1	5.71664e-07	5.08139
GTTTACTCAGACTCTA	ulm	2	Enterocyte_Progenitor.late.1	0.000421983	6.04559
TAAGCACGTTTAGAGA	ulm	2	Enterocyte_Progenitor.late.1	1.47232e-13	7.44341
TACCCACCACGTCGTG	ulm	2	Enterocyte_Progenitor.late.1	5.37049e-14	8.567
TACCGAAGTATGAAGT	ulm	2	Enterocyte_Progenitor.late.1	1.20987e-15	8.1633
TAGACTGTCGTCAAAC	ulm	2	Enterocyte_Progenitor.late.1	1.38126e-20	9.48292
TAGGTACCATGACAAA	ulm	2	Enterocyte_Progenitor.late.1	8.0195e-16	9.6693
TATCAGGTCCAATCCC	ulm	2	Enterocyte_Progenitor.late.1	1.70011e-14	8.12248
TATCCTAAGCGCGTTC	ulm	2	Enterocyte_Progenitor.late.1	1.26336e-19	9.34316
TATCTGTCACGGCACT	ulm	2	Enterocyte_Progenitor.late.1	1.25432e-16	8.67464
TATTGGGGTATGCTAC	ulm	2	Enterocyte_Progenitor.late.1	7.24919e-08	5.74407
TCAAGACTCTCGAACA	ulm	2	Enterocyte_Progenitor.late.1	1.39098e-21	11.2917
TCAATCTCAAATAGCA	ulm	2	Enterocyte_Progenitor.late.1	7.25835e-20	11.4209
TCACAAGAGAGTGACC	ulm	3	Enterocyte_Progenitor.late.1_Progenitor.late.2	0.00208314	6.0293
TCACTCGCATGGGTTT	ulm	2	Enterocyte_Progenitor.late.1	1.08344e-11	6.82222
TCAGCCTGTGTAGGAC	ulm	2	Enterocyte_Progenitor.late.1	7.04463e-18	9.54639
TCAGGGCTCAATCCGA	ulm	2	Enterocyte_Progenitor.late.1	0.00306503	5.17963
TCATATCAGGCTGGAT	ulm	2	Enterocyte_Progenitor.late.1	1.09807e-11	7.86409
TCATGTTGTGGTATGG	ulm	2	Enterocyte_Progenitor.late.1	4.7651e-05	5.9999
TCATTCAGTGATAGTA	ulm	2	Enterocyte_Progenitor.late.1	1.11673e-06	5.4288
TCCATCGCACACGGTC	ulm	2	Enterocyte_Progenitor.late.1	1.33027e-10	6.42875
TCGACCTTCACTGTCC	ulm	2	Enterocyte_Progenitor.late.1	2.45015e-07	6.2925
TCGCTCATCTGGTGGC	ulm	2	Enterocyte_Progenitor.late.1	0.00105419	4.77353
TCGTGCTGTCCGATCG	ulm	2	Enterocyte_Progenitor.late.1	2.68937e-15	9.45982
TCGTGGGAGGAACGAA	ulm	2	Enterocyte_Progenitor.late.1	8.99108e-06	6.3975
TCTACCGAGCATCTTG	ulm	2	Enterocyte_Progenitor.late.1	4.82372e-14	8.60907
TCTCAGCTCCCAGGAC	ulm	2	Enterocyte_Progenitor.late.1	2.1839e-19	9.40288
TCTTCCTCATCAGCGC	ulm	2	Enterocyte_Progenitor.late.1	1.4473e-08	6.42675
TCTTTGACAGAGTGTG	ulm	2	Enterocyte_Progenitor.late.1	1.55091e-20	10.0708
TGACAGTGTGTGATGG	ulm	2	Enterocyte_Progenitor.late.1	2.03585e-16	8.27622
TGAGCATGTCGTTGCG	ulm	2	Enterocyte_Progenitor.late.1	3.60005e-09	7.24541
TGATCTTTCGGAATGG	ulm	3	Enterocyte_Progenitor.late.1_Progenitor.late.2	2.20193e-06	6.88621
TGCAGTAAGTGCTCAT	ulm	3	Enterocyte_Progenitor.late.1_Progenitor.late.2	0.0113854	5.50376
TGCATCCTCCGCACGA	ulm	2	Enterocyte_Progenitor.late.1	0.0155059	4.28389
TGCATGAGTGCATCTA	ulm	2	Enterocyte_Progenitor.late.1	4.87431e-14	7.76331
TGCCGAGCACATACTG	ulm	2	Enterocyte_Progenitor.late.1	2.62852e-05	5.90019
TGCGGCACACAATTCG	ulm	2	Enterocyte_Progenitor.late.1	1.43353e-09	7.53376
TGCTCGTCAACACAAA	ulm	2	Enterocyte_Progenitor.late.1	5.84857e-10	6.85587
TGGATCACACGAAAGC	ulm	2	Enterocyte_Progenitor.late.1	0.00024511	6.78284
TGGATGTTCTTCCCAG	ulm	2	Enterocyte_Progenitor.late.1	5.63082e-12	8.17445
TGGGAGATCTAGTACG	ulm	2	Enterocyte_Progenitor.late.1	0.000536128	5.24397
TGGGCGTAGAGGACTC	ulm	2	Enterocyte_Progenitor.late.1	0.0228652	3.47738
TGGTAGTCACCGGCTA	ulm	2	Enterocyte_Progenitor.late.1	2.11392e-11	7.20001
TGGTGATAGTCCGCGT	ulm	2	Enterocyte_Progenitor.late.1	5.30749e-16	8.14815
TGGTTAGGTATAGCTC	ulm	2	Enterocyte_Progenitor.late.1	0.000761209	4.75185
TGTAACGAGAGAGGTA	ulm	2	Enterocyte_Progenitor.late.1	9.25653e-26	10.6005
TGTAGACGTGCGAGTA	ulm	2	Enterocyte_Progenitor.late.1	3.05009e-11	6.82715
TGTCCCACACGCACCA	ulm	2	Enterocyte_Progenitor.late.1	6.24578e-19	10.385
TGTGAGTAGAAACTGT	ulm	2	Enterocyte_Progenitor.late.1	0.0245516	4.10661
TTACAGGGTATCTTCT	ulm	2	Enterocyte_Progenitor.late.1	5.02481e-10	6.84113
TTACGCCTCGCGTCGA	ulm	2	Enterocyte_Progenitor.late.1	2.36411e-19	10.2581
TTCCACGTCAGTGGGA	ulm	2	Enterocyte_Progenitor.late.1	4.65721e-15	9.29526
TTCCTTCAGTAAACAC	ulm	2	Enterocyte_Progenitor.late.1	1.46833e-18	9.85388
TTCGATTCACGTAGTT	ulm	2	Enterocyte_Progenitor.late.1	3.37227e-07	6.45298
TTCTAGTAGACAAGCC	ulm	3	Enterocyte_Progenitor.late.1_Progenitor.late.2	0.00634737	5.91188
TTGCATTCAGGCATGA	ulm	2	Enterocyte_Progenitor.late.1	2.98229e-15	8.21826
TTGCGTCAGAGATCGC	ulm	3	Enterocyte_Progenitor.late.1_Progenitor.late.2	0.00443724	5.45639
TTGCTGCCAACGATTC	ulm	2	Enterocyte_Progenitor.late.1	2.48402e-05	5.99932
TTGGGTAGTGTCTAAC	ulm	2	Enterocyte_Progenitor.late.1	0.00119038	5.56209
TTGGTTTTCCGACATA	ulm	2	Enterocyte_Progenitor.late.1	1.1777e-13	8.87398
TTGTTTGGTGGCAGAT	ulm	2	Enterocyte_Progenitor.late.1	3.5248e-09	7.12194
TTTGACTTCCACGGAC	ulm	2	Enterocyte_Progenitor.late.1	3.1374e-17	10.3225
TTTGTTGAGATCCCAT	ulm	2	Enterocyte_Progenitor.late.1	2.36486e-18	9.78795
AACTTCTGTTCCTAAG	ulm	1	Enteroendocrine	5.94095e-22	9.64503
AAGCATCCAAGACCTT	ulm	1	Enteroendocrine	5.36026e-07	5.01505
AAGCCATTCTCAGTCC	ulm	1	Enteroendocrine	8.53744e-06	4.45273
AAGTCGTAGGACTAAT	ulm	1	Enteroendocrine	0.000742094	3.3742
AAGTCGTAGTCTACCA	ulm	1	Enteroendocrine	1.95752e-08	5.61864
ACAGCCGAGTATTAGG	ulm	1	Enteroendocrine	0.000357355	3.57051
ACCTGAAGTTCAGCTA	ulm	1	Enteroendocrine	4.84046e-26	10.5736
ACGATCAGTCGTATGT	ulm	2	Enteroendocrine_Goblet	3.90843e-09	7.53988
ACGGGTCAGCCTCTGG	ulm	1	Enteroendocrine	3.38817e-21	9.46369
ACTATTCTCGTACCTC	ulm	1	Enteroendocrine	3.32095e-31	11.6438
ACTTAGGCAGGCCTGT	ulm	1	Enteroendocrine	8.17505e-30	11.3651
AGAAGCGGTCACGCTG	ulm	1	Enteroendocrine	1.71538e-19	9.04204
AGAAGCGGTGACAGGT	ulm	1	Enteroendocrine	0.00164194	3.1489
AGACAGGGTACCGTCG	ulm	1	Enteroendocrine	3.56154e-31	11.6378
AGACTCACAGCCCACA	ulm	1	Enteroendocrine	5.88829e-14	7.51745
AGCCACGTCGCTGATA	ulm	1	Enteroendocrine	5.89612e-23	9.88068
AGCGTATAGGTTAGTA	ulm	1	Enteroendocrine	1.30904e-18	8.81604
AGGACTTTCGTAGGAG	ulm	1	Enteroendocrine	1.01812e-16	8.31196
AGGTCATCAGCTGGTC	ulm	1	Enteroendocrine	1.04176e-15	8.03024
ATATCCTGTTGGGATG	ulm	1	Enteroendocrine	7.7238e-17	8.34482
ATCAGGTTCCGGGACT	ulm	1	Enteroendocrine	2.05795e-19	9.02201
ATCGCCTCATCAGCTA	ulm	1	Enteroendocrine	1.30927e-18	8.81602
ATCGCCTTCCTCTCTT	ulm	1	Enteroendocrine	2.38152e-14	7.63538
ATGACCAGTGGCCACT	ulm	1	Enteroendocrine	5.35424e-09	5.83905
ATGCGATCAGAGAGGG	ulm	1	Enteroendocrine	4.22082e-06	4.60184
ATGGAGGTCACTGTCC	ulm	1	Enteroendocrine	1.24986e-17	8.55839
ATTCACTGTTGAATCC	ulm	1	Enteroendocrine	1.04941e-07	5.32045
CAACCTCTCTGATGGT	ulm	1	Enteroendocrine	1.1152e-38	13.0426
CAACGGCAGAATCCCT	ulm	1	Enteroendocrine	6.95888e-06	4.49647
CAAGCTATCTAGAGCT	ulm	1	Enteroendocrine	4.51215e-28	11.0064
CACGAATAGTGGACTG	ulm	1	Enteroendocrine	2.63848e-16	8.19773
CAGATACAGTGTAGAT	ulm	1	Enteroendocrine	9.20379e-22	9.59975
CAGCAGCAGAGAGCGG	ulm	1	Enteroendocrine	1.84968e-30	11.4952
CAGGGCTGTAGTATAG	ulm	1	Enteroendocrine	0.000136623	3.81515
CATTCTAGTACCTGTA	ulm	1	Enteroendocrine	6.77397e-09	5.79965
CATTTCAAGCAACTTC	ulm	1	Enteroendocrine	1.8595e-15	7.95856
CATTTCATCGCTGTTC	ulm	1	Enteroendocrine	4.01747e-16	8.14681
CCGGGTAGTGACACGA	ulm	1	Enteroendocrine	2.61956e-27	10.8456
CCGTAGGTCGACGCGT	ulm	1	Enteroendocrine	0.0103343	2.56475
CCTAAGACATGGACAG	ulm	1	Enteroendocrine	8.23641e-11	6.50072
CCTGTTGTCGTCGATA	ulm	1	Enteroendocrine	1.8603e-16	8.23983
CGATGGCAGGTGATAT	ulm	1	Enteroendocrine	6.36101e-11	6.53958
CGTAATGTCAGACCTA	ulm	1	Enteroendocrine	4.28358e-07	5.05806
CTAACCCAGGATGGCT	ulm	1	Enteroendocrine	4.50048e-12	6.92592
CTCAATTTCTATCCAT	ulm	1	Enteroendocrine	2.25565e-35	12.4427
CTGAGCGGTAGGAGTC	ulm	1	Enteroendocrine	2.12557e-28	11.0746
CTGAGGCCATAGCACT	ulm	1	Enteroendocrine	2.17476e-15	7.93907
CTTACCGAGCGGTAGT	ulm	1	Enteroendocrine	0.0330134	2.13211
CTTCCTTTCGACGTCG	ulm	1	Enteroendocrine	2.13482e-18	8.76081
GAAGAATCATGAAGGC	ulm	1	Enteroendocrine	0.0250074	2.2415
GACGTTATCCCAGGCA	ulm	1	Enteroendocrine	6.68918e-21	9.39192
GACTATGAGCAGGCAT	ulm	1	Enteroendocrine	2.05975e-11	6.70666
GAGTTGTTCCAAGAGG	ulm	1	Enteroendocrine	9.09392e-10	6.12833
GATCAGTTCTTAGTTC	ulm	1	Enteroendocrine	5.59547e-31	11.5989
GATTGGTAGGCTAGCA	ulm	1	Enteroendocrine	3.13645e-09	5.92772
GCAGTTACACATACTG	ulm	1	Enteroendocrine	4.84454e-11	6.5803
GCAGTTAGTATTGACC	ulm	1	Enteroendocrine	9.31902e-20	9.10883
GCCCGAATCAGTCTTT	ulm	2	Enteroendocrine_Goblet	3.03567e-07	6.66623
GGAAGTGCATGTCAGT	ulm	1	Enteroendocrine	1.59033e-25	10.4607
GGAATCTCATGCTGCG	ulm	1	Enteroendocrine	0.00152996	3.1695
GGAATGGTCTCTCTTC	ulm	1	Enteroendocrine	2.60277e-12	7.00326
GGAGCAATCCGTACGG	ulm	1	Enteroendocrine	7.33322e-06	4.4853
GGCTTTCAGCGGTATG	ulm	1	Enteroendocrine	0.0308852	2.15874
GGGATGACAGCGTGCT	ulm	1	Enteroendocrine	3.3973e-06	4.64689
GGGTAGAGTCGCACAC	ulm	1	Enteroendocrine	3.90833e-27	10.8086
GGGTCACGTCACTCGG	ulm	1	Enteroendocrine	2.49904e-17	8.47775
GGGTGTCCAATTAGGA	ulm	1	Enteroendocrine	1.07152e-15	8.02677
GGGTTTATCACAGTGT	ulm	1	Enteroendocrine	3.72988e-16	8.15582
GGTTAACCAGCGATTT	ulm	2	Enteroendocrine_Progenitor.early	0.0023805	3.69396
GTACAGTCAGCAGACA	ulm	1	Enteroendocrine	5.97216e-15	7.81228
GTAGAGGCAAATTGCC	ulm	1	Enteroendocrine	0.00014877	3.79405
GTATTGGCAGAACCGA	ulm	1	Enteroendocrine	6.62575e-25	10.3236
GTCAAGTCACACGGAA	ulm	1	Enteroendocrine	2.15039e-11	6.70035
GTCACTCAGAGCAACC	ulm	1	Enteroendocrine	6.0322e-13	7.20585
GTCACTCCACACGGTC	ulm	1	Enteroendocrine	2.19692e-12	7.02704
GTCAGCGGTCAGTCTA	ulm	1	Enteroendocrine	1.00655e-07	5.32804
GTCGAATAGTACGAGC	ulm	1	Enteroendocrine	7.22176e-05	3.96992
GTGCACGAGATTTGCC	ulm	2	Enteroendocrine_Goblet	0.00140293	7.45369
GTGCACGTCGGCATAT	ulm	1	Enteroendocrine	8.05201e-20	9.12476
GTGGTTAGTGATACCT	ulm	1	Enteroendocrine	5.62264e-19	8.91069
GTGTTAGTCTGAGAAA	ulm	1	Enteroendocrine	1.91407e-08	5.62253
GTTACAGAGGACACTG	ulm	1	Enteroendocrine	3.25758e-29	11.2427
GTTACGAGTATGCTAC	ulm	1	Enteroendocrine	5.48764e-26	10.5617
GTTAGTGAGAGGTTTA	ulm	1	Enteroendocrine	4.54616e-10	6.238
TACCTGCAGCGAACTG	ulm	1	Enteroendocrine	1.11979e-11	6.79533
TACGGGCGTGAAGCTG	ulm	1	Enteroendocrine	5.64653e-32	11.7952
TACGGGCTCCGCAGTG	ulm	1	Enteroendocrine	1.79722e-10	6.382
TACTTACAGCGGTAGT	ulm	1	Enteroendocrine	2.78401e-20	9.23971
TACTTGTTCAGCCTCT	ulm	1	Enteroendocrine	5.03749e-13	7.23044
TAGGTTGTCGTGGAAG	ulm	1	Enteroendocrine	9.31793e-06	4.43389
TATCAGGCATGCAGGA	ulm	1	Enteroendocrine	3.77778e-12	6.95074
TATCTGTTCCATGATG	ulm	1	Enteroendocrine	1.55823e-19	9.05259
TCAGTGATCGGCTTGG	ulm	1	Enteroendocrine	9.14825e-26	10.5133
TCCGATCGTAGTGCGA	ulm	1	Enteroendocrine	7.08791e-29	11.1733
TCCTGCACATGTGTCA	ulm	1	Enteroendocrine	0.0244063	2.25089
TCCTTCTTCGAACGCC	ulm	1	Enteroendocrine	4.28221e-24	10.1418
TCGAACATCGTGCATA	ulm	1	Enteroendocrine	0.000370645	3.56093
TCGAAGTAGTGCAGGT	ulm	1	Enteroendocrine	4.54868e-20	9.18675
TCGGATATCGTAGCCG	ulm	1	Enteroendocrine	4.79953e-30	11.4119
TCTCAGCCAACCAACT	ulm	1	Enteroendocrine	0.000245074	3.6682
TGACGCGAGCCAAGCA	ulm	1	Enteroendocrine	6.27258e-10	6.18731
TGAGGTTAGTGCTACT	ulm	1	Enteroendocrine	6.55415e-18	8.63286
TGGATCACAGCTCCTT	ulm	1	Enteroendocrine	6.24876e-20	9.15233
TGGATCATCATCTACT	ulm	1	Enteroendocrine	0.0397249	2.05677
TGGGATTTCCGAAATC	ulm	1	Enteroendocrine	4.26424e-21	9.43948
TGGTAGTTCATAGAGA	ulm	1	Enteroendocrine	2.7565e-09	5.94894
TGTCCCACAGCAGTGA	ulm	1	Enteroendocrine	1.80629e-08	5.63255
TGTGCGGGTTCAGTAC	ulm	1	Enteroendocrine	4.60644e-23	9.90554
TTACCATTCCCTGTTG	ulm	1	Enteroendocrine	4.09659e-29	11.2223
TTAGTCTAGAACAGGA	ulm	1	Enteroendocrine	2.03171e-22	9.75517
TTCACCGGTGGTCTTA	ulm	1	Enteroendocrine	4.36999e-22	9.67668
TTCATGTTCAGTGTTG	ulm	1	Enteroendocrine	5.32415e-13	7.2229
TTCATTGAGATTCGAA	ulm	1	Enteroendocrine	1.00446e-29	11.3469
TTCCTAAGTACTCCGG	ulm	1	Enteroendocrine	1.14454e-30	11.5369
AAACGAAGTCTTACTT	ulm	1	Goblet	6.2332e-06	4.51987
AAACGCTAGATGAATC	ulm	1	Goblet	5.90762e-44	13.9484
AAACGCTAGATTGACA	ulm	1	Goblet	1.882e-12	7.04867
AAAGTCCGTCCGTACG	ulm	2	Goblet_Paneth	9.25351e-11	17.8529
AAAGTCCTCCATAAGC	ulm	1	Goblet	1.05811e-42	13.7385
AAAGTCCTCGAGAAGC	ulm	1	Goblet	2.19037e-10	6.35156
AAATGGAGTTGTTGAC	ulm	2	Goblet_Paneth	1.74919e-07	18.6505
AACCAACGTTGGAGAC	ulm	1	Goblet	5.76312e-24	10.1125
AACCACAAGCACAAAT	ulm	1	Goblet	2.15433e-20	9.26726
AACCACATCCATAGAC	ulm	1	Goblet	1.16395e-09	6.08884
AACCCAATCCGTTGAA	ulm	1	Goblet	4.30068e-12	6.93237
AACCTTTAGGCTCTCG	ulm	1	Goblet	7.75619e-20	9.12883
AACCTTTTCGAGCCTG	ulm	1	Goblet	1.16547e-24	10.2689
AACCTTTTCGTCCTTG	ulm	2	Goblet_Paneth	3.10617e-16	19.4411
AACGAAACACGGATCC	ulm	1	Goblet	0.000435224	3.5185
AACGAAAGTTAGGAGC	ulm	1	Goblet	1.90445e-31	11.6915
AACGGGAAGATTCGAA	ulm	2	Goblet_Paneth	4.97385e-07	17.2527
AACGGGAGTACTCCGG	ulm	1	Goblet	1.49374e-28	11.1064
AACGTCAGTGGATCAG	ulm	1	Goblet	0.000548679	3.45651
AAGAACAAGTATGACA	ulm	1	Goblet	2.5477e-24	10.1927
AAGACTCTCGGAAGGT	ulm	1	Goblet	2.1279e-20	9.26858
AAGCATCCAAGTTGGG	ulm	1	Goblet	1.70583e-55	15.7547
AAGCATCTCCAACTAG	ulm	1	Goblet	7.91761e-34	12.1524
AAGCATCTCCACCCTA	ulm	1	Goblet	6.84364e-15	7.79503
AAGCATCTCTAGCCAA	ulm	1	Goblet	0.0156891	2.41633
AAGCGTTCATCGCCTT	ulm	1	Goblet	3.64194e-35	12.404
AAGGAATTCGGAATGG	ulm	1	Goblet	4.17049e-49	14.781
AAGTCGTGTCCCGTGA	ulm	1	Goblet	1.41736e-33	12.1043
AAGTGAAGTTCCTACC	ulm	1	Goblet	2.32991e-36	12.6245
AAGTTCGCATCCGAGC	ulm	1	Goblet	1.0375e-33	12.1301
AAGTTCGTCAAACGAA	ulm	1	Goblet	1.27359e-26	10.6989
AAGTTCGTCAACACCA	ulm	1	Goblet	4.32522e-10	6.24581
AATAGAGTCAACCCGG	ulm	1	Goblet	1.55686e-14	7.69016
AATCACGAGCGGACAT	ulm	1	Goblet	4.24649e-17	8.41554
AATCACGAGCGTGTTT	ulm	1	Goblet	4.07405e-09	5.88451
AATCACGAGTCAGCGA	ulm	1	Goblet	1.46305e-17	8.54012
AATCACGCATTGGGAG	ulm	1	Goblet	5.76116e-37	12.7351
AATCACGGTCAGCGTC	ulm	1	Goblet	5.31559e-19	8.91695
AATCGACAGCCTATCA	ulm	1	Goblet	5.42795e-39	13.098
AATCGACCACAGTCCG	ulm	1	Goblet	7.56696e-17	8.34725
AATCGACTCCATCACC	ulm	1	Goblet	9.24675e-05	3.91057
AATCGTGAGGCCATAG	ulm	2	Goblet_Paneth	3.67769e-10	8.59377
AATCGTGCAGCGTATT	ulm	3	Goblet_Paneth_Tuft	0.00295624	9.5929
AATGACCCACACGGAA	ulm	1	Goblet	2.35061e-19	9.00736
AATGGCTTCGCGCCAA	ulm	1	Goblet	2.03548e-12	7.03772
ACAAAGATCAGTCACA	ulm	1	Goblet	1.33354e-52	15.3211
ACAAAGATCCTCGATC	ulm	1	Goblet	3.08422e-07	5.12046
ACACCAAGTGTCCTAA	ulm	2	Goblet_Paneth	0.0161203	5.37457
ACACTGAAGAAGTATC	ulm	1	Goblet	0.0370815	2.08504
ACAGAAACACACGGAA	ulm	1	Goblet	4.13243e-16	8.14338
ACATCCCTCATCTATC	ulm	2	Goblet_Paneth	8.08726e-09	19.3593
ACATGCAAGCCTATTG	ulm	2	Goblet_Progenitor.early	0.00612341	2.87928
ACATGCACATGACACT	ulm	2	Goblet_Transit.amplifying	0.0155201	3.92207
ACATGCATCTTCGACC	ulm	1	Goblet	3.49594e-26	10.6042
ACATTTCAGACATCAA	ulm	1	Goblet	3.17512e-20	9.22556
ACATTTCGTCCACTCT	ulm	1	Goblet	5.63292e-06	4.54129
ACCAACACATTGACAC	ulm	1	Goblet	4.80609e-21	9.42687
ACCAACAGTCAACGCC	ulm	1	Goblet	3.87459e-34	12.2113
ACCACAAAGCGAATGC	ulm	1	Goblet	6.28716e-26	10.5488
ACCACAATCAAGAATG	ulm	1	Goblet	3.10671e-15	7.89453
ACCCTCAAGTTAGTAG	ulm	1	Goblet	1.51301e-23	10.0169
ACCCTCACAGTAGAAT	ulm	2	Goblet_Paneth	2.11796e-07	22.9473
ACCCTCATCCGTGTCT	ulm	1	Goblet	3.92866e-19	8.95055
ACCCTTGTCGATTCCC	ulm	1	Goblet	9.85778e-36	12.5093
ACCGTTCTCAGAGTGG	ulm	1	Goblet	1.69987e-16	8.25066
ACCTACCCACTAGGCC	ulm	1	Goblet	5.93619e-12	6.88651
ACCTGTCTCTTGGATG	ulm	1	Goblet	7.67585e-18	8.61469
ACGATCACACAGCTGC	ulm	1	Goblet	0.000260987	3.65207
ACGATCAGTCGCACAC	ulm	1	Goblet	1.94708e-13	7.35887
ACGATCATCCCGTGAG	ulm	2	Goblet_Paneth	1.09549e-13	10.1922
ACGATGTGTCAGATTC	ulm	1	Goblet	9.5226e-06	4.4292
ACGCACGTCGCAATGT	ulm	1	Goblet	6.51425e-46	14.2703
ACGGAAGGTCATCCGG	ulm	1	Goblet	1.15167e-14	7.72878
ACGGAAGGTTGAGAGC	ulm	1	Goblet	1.93833e-17	8.5074
ACGGAAGTCCGAGAAG	ulm	1	Goblet	5.14835e-34	12.1879
ACGGGTCCATACGCAT	ulm	1	Goblet	6.25765e-36	12.5457
ACGGTCGGTATGTCAC	ulm	1	Goblet	7.95173e-53	15.3552
ACGGTCGTCAGCTTGA	ulm	2	Goblet_Paneth	1.15679e-24	17.1837
ACGGTTACATTAGGCT	ulm	2	Goblet_Progenitor.early	0.00826361	3.28252
ACGTAACTCCATAGAC	ulm	1	Goblet	1.44981e-42	13.7154
ACGTAGTGTCATAACC	ulm	1	Goblet	2.02021e-40	13.3482
ACGTCCTTCCAATGCA	ulm	1	Goblet	4.50715e-05	4.08097
ACGTTCCAGAAGGGAT	ulm	1	Goblet	2.44871e-43	13.8453
ACTACGAGTCTCAAGT	ulm	2	Goblet_Paneth	4.06135e-05	18.8327
ACTACGATCGCTCTCA	ulm	1	Goblet	9.76739e-31	11.5507
ACTATCTCAGAAGCTG	ulm	1	Goblet	3.7034e-49	14.7891
ACTATTCGTGTTATCG	ulm	1	Goblet	5.09952e-06	4.56224
ACTGATGCAACCGCTG	ulm	1	Goblet	5.21911e-31	11.6049
ACTGTCCCACACACTA	ulm	2	Goblet_Progenitor.early	0.017555	3.2724
ACTGTGATCCCTCATG	ulm	1	Goblet	3.00728e-22	9.71506
ACTTAGGAGCAATAAC	ulm	1	Goblet	0.000216909	3.69933
ACTTAGGCAATGCAAA	ulm	1	Goblet	9.19052e-35	12.3289
ACTTAGGTCATGAGTC	ulm	1	Goblet	2.03888e-21	9.51694
ACTTATCGTTACTCAG	ulm	2	Goblet_Paneth	5.37109e-07	19.0555
ACTTCCGTCATGCCGG	ulm	1	Goblet	7.31731e-34	12.1589
ACTTCCGTCTGTCGCT	ulm	1	Goblet	6.50459e-09	5.80646
ACTTTCACAAGTCCAT	ulm	1	Goblet	4.14397e-29	11.2213
ACTTTCATCACCTACC	ulm	1	Goblet	3.94605e-16	8.14898
ACTTTCATCCTACCGT	ulm	1	Goblet	3.13809e-06	4.66327
ACTTTGTAGGAGCAAA	ulm	2	Goblet_Transit.amplifying	0.00135227	4.90926
AGAAATGGTTGTTTGG	ulm	1	Goblet	0.00484371	2.81765
AGAAATGTCCATAGGT	ulm	2	Goblet_Progenitor.late.2	0.0135336	2.47578
AGAACAAGTGGTCCGT	ulm	1	Goblet	1.92282e-30	11.4918
AGAACAAGTGTTAAAG	ulm	1	Goblet	1.59277e-21	9.54272
AGAACCTAGTAGGCCA	ulm	1	Goblet	1.52217e-54	15.6135
AGAACCTTCACTGAAC	ulm	1	Goblet	5.88534e-46	14.2775
AGAAGCGCAGTCGGTC	ulm	1	Goblet	1.96598e-14	7.66014
AGAAGTAAGAGTCGAC	ulm	1	Goblet	7.13152e-39	13.077
AGAAGTAGTGCCGTTG	ulm	1	Goblet	2.03894e-48	14.6723
AGACAAATCTTTACAC	ulm	1	Goblet	1.10544e-36	12.6836
AGACACTGTCGGAAAC	ulm	1	Goblet	2.76771e-12	6.99463
AGACACTGTTCGTGCG	ulm	1	Goblet	2.27201e-15	7.93362
AGACAGGAGGAGAGTA	ulm	2	Goblet_Paneth	6.64403e-07	20.1557
AGACCATAGCCACCGT	ulm	3	Goblet_Progenitor.early_Transit.amplifying	0.00312979	4.66591
AGACCATAGTGGACGT	ulm	1	Goblet	3.64659e-12	6.95574
AGACCCGCAGACGGAT	ulm	1	Goblet	2.72557e-22	9.72513
AGACCCGGTTCTTGTT	ulm	1	Goblet	1.16293e-07	5.3017
AGACCCGTCTTTCTAG	ulm	1	Goblet	8.04756e-17	8.33994
AGACTCACAGATCATC	ulm	1	Goblet	2.00085e-13	7.35522
AGAGAATGTAGTACGG	ulm	1	Goblet	2.77872e-16	8.19148
AGAGAGCTCCTCAGGG	ulm	1	Goblet	5.4459e-34	12.1833
AGAGCAGAGGTACAGC	ulm	1	Goblet	7.87761e-17	8.34248
AGATCCAGTGTTATCG	ulm	1	Goblet	3.57656e-42	13.6489
AGATCGTAGGCCACCT	ulm	2	Goblet_Transit.amplifying	0.00567637	4.99841
AGATGAACAGCCGGTT	ulm	1	Goblet	9.5803e-30	11.3511
AGATGAAGTCATCCCT	ulm	2	Goblet_Paneth	1.93486e-10	23.1358
AGCCACGCAGACCATT	ulm	2	Goblet_Transit.amplifying	6.89911e-06	6.58769
AGCCAGCCAAGCAGGT	ulm	1	Goblet	1.37739e-16	8.27587
AGCCAGCTCACGATCA	ulm	1	Goblet	1.55354e-17	8.53315
AGCCAGCTCTTCCCGA	ulm	1	Goblet	9.62372e-37	12.6946
AGCGATTTCTTCGCTG	ulm	1	Goblet	2.0691e-47	14.512
AGCGCCATCATCTACT	ulm	1	Goblet	7.12492e-18	8.62326
AGCGCCATCATTCGTT	ulm	2	Goblet_Paneth	2.02943e-07	17.2085
AGCGCCATCGCGTTTC	ulm	1	Goblet	3.57605e-17	8.43575
AGCGCTGAGATAGCAT	ulm	1	Goblet	1.28309e-09	6.07318
AGCGCTGGTCACATTG	ulm	2	Goblet_Paneth	0.00113236	5.74233
AGCGCTGGTCCGGACT	ulm	1	Goblet	3.68001e-41	13.476
AGCGTATCAAGCCTGC	ulm	1	Goblet	5.98159e-36	12.5493
AGCTACATCGGACCAC	ulm	1	Goblet	1.36129e-39	13.2037
AGCTCAAAGCGTCAGA	ulm	1	Goblet	2.94276e-07	5.12932
AGCTCAAAGGACATCG	ulm	1	Goblet	2.97905e-23	9.94929
AGCTCAACAATCTCGA	ulm	1	Goblet	1.27204e-17	8.55635
AGGAAATCACATATGC	ulm	1	Goblet	5.84444e-18	8.64602
AGGAATACACCGGCTA	ulm	3	Goblet_Paneth_Transit.amplifying	0.00262351	3.7382
AGGAATACATGAAGGC	ulm	1	Goblet	2.39508e-21	9.50009
AGGAATAGTGCTCGTG	ulm	1	Goblet	4.6048e-37	12.7528
AGGAATATCCATAGAC	ulm	1	Goblet	1.35664e-41	13.5503
AGGACTTTCAAGGTGG	ulm	1	Goblet	7.27435e-38	12.8973
AGGACTTTCATGGGAG	ulm	1	Goblet	6.54689e-13	7.19465
AGGATAAGTTGGTGTT	ulm	1	Goblet	3.8507e-39	13.1243
AGGCATTAGTCTCTGA	ulm	1	Goblet	2.16663e-17	8.49442
AGGCATTCAGAGAATT	ulm	1	Goblet	1.66001e-14	7.68192
AGGCATTTCGGCTTGG	ulm	1	Goblet	5.80722e-40	13.2684
AGGGAGTAGTCATAGA	ulm	2	Goblet_Paneth	6.79639e-12	18.2673
AGGGAGTAGTCATGAA	ulm	2	Goblet_Paneth	1.18189e-08	18.3969
AGGGAGTGTGATCGTT	ulm	1	Goblet	2.08497e-05	4.25689
AGGGCCTAGCCTAGGA	ulm	2	Goblet_Paneth	2.84073e-05	7.29862
AGGGCCTCACTTGGGC	ulm	1	Goblet	5.6617e-12	6.89326
AGGGCCTGTCTTGGTA	ulm	2	Goblet_Paneth	2.16066e-08	6.34189
AGGGTGAGTCAAAGTA	ulm	1	Goblet	3.59714e-23	9.93038
AGGGTGAGTGTGTCCG	ulm	1	Goblet	5.85988e-15	7.81468
AGGGTGATCCACTGGG	ulm	1	Goblet	1.64152e-51	15.1547
AGGGTTTTCATTATCC	ulm	1	Goblet	6.14723e-47	14.4362
AGGTAGGCACTACGGC	ulm	1	Goblet	1.24468e-14	7.71885
AGGTAGGCATCGCTAA	ulm	1	Goblet	1.46571e-20	9.30849
AGGTCATTCAGTGATC	ulm	2	Goblet_Paneth	2.95409e-09	6.36423
AGGTCTACACCTAAAC	ulm	2	Goblet_Paneth	2.38997e-06	22.7196
AGGTTACAGTGTACCT	ulm	1	Goblet	1.12836e-17	8.57023
AGGTTGTAGTATGAAC	ulm	2	Goblet_Paneth	1.31854e-16	8.56112
AGGTTGTGTTGGTAGG	ulm	1	Goblet	0.00242635	3.03287
AGTAACCTCTTCGACC	ulm	1	Goblet	1.42042e-11	6.76086
AGTACCAAGGTCATTC	ulm	1	Goblet	1.62816e-23	10.0096
AGTCACACAGGACGAT	ulm	1	Goblet	1.04701e-11	6.80504
AGTCACATCACAGAGG	ulm	1	Goblet	2.17891e-15	7.93884
AGTCATGCATCCTTGC	ulm	1	Goblet	2.46295e-22	9.7355
AGTCATGGTCGCTGCA	ulm	1	Goblet	9.13575e-11	6.48507
AGTCTCCAGCCAAGGT	ulm	1	Goblet	3.88123e-54	15.5528
AGTCTCCGTGTGCTTA	ulm	1	Goblet	2.37645e-25	10.4223
AGTCTCCTCTTACCAT	ulm	1	Goblet	3.00465e-07	5.12539
AGTGACTCAAAGGGCT	ulm	1	Goblet	2.70954e-16	8.19452
AGTGATCGTGCAGGAT	ulm	1	Goblet	1.32495e-14	7.71085
AGTGCCGAGTCTAGAA	ulm	1	Goblet	1.8931e-21	9.52469
AGTGTTGAGTTGAAGT	ulm	1	Goblet	4.43641e-33	12.0094
AGTTCCCCAGGTCAAG	ulm	2	Goblet_Paneth	8.70056e-13	20.1326
AGTTCCCTCAGACCCG	ulm	1	Goblet	5.10982e-46	14.2875
AGTTCCCTCGTTGTGA	ulm	1	Goblet	7.27612e-22	9.62409
ATACCGAGTAGGTACG	ulm	1	Goblet	3.59043e-25	10.3827
ATACCGAGTTGGGACA	ulm	1	Goblet	5.23696e-10	6.21578
ATACCTTAGCTGGAGT	ulm	1	Goblet	3.73634e-21	9.4534
ATACCTTCATTGCAAC	ulm	1	Goblet	6.8095e-13	7.18926
ATACCTTGTCAATGGG	ulm	1	Goblet	4.2701e-39	13.1164
ATAGACCAGCCTCTTC	ulm	1	Goblet	1.49092e-34	12.2894
ATAGAGAAGGTTGTTC	ulm	2	Goblet_Paneth	1.47873e-17	13.0914
ATAGAGACAATCCTTT	ulm	1	Goblet	1.25256e-48	14.7057
ATAGAGAGTCCAATCA	ulm	1	Goblet	6.12686e-18	8.6406
ATAGAGAGTTATGACC	ulm	1	Goblet	2.94976e-28	11.045
ATAGGCTAGGAGCAAA	ulm	1	Goblet	1.39047e-37	12.8468
ATAGGCTAGGCAATGC	ulm	1	Goblet	4.02949e-32	11.8239
ATAGGCTGTATCACCA	ulm	1	Goblet	3.3558e-30	11.4432
ATCACAGGTGGCCCAT	ulm	1	Goblet	2.28877e-35	12.4415
ATCACTTAGTAACAGT	ulm	1	Goblet	9.91088e-08	5.33086
ATCAGGTCATCCGTTC	ulm	1	Goblet	3.78826e-12	6.95034
ATCAGGTGTAGTCGTT	ulm	1	Goblet	2.54908e-23	9.96488
ATCCATTGTCAAACGG	ulm	1	Goblet	1.69863e-19	9.04312
ATCCTATGTCTTGAAC	ulm	1	Goblet	0.0153794	2.42359
ATCGATGGTTGGGTAG	ulm	1	Goblet	2.16473e-18	8.75924
ATCGCCTCAAGCACAG	ulm	1	Goblet	6.44516e-18	8.63478
ATCGCCTTCCCGGTAG	ulm	1	Goblet	2.09048e-17	8.4986
ATCGGATAGTTAACGA	ulm	1	Goblet	3.54769e-20	9.2136
ATCGGCGCACTATCCC	ulm	1	Goblet	5.88943e-29	11.1899
ATCGGCGTCCGTCACT	ulm	1	Goblet	2.15265e-34	12.2594
ATCGTAGAGCCATTTG	ulm	1	Goblet	2.19627e-14	7.64585
ATCGTAGTCCCTTCCC	ulm	1	Goblet	7.65621e-44	13.9297
ATCGTCCAGCCTGACC	ulm	1	Goblet	5.33188e-25	10.3446
ATCGTGACACATATGC	ulm	1	Goblet	1.1034e-10	6.45647
ATCGTGAGTGTTCATG	ulm	1	Goblet	4.30363e-18	8.68105
ATCTCTACAATTCTTC	ulm	2	Goblet_Paneth	6.44897e-08	15.986
ATCTTCAGTGCCGTAC	ulm	1	Goblet	4.824e-19	8.92775
ATCTTCATCTAGTCAG	ulm	1	Goblet	5.45309e-11	6.56263
ATGAAAGCATGCGTGC	ulm	1	Goblet	6.22995e-20	9.15266
ATGACCATCGCGTGAC	ulm	1	Goblet	1.68017e-30	11.5036
ATGATCGAGGAAGAAC	ulm	1	Goblet	4.03186e-14	7.56701
ATGCATGGTTCGTTCC	ulm	1	Goblet	1.87064e-23	9.99578
ATGCGATAGGAAAGAC	ulm	1	Goblet	0.00241015	3.0349
ATGCGATAGTTACGTC	ulm	1	Goblet	7.5963e-40	13.2481
ATGCGATGTTAGAGTA	ulm	1	Goblet	1.35326e-42	13.7204
ATGCGATTCGCCTATC	ulm	1	Goblet	5.00121e-25	10.3508
ATGGATCAGTAGTGCG	ulm	1	Goblet	2.44912e-30	11.4707
ATGTCCCTCACGAACT	ulm	1	Goblet	3.21304e-39	13.1382
ATGTCCCTCATGCAGT	ulm	1	Goblet	2.3608e-45	14.1791
ATGTCCCTCTTCGTAT	ulm	1	Goblet	2.90381e-19	8.98403
ATGTCTTAGGCACGAT	ulm	1	Goblet	1.28e-31	11.7255
ATTACCTAGAGGTGCT	ulm	1	Goblet	8.14965e-27	10.7405
ATTACTCGTAGAGATT	ulm	2	Goblet_Paneth	1.06495e-11	15.4785
ATTACTCGTCTGATAC	ulm	2	Goblet_Paneth	9.17521e-10	19.5731
ATTATCCCACCGTCTT	ulm	1	Goblet	7.90392e-25	10.3066
ATTATCCGTTTGAACC	ulm	1	Goblet	2.7957e-25	10.4067
ATTATCCTCACATCAG	ulm	1	Goblet	2.59419e-33	12.0541
ATTATCCTCCCAGGAC	ulm	1	Goblet	2.36074e-13	7.33302
ATTCACTCAGCCCAGT	ulm	1	Goblet	2.78668e-10	6.31433
ATTCAGGAGCCTAGGA	ulm	1	Goblet	6.86408e-08	5.3973
ATTCAGGGTCGCGGTT	ulm	1	Goblet	1.96653e-40	13.3503
ATTCAGGTCACCTTAT	ulm	1	Goblet	5.51899e-11	6.56084
ATTCATCAGTTGCTCA	ulm	1	Goblet	3.41212e-27	10.8212
ATTCCATTCCTCAGAA	ulm	1	Goblet	1.06696e-08	5.72282
ATTCCCGAGTGATCGG	ulm	1	Goblet	0.00212604	3.07255
ATTCCTAAGCAGCCTC	ulm	1	Goblet	3.95908e-16	8.14858
ATTCCTAGTGTTGCCG	ulm	1	Goblet	3.18538e-13	7.29264
ATTCTACCACGCGTGT	ulm	1	Goblet	1.43711e-37	12.8442
ATTCTACCATGGACAG	ulm	1	Goblet	1.20131e-16	8.29222
ATTCTACGTAACTTCG	ulm	1	Goblet	6.77476e-11	6.53012
ATTCTTGAGTCATGGG	ulm	1	Goblet	1.71738e-12	7.06144
ATTGGGTAGTTTCTTC	ulm	1	Goblet	2.41186e-20	9.25514
ATTGGGTTCGTTCTCG	ulm	1	Goblet	1.1946e-13	7.42404
ATTGTTCCACCAGTTA	ulm	1	Goblet	5.81177e-31	11.5956
ATTGTTCTCGGAGCAA	ulm	2	Goblet_Paneth	3.97957e-10	20.0241
ATTTACCGTGACAACG	ulm	2	Goblet_Paneth	7.95657e-12	23.5136
ATTTCACTCACGAACT	ulm	1	Goblet	4.18513e-24	10.144
ATTTCTGCAAGTAGTA	ulm	1	Goblet	3.93165e-12	6.94508
CAAAGAACAAAGCGTG	ulm	1	Goblet	2.90572e-15	7.9029
CAAAGAATCTGAGCAT	ulm	1	Goblet	2.79457e-29	11.2563
CAACAGTTCAGCTTGA	ulm	1	Goblet	2.37184e-05	4.22794
CAACCAAAGCTAGAAT	ulm	2	Goblet_Transit.amplifying	0.0095073	3.26513
CAACCAATCCTCGATC	ulm	1	Goblet	3.44275e-16	8.16554
CAACCTCAGCGATGAC	ulm	1	Goblet	1.60719e-22	9.77907
CAACCTCAGGATTTCC	ulm	1	Goblet	2.29408e-07	5.17608
CAACCTCTCGCAAGAG	ulm	1	Goblet	1.72021e-16	8.24923
CAACGGCCACCCTAGG	ulm	1	Goblet	3.54385e-38	12.9532
CAAGACTAGACTCAAA	ulm	1	Goblet	6.25088e-21	9.39909
CAAGGGATCCCAATAG	ulm	2	Goblet_Paneth	5.87113e-06	17.9736
CAAGGGATCTCTATAC	ulm	1	Goblet	3.38362e-20	9.2187
CAAGGGATCTTTCCAA	ulm	1	Goblet	1.97312e-12	7.04207
CAATACGCAGAAATTG	ulm	1	Goblet	1.53667e-19	9.05412
CAATCGAGTCGTCATA	ulm	1	Goblet	2.36016e-18	8.74944
CAATGACCACTGAGTT	ulm	1	Goblet	1.11968e-21	9.5794
CAATTTCCACAAGGTG	ulm	1	Goblet	5.46259e-40	13.2731
CACAACACATGGTACT	ulm	1	Goblet	2.59358e-09	5.95893
CACACAAAGCCACTCG	ulm	1	Goblet	0.00015941	3.77686
CACACAATCTGGTCAA	ulm	1	Goblet	3.64983e-22	9.69519
CACAGATAGAGGCTGT	ulm	1	Goblet	7.99238e-53	15.3549
CACAGATTCACACCCT	ulm	1	Goblet	3.89476e-24	10.1511
CACATGAAGCTCATAC	ulm	1	Goblet	1.09091e-35	12.5011
CACCGTTGTTCACGAT	ulm	1	Goblet	3.77796e-17	8.4293
CACGGGTCACCGGTCA	ulm	1	Goblet	4.57006e-12	6.92375
CACGGGTTCGTAGGGA	ulm	1	Goblet	9.20269e-23	9.83569
CACGTGGCATATTCGG	ulm	1	Goblet	2.02168e-37	12.8175
CACGTGGTCATAAGGA	ulm	1	Goblet	1.77439e-20	9.28805
CACGTTCGTCCGGCAT	ulm	1	Goblet	5.85456e-53	15.3754
CACGTTCGTTTGCAGT	ulm	1	Goblet	1.70572e-20	9.29228
CACTAAGAGTCGGCAA	ulm	1	Goblet	1.62309e-21	9.54075
CACTAAGGTGATAGTA	ulm	2	Goblet_Paneth	0.00680455	14.29
CACTGAATCAAGCTGT	ulm	1	Goblet	5.09429e-12	6.90831
CACTGTCTCCTTACCG	ulm	1	Goblet	3.64664e-50	14.9465
CACTTCGCAACGATCT	ulm	1	Goblet	9.96077e-09	5.7345
CACTTCGCACGTTCGG	ulm	1	Goblet	0.0109739	2.54383
CACTTCGGTTGAAGTA	ulm	1	Goblet	2.35175e-12	7.0175
CAGATACAGTCTTGGT	ulm	1	Goblet	4.96344e-40	13.2803
CAGATACAGTGTTCCA	ulm	1	Goblet	2.35059e-05	4.22997
CAGATACCACATTCGA	ulm	1	Goblet	5.87444e-23	9.88105
CAGATTGGTAGTTAGA	ulm	1	Goblet	1.43973e-36	12.6627
CAGATTGGTGATATAG	ulm	1	Goblet	7.13116e-36	12.5352
CAGCAGCAGTTCCGTA	ulm	1	Goblet	3.17406e-10	6.29412
CAGCCAGAGAGCCGTA	ulm	1	Goblet	0.00611113	2.74213
CAGCGTGGTACCTAAC	ulm	1	Goblet	3.17701e-46	14.321
CAGGTATAGCAATTAG	ulm	1	Goblet	5.28173e-32	11.8009
CAGGTATCACCGAATT	ulm	1	Goblet	4.23901e-40	13.2923
CAGGTATTCTATTCGT	ulm	1	Goblet	1.53953e-07	5.25017
CAGTGCGCAATGTCAC	ulm	2	Goblet_Paneth	3.28955e-10	17.1449
CAGTTCCAGCTGACTT	ulm	1	Goblet	5.05984e-11	6.57381
CAGTTCCAGGCCTTGC	ulm	1	Goblet	1.13221e-09	6.09328
CAGTTCCCATATGCGT	ulm	1	Goblet	4.28148e-13	7.25257
CATAAGCCATGACTCA	ulm	2	Goblet_Progenitor.late.1	8.45187e-07	5.86448
CATAAGCTCACTCACC	ulm	2	Goblet_Paneth	6.34583e-11	20.6344
CATACAGAGCACTAAA	ulm	1	Goblet	6.7464e-09	5.80033
CATACAGCAGAACATA	ulm	1	Goblet	8.19208e-20	9.12288
CATACAGCAGGCTACC	ulm	1	Goblet	5.62113e-14	7.52355
CATACTTGTCTTCTAT	ulm	1	Goblet	0.0080907	2.6486
CATACTTTCCCTATTA	ulm	1	Goblet	1.90429e-33	12.0798
CATAGACAGGAATGTT	ulm	1	Goblet	5.84766e-15	7.81494
CATAGACGTAGAGTTA	ulm	2	Goblet_Paneth	3.53805e-23	19.3389
CATCCCAAGGATGCGT	ulm	1	Goblet	3.01116e-32	11.8485
CATCCGTCAAGTGATA	ulm	1	Goblet	1.92914e-46	14.356
CATCGCTCAATGTCTG	ulm	1	Goblet	2.29725e-15	7.93225
CATCGGGAGCTACGTT	ulm	1	Goblet	3.49531e-26	10.6043
CATCGGGTCCGCGAGT	ulm	1	Goblet	2.54994e-30	11.4672
CATCGTCGTTACCCTC	ulm	1	Goblet	2.16325e-43	13.8543
CATGCCTCATGCGTGC	ulm	1	Goblet	2.47452e-24	10.1955
CATGCGGAGTAACCGG	ulm	1	Goblet	6.39814e-34	12.17
CATGCGGCAATCCTAG	ulm	1	Goblet	5.99574e-16	8.09802
CATGCGGCATGTTACG	ulm	2	Goblet_Paneth	1.85554e-07	21.2405
CATGCTCGTAGTCCTA	ulm	1	Goblet	1.44787e-34	12.2918
CATGGTAAGAGGCTGT	ulm	1	Goblet	1.41515e-19	9.06315
CATGGTAGTCTCGGAC	ulm	2	Goblet_Paneth	9.62941e-09	19.6401
CATTCATAGAATTGCA	ulm	1	Goblet	1.50346e-20	9.30577
CATTCATTCACAACCA	ulm	1	Goblet	5.64333e-19	8.91028
CATTCATTCGAAATCC	ulm	1	Goblet	9.77595e-22	9.59349
CATTGAGAGCGATGGT	ulm	1	Goblet	9.71238e-06	4.42494
CATTTCACACTGTCCT	ulm	1	Goblet	1.75333e-26	10.669
CATTTCACAGGTGTTT	ulm	1	Goblet	8.98791e-15	7.76041
CCAAGCGAGAGCCATG	ulm	1	Goblet	4.02503e-07	5.06994
CCAAGCGTCCATAGGT	ulm	1	Goblet	5.4488e-22	9.65395
CCAATGAAGTCCCAAT	ulm	1	Goblet	3.3629e-23	9.93714
CCAATGACAGAGGAAA	ulm	1	Goblet	1.80537e-15	7.96223
CCAATGAGTGACGTCC	ulm	1	Goblet	3.07377e-46	14.3233
CCAATGAGTGATTCTG	ulm	1	Goblet	2.50173e-38	12.9802
CCAATGATCTGCCCTA	ulm	1	Goblet	1.51269e-23	10.0169
CCACAAATCAATGCAC	ulm	1	Goblet	6.51022e-36	12.5425
CCACACTCAAGAGCTG	ulm	1	Goblet	3.22861e-36	12.5985
CCACACTTCTCATGGA	ulm	1	Goblet	3.18374e-31	11.6474
CCACCATCACCTTCGT	ulm	1	Goblet	3.79387e-35	12.4007
CCACGAGGTAGAGATT	ulm	1	Goblet	4.03461e-25	10.3715
CCACGAGTCACTTGTT	ulm	1	Goblet	1.87205e-29	11.2919
CCACGTTAGTAGCATA	ulm	1	Goblet	7.6139e-20	9.13085
CCACGTTTCGTGGCGT	ulm	1	Goblet	0.00173746	3.13233
CCACTTGAGTTAGTAG	ulm	1	Goblet	3.18197e-10	6.29373
CCATAAGGTACACTCA	ulm	1	Goblet	4.29162e-13	7.25225
CCATAAGTCCCATTTA	ulm	1	Goblet	9.32953e-24	10.0649
CCATCACAGAGCCCAA	ulm	1	Goblet	1.32306e-30	11.5243
CCATCACCAGAGAATT	ulm	1	Goblet	2.33194e-33	12.063
CCCAACTCACAATCTG	ulm	1	Goblet	1.54088e-23	10.0151
CCCATTGAGAACAGGA	ulm	1	Goblet	4.30145e-19	8.94049
CCCATTGCATACCATG	ulm	1	Goblet	4.87695e-47	14.4523
CCCGAAGAGGTACAAT	ulm	1	Goblet	2.56443e-40	13.3303
CCCGAAGGTCGTATTG	ulm	1	Goblet	1.10048e-20	9.33905
CCCGGAAAGTGCACCC	ulm	1	Goblet	2.07031e-26	10.6535
CCCTCAACAGTCGCAC	ulm	1	Goblet	3.59647e-44	13.9842
CCCTCAAGTTGACGGA	ulm	1	Goblet	9.5857e-06	4.42777
CCCTCTCTCGACGCTG	ulm	1	Goblet	3.10025e-13	7.2963
CCCTTAGAGATTTGCC	ulm	1	Goblet	1.6699e-26	10.6736
CCCTTAGGTCACCACG	ulm	1	Goblet	1.89026e-24	10.2218
CCGAACGGTAGTGTGG	ulm	1	Goblet	2.7782e-29	11.2569
CCGAACGTCTAGAGCT	ulm	1	Goblet	2.2582e-24	10.2045
CCGATCTAGCGTTGTT	ulm	1	Goblet	2.63928e-13	7.31801
CCGATCTAGGCTGTAG	ulm	1	Goblet	1.01311e-27	10.9327
CCGATCTCACCGGAAA	ulm	2	Goblet_Paneth	2.35171e-05	15.6659
CCGATCTGTAATCAAG	ulm	1	Goblet	4.64892e-16	8.12905
CCGCAAGTCGGTTAGT	ulm	1	Goblet	2.63069e-31	11.6638
CCGGACATCTCGGCTT	ulm	2	Goblet_Paneth	1.27533e-06	18.9635
CCGGGTAAGTAGTCCT	ulm	1	Goblet	0.000168287	3.76332
CCGGGTATCTTTGCGC	ulm	1	Goblet	7.90142e-38	12.8909
CCGGTAGCATCCCGTT	ulm	1	Goblet	5.25356e-23	9.89231
CCGGTAGTCTCACCCA	ulm	1	Goblet	1.37768e-13	7.40508
CCTAACCTCGCAGTCG	ulm	1	Goblet	6.2464e-25	10.3293
CCTATCGAGTGCAACG	ulm	1	Goblet	3.15794e-26	10.6138
CCTATCGCAAGTGACG	ulm	1	Goblet	4.71613e-06	4.57864
CCTATCGCAATACAGA	ulm	1	Goblet	3.07151e-10	6.29922
CCTCAACTCCCGAACG	ulm	2	Goblet_Paneth	8.60915e-07	16.9784
CCTCACAAGCCTGACC	ulm	1	Goblet	3.37782e-09	5.9155
CCTCACACAGAGTAAT	ulm	1	Goblet	1.93557e-31	11.6901
CCTCACATCCATCAGA	ulm	1	Goblet	4.84124e-15	7.83879
CCTCAGTAGTGACACG	ulm	1	Goblet	2.41899e-37	12.8034
CCTCAGTTCTCCTGAC	ulm	1	Goblet	3.9028e-38	12.9457
CCTCATGCAGTCGCTG	ulm	1	Goblet	2.61919e-20	9.24628
CCTCCTCCACTCCACT	ulm	1	Goblet	2.89017e-18	8.72644
CCTCCTCGTGCAACAG	ulm	1	Goblet	1.03752e-23	10.0544
CCTCTAGAGCGTATGG	ulm	1	Goblet	4.45059e-34	12.1999
CCTCTAGTCAGCCTTC	ulm	1	Goblet	2.20028e-38	12.9902
CCTCTCCCACTAACGT	ulm	1	Goblet	2.7701e-32	11.8556
CCTGCATCAGCTTTCC	ulm	1	Goblet	5.63997e-15	7.81952
CCTTTGGTCCCGAGGT	ulm	2	Goblet_Paneth	0.00966955	6.20856
CGAAGTTTCACTTTGT	ulm	2	Goblet_Paneth	0.00114824	5.24917
CGACAGCCAGCTCCTT	ulm	1	Goblet	0.00307266	2.96084
CGACAGCTCTATACTC	ulm	1	Goblet	5.80317e-51	15.0702
CGAGAAGAGTAATACG	ulm	1	Goblet	1.2229e-31	11.7294
CGAGAAGAGTGTACAA	ulm	1	Goblet	5.52704e-15	7.82207
CGAGGAACAGTTGAAA	ulm	1	Goblet	1.08623e-25	10.497
CGAGGAAGTCGGAACA	ulm	1	Goblet	3.65149e-12	6.95555
CGAGGAAGTTCTGACA	ulm	1	Goblet	2.15651e-45	14.1855
CGAGTGCTCACCCTGT	ulm	1	Goblet	7.47568e-06	4.48119
CGATGCGCATACTTTC	ulm	2	Goblet_Paneth	1.90226e-11	7.6277
CGCATAACAGTGACCC	ulm	2	Goblet_Paneth	1.53193e-09	18.9283
CGCATGGGTGCCGGTT	ulm	1	Goblet	3.05869e-11	6.64852
CGCCAGACACAGGATG	ulm	1	Goblet	1.13366e-21	9.57812
CGCCAGACACCAGCTG	ulm	1	Goblet	7.65557e-09	5.77905
CGCCAGAGTCCACTTC	ulm	1	Goblet	1.26227e-42	13.7255
CGCCATTAGCAGCAGT	ulm	1	Goblet	1.63165e-45	14.2053
CGCCATTAGTTACTCG	ulm	2	Goblet_Paneth	1.26439e-08	23.5134
CGCGTGACAGGAATAT	ulm	1	Goblet	3.13585e-16	8.17685
CGGACACAGTGGAAGA	ulm	1	Goblet	1.81123e-55	15.7509
CGGAGAATCATGCCAA	ulm	1	Goblet	2.74757e-12	6.99565
CGGAGAATCGACCATA	ulm	1	Goblet	1.72352e-40	13.3602
CGGCAGTTCCCTAGGG	ulm	1	Goblet	8.73786e-15	7.764
CGGCAGTTCCGCACGA	ulm	1	Goblet	1.37151e-36	12.6666
CGGGACTAGGCCACCT	ulm	1	Goblet	6.37028e-48	14.5937
CGGGACTTCCTCACTG	ulm	2	Goblet_Paneth	3.92315e-09	21.6188
CGGGACTTCGGCATAT	ulm	2	Goblet_Transit.amplifying	0.023063	6.17724
CGGGCATAGCACTAAA	ulm	1	Goblet	0.000141781	3.80598
CGGGCATGTCAAAGAT	ulm	1	Goblet	3.36505e-29	11.2398
CGGGTCAAGAGGTTAT	ulm	1	Goblet	6.08574e-39	13.0892
CGGTCAGAGCACCCAC	ulm	1	Goblet	2.7822e-20	9.23978
CGTAAGTAGAATAGTC	ulm	2	Goblet_Paneth	2.47491e-11	21.0171
CGTAATGGTACAAAGT	ulm	1	Goblet	3.65773e-16	8.15819
CGTAGTATCGTAGGAG	ulm	1	Goblet	5.32692e-32	11.8002
CGTCAAATCAATGTCG	ulm	1	Goblet	6.4418e-31	11.5867
CGTCCATCATTCTCTA	ulm	2	Goblet_Paneth	5.73038e-08	19.2455
CGTGAATTCGGTGAAG	ulm	1	Goblet	5.23759e-28	10.9929
CGTGATACAACAGAGC	ulm	1	Goblet	1.5687e-25	10.462
CGTGATACAATGTTGC	ulm	1	Goblet	3.98734e-58	16.1393
CGTGATACAGCGACAA	ulm	1	Goblet	1.20079e-39	13.2133
CGTGCTTTCATCGCCT	ulm	1	Goblet	2.36054e-28	11.0651
CGTTAGACAGGAGGTT	ulm	1	Goblet	6.94773e-34	12.1632
CGTTAGATCACATACG	ulm	1	Goblet	3.07641e-06	4.66735
CGTTGGGCAATCGCAT	ulm	1	Goblet	1.06255e-19	9.09451
CGTTGGGGTTAAGCAA	ulm	1	Goblet	1.94668e-15	7.95286
CTAACCCTCCAACCAA	ulm	1	Goblet	5.52336e-42	13.6169
CTAACCCTCGAAACAA	ulm	1	Goblet	1.1211e-14	7.73222
CTAACTTCATGCCGGT	ulm	1	Goblet	3.27866e-37	12.7795
CTAAGTGAGCGCAATG	ulm	1	Goblet	4.59421e-10	6.23635
CTAAGTGAGCTTACGT	ulm	2	Goblet_Transit.amplifying	0.00132079	4.58927
CTAAGTGAGTCTAGCT	ulm	1	Goblet	4.99551e-23	9.89738
CTAAGTGGTTTGCAGT	ulm	1	Goblet	7.55414e-22	9.62021
CTAAGTGTCATCACTT	ulm	1	Goblet	1.43571e-54	15.6173
CTAAGTGTCGCATTGA	ulm	1	Goblet	2.64116e-31	11.6635
CTACATTCATACAGAA	ulm	1	Goblet	4.82527e-35	12.3812
CTACCCAAGACTTCCA	ulm	1	Goblet	1.45884e-17	8.54046
CTACTATCAATTGAGA	ulm	1	Goblet	1.24718e-15	8.00804
CTAGGTACATTGGCAT	ulm	1	Goblet	1.14569e-13	7.42959
CTATAGGCAAGAAACT	ulm	1	Goblet	3.57037e-06	4.63661
CTATAGGGTGGCCTCA	ulm	1	Goblet	5.89144e-26	10.555
CTATCCGTCATGCCGG	ulm	2	Goblet_Transit.amplifying	0.0144464	3.45372
CTATCCGTCTATCGTT	ulm	1	Goblet	3.27119e-22	9.70643
CTATCTAGTTGCGAAG	ulm	1	Goblet	3.65433e-32	11.8321
CTATCTATCGCAGTGC	ulm	1	Goblet	2.29078e-16	8.21478
CTCAACCAGAGGTTAT	ulm	1	Goblet	1.07115e-30	11.5427
CTCAACCTCGATCCAA	ulm	1	Goblet	2.55293e-09	5.96152
CTCAAGATCGCTAGCG	ulm	2	Goblet_Paneth	1.69264e-08	16.5665
CTCACTGAGGAAAGAC	ulm	1	Goblet	1.36122e-36	12.6672
CTCACTGGTTGCTCGG	ulm	2	Goblet_Paneth	0.0024902	6.65411
CTCAGAACACGTGTGC	ulm	1	Goblet	9.6768e-05	3.89957
CTCAGTCCAGTAACGG	ulm	2	Goblet_Paneth	7.56187e-09	19.5435
CTCAGTCGTATCGCAT	ulm	1	Goblet	5.12634e-23	9.89478
CTCAGTCTCCGTCAAA	ulm	1	Goblet	8.87204e-26	10.5162
CTCATCGAGAGGATGA	ulm	1	Goblet	7.23144e-25	10.3152
CTCATTAAGGATGTTA	ulm	1	Goblet	4.89216e-40	13.2814
CTCATTACATGTACGT	ulm	1	Goblet	3.63966e-17	8.43368
CTCCACATCGTGAGAG	ulm	2	Goblet_Paneth	2.96702e-10	18.679
CTCCCAACATTATGCG	ulm	1	Goblet	7.02303e-36	12.5364
CTCCCAAGTCGCACAC	ulm	1	Goblet	0.0453568	2.00149
CTCCCTCGTCAAAGTA	ulm	1	Goblet	3.69426e-27	10.8139
CTCCCTCGTCTTTCTA	ulm	1	Goblet	4.59709e-31	11.6158
CTCCCTCTCGCTGTCT	ulm	2	Goblet_Paneth	4.83711e-09	19.9307
CTCCGATGTGCCGGTT	ulm	1	Goblet	1.46588e-25	10.4684
CTCCTTTGTATTCCGA	ulm	1	Goblet	3.11338e-41	13.4884
CTCGAGGTCCAATGCA	ulm	1	Goblet	6.63524e-31	11.5841
CTCTGGTCAGCTACTA	ulm	1	Goblet	7.22583e-25	10.3153
CTGAGCGCACTGAATC	ulm	2	Goblet_Paneth	4.63886e-06	19.644
CTGAGGCGTAGGCAGT	ulm	1	Goblet	8.49688e-36	12.5212
CTGATCCAGGACAAGA	ulm	1	Goblet	5.09608e-08	5.4506
CTGCCATAGATCCCAT	ulm	1	Goblet	4.46386e-26	10.5812
CTGCCATCATACAGGG	ulm	1	Goblet	2.64713e-23	9.96111
CTGCCTAGTGCTTCAA	ulm	1	Goblet	0.0024049	3.03555
CTGCGAGAGACTTCCA	ulm	1	Goblet	1.82689e-23	9.99814
CTGCGAGAGCCTGTGC	ulm	2	Goblet_Paneth	5.45227e-06	16.9912
CTGCGAGGTGGTCTCG	ulm	1	Goblet	1.61206e-40	13.3652
CTGGACGTCATTGCCC	ulm	1	Goblet	6.11188e-18	8.64088
CTGGCAGAGGTCCAGA	ulm	1	Goblet	9.96317e-45	14.0764
CTGGTCTTCACTCGAA	ulm	2	Goblet_Progenitor.early	0.00291644	3.47005
CTGGTCTTCTTAGCTT	ulm	1	Goblet	1.21501e-09	6.08195
CTTCAATCAGACATCT	ulm	2	Goblet_Paneth	7.53135e-11	8.09313
CTTCCTTTCAGTCACA	ulm	1	Goblet	2.00147e-28	11.08
CTTCCTTTCTTGGTGA	ulm	1	Goblet	1.10803e-11	6.79685
CTTCGGTGTGCTAGCC	ulm	1	Goblet	0.00046645	3.50006
CTTCTAATCAGAATAG	ulm	2	Goblet_Paneth	3.49851e-21	10.5619
CTTCTCTGTTGGGCCT	ulm	1	Goblet	4.02669e-12	6.9417
CTTGAGAAGACCCTTA	ulm	1	Goblet	5.82129e-35	12.366
CTTTCAAGTAATGATG	ulm	1	Goblet	3.01037e-35	12.4194
CTTTCAATCCGCAAAT	ulm	1	Goblet	3.25593e-26	10.6109
CTTTCGGCATGACAAA	ulm	1	Goblet	4.04938e-09	5.88552
CTTTCGGGTTAGAAGT	ulm	1	Goblet	2.42855e-05	4.22261
GAAACCTCACGGTGTC	ulm	1	Goblet	4.86083e-57	15.9817
GAAATGAAGCCTATTG	ulm	1	Goblet	1.56697e-06	4.80435
GAAATGAGTGCTATTG	ulm	1	Goblet	2.05747e-28	11.0775
GAACGTTCAGACAAAT	ulm	1	Goblet	1.34891e-50	15.0136
GAACGTTGTCGCGGTT	ulm	1	Goblet	4.68302e-38	12.9316
GAAGAATAGCTCGTGC	ulm	2	Goblet_Transit.amplifying	0.000539394	6.14977
GAAGCGATCGAGATGG	ulm	1	Goblet	6.84482e-05	3.98269
GAAGGACTCTTTCGAT	ulm	1	Goblet	1.55899e-24	10.2406
GAAGTAACAAATGCGG	ulm	1	Goblet	3.42081e-32	11.8377
GAAGTAACAGCTGAAG	ulm	1	Goblet	1.33076e-50	15.0145
GAATAGATCCTATGGA	ulm	1	Goblet	7.77597e-47	14.4197
GAATCACCAAATGGCG	ulm	1	Goblet	7.75924e-50	14.8955
GACACGCAGTCTCCTC	ulm	1	Goblet	1.79909e-16	8.24385
GACACGCTCGGCTATA	ulm	1	Goblet	7.54309e-19	8.87789
GACATCAAGCGGGTAT	ulm	1	Goblet	3.64008e-21	9.45615
GACCAATAGTCAGGGT	ulm	1	Goblet	2.92777e-30	11.4551
GACCAATCACGGTGTC	ulm	1	Goblet	6.33881e-39	13.0861
GACCCAGAGGCTCCCA	ulm	1	Goblet	5.46397e-06	4.54771
GACCCTTGTCCCAAAT	ulm	1	Goblet	7.03292e-34	12.1622
GACCGTGCAGATAAAC	ulm	1	Goblet	2.53952e-37	12.7996
GACCGTGGTGACAGGT	ulm	1	Goblet	1.80046e-07	5.2212
GACCTTCTCCACGTGG	ulm	1	Goblet	1.12843e-23	10.0461
GACGTTAGTAGCGTAG	ulm	1	Goblet	1.20844e-13	7.42251
GACGTTATCCCGGTAG	ulm	1	Goblet	5.68807e-38	12.9165
GACGTTATCTAGCCAA	ulm	1	Goblet	0.00212668	3.07246
GACTCTCCAAGCCCAC	ulm	1	Goblet	1.09513e-12	7.12388
GACTCTCGTTGGTGTT	ulm	2	Goblet_Paneth	1.2806e-23	16.1898
GACTGATCATATCTCT	ulm	1	Goblet	7.58459e-11	6.51314
GACTGATGTTACCTGA	ulm	1	Goblet	6.27645e-20	9.15185
GACTTCCCAAGGGCAT	ulm	1	Goblet	5.2232e-27	10.7818
GACTTCCCAATAGAGT	ulm	1	Goblet	9.12533e-37	12.6988
GAGAAATTCTCTAGGA	ulm	1	Goblet	8.2506e-12	6.83935
GAGACCCCATAGATGA	ulm	1	Goblet	1.22357e-44	14.0617
GAGACTTCATCCTATT	ulm	1	Goblet	2.26313e-16	8.21624
GAGACTTTCCTCTGCA	ulm	1	Goblet	1.50048e-28	11.106
GAGACTTTCTCCGCAT	ulm	1	Goblet	2.92541e-31	11.6547
GAGAGGTGTTACCTTT	ulm	1	Goblet	1.53069e-11	6.74999
GAGAGGTTCAAGCCGC	ulm	1	Goblet	3.89289e-20	9.20357
GAGATGGTCATTTACC	ulm	1	Goblet	2.70277e-27	10.8427
GAGCCTGCAGGTCAAG	ulm	1	Goblet	7.86286e-49	14.7377
GAGCTGCCAGAAGTGC	ulm	1	Goblet	0.00204439	3.08423
GAGGCAACAACGGCCT	ulm	1	Goblet	0.00356997	2.9143
GAGGCAACAGTGGCTC	ulm	1	Goblet	1.83827e-20	9.28427
GAGGCAAGTCTGTGTA	ulm	1	Goblet	2.22477e-10	6.34916
GAGTCATTCAGCCTTC	ulm	1	Goblet	1.64553e-36	12.6521
GAGTGAGAGTTAACAG	ulm	2	Goblet_Paneth	5.30953e-07	6.61935
GAGTGAGTCACTGATG	ulm	2	Goblet_Paneth	1.07746e-11	8.31533
GAGTGTTAGAGTGTTA	ulm	1	Goblet	2.03869e-22	9.75482
GAGTGTTAGCATGCAG	ulm	1	Goblet	0.00211035	3.07476
GAGTTACGTTTAGACC	ulm	1	Goblet	2.48137e-29	11.2669
GAGTTTGAGCGTCTGC	ulm	1	Goblet	1.21977e-42	13.7281
GAGTTTGCAAATGGAT	ulm	1	Goblet	3.96882e-47	14.4667
GAGTTTGCATGCTGCG	ulm	1	Goblet	2.50244e-38	12.9802
GATCACACATAACAGA	ulm	1	Goblet	7.11704e-12	6.86056
GATCACAGTATCTTCT	ulm	1	Goblet	6.09891e-18	8.64112
GATCAGTTCTTCGGTC	ulm	1	Goblet	1.67261e-33	12.0906
GATCGTACACCCTCTA	ulm	1	Goblet	2.5981e-21	9.49156
GATGACTAGTTCCGGC	ulm	1	Goblet	1.87292e-44	14.0311
GATGAGGAGGCCTAAG	ulm	1	Goblet	1.93686e-20	9.27867
GATGAGGTCAATCCAG	ulm	1	Goblet	2.53492e-28	11.0587
GATGATCGTCTTCGAA	ulm	1	Goblet	6.77565e-23	9.86665
GATGGAGGTACTGAGG	ulm	1	Goblet	1.68866e-11	6.73568
GATGTTGCATCACGGC	ulm	1	Goblet	1.80097e-09	6.01839
GATGTTGGTGACATCT	ulm	1	Goblet	1.64295e-26	10.6751
GATTTCTAGATTCGCT	ulm	2	Goblet_Paneth	0.000857931	16.1769
GCAACATAGCCTAACT	ulm	1	Goblet	6.47784e-42	13.6051
GCAACATGTCAACACT	ulm	1	Goblet	1.81635e-19	9.03575
GCACGGTAGTAGATCA	ulm	1	Goblet	1.14939e-24	10.2703
GCACGTGCAGCGACCT	ulm	1	Goblet	5.37507e-46	14.2839
GCACTAACAAACGAGC	ulm	1	Goblet	2.7165e-12	6.99725
GCAGCTGCAACCAATC	ulm	1	Goblet	1.24827e-28	11.1226
GCAGCTGGTCAAAGAT	ulm	1	Goblet	9.19051e-47	14.408
GCAGCTGGTTGATCGT	ulm	2	Goblet_Paneth	0.00704382	6.25296
GCAGCTGTCTATGCCC	ulm	1	Goblet	2.03424e-10	6.36296
GCAGGCTCAATTCTCT	ulm	1	Goblet	3.17612e-26	10.6133
GCAGGCTTCTTTCAGT	ulm	1	Goblet	2.89257e-24	10.1803
GCATTAGTCAATGCAC	ulm	1	Goblet	1.5389e-39	13.1944
GCCAGCAGTGCTTCAA	ulm	1	Goblet	2.57156e-38	12.9781
GCCAGGTAGCGTATGG	ulm	2	Goblet_Paneth	5.62751e-10	6.6446
GCCAGGTAGGTTCTAC	ulm	1	Goblet	2.23775e-08	5.59543
GCCAGGTCACTTCTCG	ulm	1	Goblet	2.46939e-39	13.1583
GCCATGGCATCCGAAT	ulm	1	Goblet	3.04368e-31	11.6513
GCCCGAAGTCTCTCTG	ulm	1	Goblet	8.13651e-43	13.7577
GCCGATGCAGTCGAGA	ulm	1	Goblet	4.29146e-13	7.25225
GCCGATGGTGTCTAAC	ulm	1	Goblet	1.76557e-45	14.1997
GCCGATGGTTAGAGAT	ulm	1	Goblet	6.32239e-18	8.63699
GCCGTGACATGTGCTA	ulm	1	Goblet	7.14023e-38	12.8988
GCGAGAAAGTACAGAT	ulm	1	Goblet	1.00235e-16	8.31382
GCGATCGTCATACGAC	ulm	1	Goblet	4.22942e-29	11.2195
GCGGAAATCGTTCTCG	ulm	1	Goblet	5.10052e-16	8.11776
GCGGATCGTTGTTGAC	ulm	2	Goblet_Paneth	2.59659e-11	19.4658
GCGTGCACATGGGTTT	ulm	1	Goblet	9.94826e-24	10.0586
GCGTTTCGTTATAGCC	ulm	1	Goblet	4.2963e-09	5.8757
GCTACAAGTGGCAACA	ulm	1	Goblet	2.28704e-34	12.2545
GCTACAATCGTGCTCT	ulm	1	Goblet	3.72171e-21	9.45381
GCTACCTCATGACGTT	ulm	1	Goblet	1.1343e-18	8.83216
GCTCAAAAGGAACTCG	ulm	2	Goblet_Progenitor.early	0.00459102	3.05354
GCTCAAACAGTTTCAG	ulm	1	Goblet	3.19389e-24	10.1705
GCTCAAAGTAGCTGAG	ulm	1	Goblet	6.5562e-14	7.50334
GCTGCAGGTCACCACG	ulm	1	Goblet	7.50269e-30	11.3726
GCTGGGTGTCAACCAT	ulm	1	Goblet	8.29862e-27	10.7388
GCTGGGTGTGACTATC	ulm	1	Goblet	1.20787e-38	13.0365
GCTTCACTCCCGTAAA	ulm	1	Goblet	2.18508e-22	9.74774
GCTTCACTCTGAATGC	ulm	2	Goblet_Transit.amplifying	0.000416099	6.20202
GCTTTCGAGACTAGAT	ulm	1	Goblet	2.37687e-20	9.25671
GGAACCCTCGTCCATC	ulm	1	Goblet	4.67291e-12	6.92058
GGAAGTGTCTAGCAAC	ulm	1	Goblet	1.30572e-26	10.6966
GGAATGGCAGGGTTGA	ulm	1	Goblet	6.46996e-07	4.97869
GGACGTCCAATTTCGG	ulm	1	Goblet	1.01018e-21	9.59009
GGACGTCCATGACTAC	ulm	1	Goblet	7.46602e-33	11.9659
GGAGAACCACGGTGTC	ulm	1	Goblet	8.53027e-14	7.46865
GGAGAACTCTGTAACG	ulm	2	Goblet_Progenitor.early	0.024364	4.16463
GGAGGATAGTGGCCTC	ulm	1	Goblet	4.73036e-11	6.58385
GGATGTTCAGCGATTT	ulm	1	Goblet	1.47976e-09	6.05019
GGCGTCACAAAGCGTG	ulm	1	Goblet	1.83602e-08	5.62973
GGCGTCACAGATTAAG	ulm	2	Goblet_Paneth	8.54025e-07	18.6783
GGCGTCACATGGTACT	ulm	2	Goblet_Transit.amplifying	0.00419708	3.31805
GGCGTCATCTGTCGCT	ulm	1	Goblet	6.15705e-08	5.41681
GGCTTTCTCAAACGTC	ulm	1	Goblet	1.24642e-29	11.3279
GGCTTTCTCAAAGACA	ulm	1	Goblet	2.64896e-28	11.0547
GGGAAGTTCAGGACGA	ulm	1	Goblet	3.58774e-33	12.0271
GGGACAAGTGAGTCAG	ulm	2	Goblet_Paneth	4.18317e-07	16.1901
GGGATCCAGGAAAGAC	ulm	1	Goblet	0.00201339	3.08877
GGGATCCTCTCGTTTA	ulm	1	Goblet	2.77618e-50	14.965
GGGCGTTGTTGACTAC	ulm	1	Goblet	1.76785e-18	8.78215
GGGCTCAAGTTTAGGA	ulm	2	Goblet_Paneth	3.17727e-07	7.93882
GGGTAGATCTCTTCAA	ulm	1	Goblet	2.46615e-35	12.4355
GGGTATTCAGAGTTCT	ulm	1	Goblet	2.31323e-37	12.8069
GGGTCTGAGGAGCAAA	ulm	1	Goblet	0.000245791	3.66745
GGGTGAAAGTCTCTGA	ulm	1	Goblet	3.77161e-18	8.69612
GGGTGAATCGTTATCT	ulm	1	Goblet	1.03543e-24	10.2804
GGGTGTCGTTGGGAAC	ulm	2	Goblet_Paneth	7.30779e-05	17.2955
GGGTTATAGCGTTACT	ulm	1	Goblet	1.15505e-20	9.3339
GGGTTTACATGAATAG	ulm	2	Goblet_Paneth	1.90549e-12	21.1951
GGGTTTAGTTCGGACC	ulm	1	Goblet	4.51383e-38	12.9344
GGTAGAGGTTTGACAC	ulm	2	Goblet_Progenitor.late.1	0.00496137	3.55506
GGTCACGAGGCTTAGG	ulm	1	Goblet	1.15831e-18	8.8298
GGTCTGGTCCTTGAAG	ulm	1	Goblet	4.95568e-13	7.23267
GGTGAAGAGATTACCC	ulm	1	Goblet	1.09426e-33	12.1257
GGTGAAGAGCATGCGA	ulm	1	Goblet	1.25564e-18	8.82073
GGTGATTCAGTGGGTA	ulm	1	Goblet	1.48071e-28	11.1072
GGTGTTAAGTCGGCAA	ulm	1	Goblet	5.92764e-22	9.64526
GGTGTTACAGACCAGA	ulm	1	Goblet	1.3281e-37	12.8503
GGTGTTAGTCAGGTGA	ulm	1	Goblet	1.655e-32	11.899
GGTTAACCAGTACTAC	ulm	1	Goblet	7.90754e-51	15.0495
GGTTCTCAGTCCCAAT	ulm	1	Goblet	3.61984e-18	8.7008
GGTTCTCAGTTCCAGT	ulm	1	Goblet	4.51391e-23	9.90758
GGTTCTCTCAGCCCAG	ulm	1	Goblet	6.78617e-47	14.4293
GGTTGTACAACAGCCC	ulm	1	Goblet	5.28684e-38	12.9222
GGTTGTACACCGGAAA	ulm	1	Goblet	1.02987e-14	7.74306
GGTTGTACATCTATCT	ulm	1	Goblet	7.6029e-17	8.34669
GGTTGTAGTGGTCCCA	ulm	1	Goblet	3.65681e-19	8.9585
GGTTGTATCTCCCATG	ulm	1	Goblet	5.82781e-46	14.2782
GTAACACAGCTACGTT	ulm	1	Goblet	3.96085e-24	10.1494
GTAACCAAGCTACTAC	ulm	1	Goblet	6.11775e-21	9.40137
GTAAGTCGTATTGACC	ulm	1	Goblet	1.41109e-36	12.6643
GTAAGTCGTCCCTAAA	ulm	1	Goblet	8.38143e-16	8.05699
GTAAGTCTCTGCCCTA	ulm	1	Goblet	8.21526e-18	8.60687
GTAATCGAGTTGGGAC	ulm	1	Goblet	1.42874e-33	12.1036
GTAATCGCACCATAAC	ulm	1	Goblet	2.29154e-32	11.8716
GTAATCGCAGGATTCT	ulm	1	Goblet	0.000562897	3.4496
GTAATGCAGTCGGCAA	ulm	1	Goblet	4.91444e-27	10.7875
GTAATGCTCCGCACGA	ulm	1	Goblet	0.0127024	2.49229
GTAGAAATCGATAACC	ulm	1	Goblet	2.18444e-32	11.8756
GTAGAGGGTTACCTTT	ulm	3	Goblet_Paneth_Transit.amplifying	0.0148908	4.87703
GTAGATCAGCACGTCC	ulm	1	Goblet	1.17403e-11	6.78848
GTAGATCGTACCCACG	ulm	1	Goblet	9.27277e-18	8.5929
GTAGCTATCATTACCT	ulm	1	Goblet	1.64748e-28	11.0976
GTAGCTATCTGGCCGA	ulm	1	Goblet	1.45831e-35	12.4778
GTAGGTTTCCTCTAAT	ulm	1	Goblet	6.1166e-21	9.40139
GTATTTCGTTCCATTT	ulm	2	Goblet_Progenitor.early	0.0156318	6.86083
GTCAAGTAGACATGCG	ulm	1	Goblet	4.62438e-10	6.23533
GTCAAGTAGTATGGAT	ulm	1	Goblet	1.17105e-33	12.1201
GTCAAGTCAGGTATGG	ulm	1	Goblet	2.98154e-27	10.8336
GTCACGGTCTGCATAG	ulm	1	Goblet	1.50244e-05	4.3297
GTCAGCGAGCAGGCTA	ulm	1	Goblet	5.8318e-30	11.3948
GTCAGCGCAGTCAGAG	ulm	1	Goblet	3.03902e-34	12.2312
GTCAGCGTCTTACCAT	ulm	2	Goblet_Paneth	0.00558939	4.63622
GTCATGAAGTAAGACT	ulm	1	Goblet	3.29152e-46	14.3185
GTCATGAGTTCGATTG	ulm	1	Goblet	2.02188e-32	11.8822
GTCATGATCCTTGACC	ulm	1	Goblet	5.41094e-27	10.7785
GTCATTTAGCGAGTCA	ulm	1	Goblet	1.87441e-33	12.0811
GTCATTTAGTTCCGTA	ulm	1	Goblet	1.36818e-20	9.31584
GTCCACTTCGTAGGAG	ulm	2	Goblet_Paneth	5.76526e-05	7.96106
GTCCCATGTCGGAACA	ulm	1	Goblet	1.18468e-30	11.5339
GTCGAATCACACACGC	ulm	1	Goblet	3.39955e-41	13.4819
GTCGAATTCCCTCAAC	ulm	1	Goblet	9.61478e-28	10.9375
GTCGCGAGTGGAGGTT	ulm	1	Goblet	0.0103557	2.56403
GTCGTAACACTGAGGA	ulm	1	Goblet	1.23933e-17	8.55937
GTCGTAAGTGTACGCC	ulm	1	Goblet	0.0371932	2.08382
GTCTCACAGGTCGTGA	ulm	1	Goblet	1.84092e-21	9.52761
GTCTGTCCACGGCCAT	ulm	2	Goblet_Paneth	5.52828e-05	17.4873
GTCTTTACAGATTTCG	ulm	1	Goblet	6.45101e-22	9.63653
GTCTTTAGTCGAGTTT	ulm	1	Goblet	8.14217e-26	10.5243
GTGACGCCACTTCATT	ulm	2	Goblet_Transit.amplifying	0.00180676	4.77895
GTGAGCCAGGGAGTGG	ulm	1	Goblet	6.28598e-27	10.7646
GTGAGCCAGGTAACTA	ulm	1	Goblet	2.39867e-19	9.00513
GTGATGTAGCAAATCA	ulm	1	Goblet	1.79397e-36	12.6453
GTGCAGCCATGCGTGC	ulm	2	Goblet_Progenitor.early	0.0149767	4.82224
GTGCGTGGTGAGATAT	ulm	1	Goblet	6.80466e-14	7.49845
GTGCTGGCACAAGTGG	ulm	1	Goblet	2.85996e-40	13.322
GTGCTTCAGTGCGACA	ulm	2	Goblet_Progenitor.early	0.00194252	3.09959
GTGCTTCTCTGGCTGG	ulm	1	Goblet	6.45033e-06	4.51261
GTGGAGAAGAGTTGAT	ulm	1	Goblet	2.21393e-35	12.4442
GTGGAGATCTGTCCCA	ulm	2	Goblet_Tuft	0.000524802	4.10442
GTGGCGTTCTCATTGT	ulm	1	Goblet	9.39552e-37	12.6965
GTGGTTACATCCTTCG	ulm	1	Goblet	4.64659e-21	9.43043
GTGTAACAGGTCACTT	ulm	1	Goblet	3.77377e-36	12.5861
GTGTAACGTACTCCGG	ulm	1	Goblet	1.91536e-23	9.99343
GTGTGGCCAATTGCCA	ulm	2	Goblet_Progenitor.early	0.00172722	3.1471
GTGTTAGAGATGGGCT	ulm	1	Goblet	3.89149e-08	5.49845
GTTACCCGTAGGACTG	ulm	1	Goblet	2.75232e-17	8.46646
GTTACCCTCGCCACTT	ulm	1	Goblet	7.67704e-26	10.5299
GTTACGATCTATCCAT	ulm	1	Goblet	2.70198e-19	8.99199
GTTAGTGAGTGGAAAG	ulm	1	Goblet	1.02849e-44	14.0741
GTTCATTTCATGCCGG	ulm	1	Goblet	4.5543e-37	12.7537
GTTCCGTTCAGTGCGC	ulm	1	Goblet	1.12463e-20	9.33674
GTTCGCTGTATCTCGA	ulm	1	Goblet	1.11561e-14	7.73285
GTTGCGGTCATCTATC	ulm	1	Goblet	3.01209e-23	9.94818
GTTGTAGAGTATAGAC	ulm	1	Goblet	1.44318e-31	11.7153
GTTGTGAAGCCTCTTC	ulm	1	Goblet	9.46585e-36	12.5125
GTTGTGACAATTGCGT	ulm	1	Goblet	4.62751e-36	12.5698
GTTGTGATCGTCCTTG	ulm	1	Goblet	2.60517e-37	12.7976
GTTTACTCACAGCTTA	ulm	1	Goblet	1.66024e-46	14.3666
GTTTACTTCGAACGCC	ulm	1	Goblet	5.78899e-05	4.02236
TAACACGAGACCAACG	ulm	1	Goblet	1.06714e-43	13.9056
TAACACGAGTATGAAC	ulm	1	Goblet	3.00286e-45	14.162
TAACACGGTTCGTTCC	ulm	1	Goblet	1.02932e-07	5.32397
TAACCAGTCTAGGAAA	ulm	1	Goblet	6.22399e-24	10.1049
TAACTTCAGCATCCCG	ulm	2	Goblet_Paneth	1.03854e-11	7.35621
TAACTTCTCTGTCAGA	ulm	2	Goblet_Paneth	5.08362e-06	21.2713
TAAGCACGTGAGATAT	ulm	1	Goblet	5.03944e-37	12.7457
TAAGCCAAGATCGGTG	ulm	1	Goblet	1.63621e-06	4.79568
TAAGCCAGTGGACTAG	ulm	1	Goblet	6.67597e-13	7.19198
TAAGTCGCAGAGTCTT	ulm	1	Goblet	2.54535e-35	12.4329
TAAGTCGGTCAAGCGA	ulm	1	Goblet	4.02169e-45	14.1412
TAAGTCGTCGAACGCC	ulm	1	Goblet	5.10801e-47	14.4491
TAATCTCAGGGTTTCT	ulm	2	Goblet_Progenitor.early	0.0411439	2.04874
TAATTCCAGTGTTGTC	ulm	1	Goblet	1.06362e-21	9.58474
TACAACGGTTATAGCC	ulm	1	Goblet	4.66357e-25	10.3575
TACACCCAGTGCCTCG	ulm	2	Goblet_Progenitor.early	0.00475643	3.40336
TACACCCCAAGAATAC	ulm	1	Goblet	9.54135e-49	14.7244
TACAGGTGTCTGTAAC	ulm	1	Goblet	4.87394e-34	12.1924
TACAGGTGTTGTATGC	ulm	1	Goblet	2.33069e-35	12.44
TACATTCCACGAGAAC	ulm	2	Goblet_Paneth	0.000114391	5.64729
TACCCACAGTGGCAGT	ulm	1	Goblet	2.9743e-39	13.1441
TACCCACCAAGACAAT	ulm	2	Goblet_Paneth	0.000390102	8.05419
TACCCGTCACCGTCGA	ulm	1	Goblet	2.03502e-13	7.35295
TACCGAAGTTGCGAAG	ulm	1	Goblet	1.05886e-23	10.0524
TACCTGCAGAGGTCAC	ulm	1	Goblet	1.34014e-12	7.09593
TACCTGCCATGGTGGA	ulm	1	Goblet	1.26371e-09	6.07563
TACCTGCCATTGACAC	ulm	1	Goblet	5.82195e-07	4.99911
TACCTGCGTGCTGATT	ulm	2	Goblet_Transit.amplifying	5.32432e-05	4.7217
TACGCTCAGTCATAGA	ulm	1	Goblet	6.43068e-34	12.1696
TACGCTCCAATTGAAG	ulm	1	Goblet	8.10842e-22	9.61288
TACGCTCCATTAAGCC	ulm	2	Goblet_Paneth	2.46936e-09	22.1224
TACGGGCCACCGTGCA	ulm	1	Goblet	3.33292e-20	9.22033
TACGGGCTCATAGGCT	ulm	2	Goblet_Paneth	1.81561e-08	20.7736
TACGTCCCAATAGGGC	ulm	1	Goblet	9.13742e-07	4.91133
TACGTCCCAATTGCGT	ulm	1	Goblet	1.06617e-30	11.5431
TACGTCCGTAAGGCCA	ulm	1	Goblet	8.01583e-17	8.34041
TACTGCCAGGGTGAAA	ulm	1	Goblet	5.24443e-21	9.41765
TACTTACGTCTAACTG	ulm	1	Goblet	1.14386e-32	11.9301
TACTTCAAGAAGAACG	ulm	1	Goblet	1.31195e-50	15.0155
TACTTCACACCTTCGT	ulm	1	Goblet	2.84207e-29	11.2548
TACTTGTTCATCTCTA	ulm	1	Goblet	4.4944e-28	11.0068
TAGACCAAGTCGTCTA	ulm	2	Goblet_Paneth	1.72589e-10	20.3258
TAGACCAGTAAGTTAG	ulm	1	Goblet	4.26171e-29	11.2188
TAGACCATCCTATGGA	ulm	1	Goblet	3.89726e-43	13.8115
TAGACTGCAGAGATTA	ulm	1	Goblet	1.61216e-18	8.79256
TAGACTGTCATGCCAA	ulm	1	Goblet	1.61408e-52	15.3085
TAGATCGTCTAAACGC	ulm	1	Goblet	7.78351e-41	13.4199
TAGATCGTCTTGAGCA	ulm	1	Goblet	0.0071345	2.69086
TAGCACAGTCTGCATA	ulm	2	Goblet_Progenitor.late.1	7.42049e-05	5.48944
TAGGGTTCAATTCTCT	ulm	1	Goblet	4.53299e-09	5.86679
TAGGGTTGTGCCTACG	ulm	1	Goblet	5.29127e-13	7.22374
TAGGTACAGTGAGTTA	ulm	1	Goblet	7.02995e-59	16.2479
TAGGTACTCGCATTAG	ulm	1	Goblet	2.92129e-30	11.4553
TAGGTTGCAACGCCCA	ulm	1	Goblet	1.64739e-31	11.7039
TAGGTTGCACGCCAGT	ulm	2	Goblet_Paneth	1.06002e-06	18.0434
TAGGTTGTCTGGACCG	ulm	1	Goblet	3.94823e-29	11.2256
TAGTGCACAACAGCCC	ulm	1	Goblet	5.96228e-37	12.7324
TATATCCGTGCCGGTT	ulm	1	Goblet	1.81907e-31	11.6955
TATCAGGCAACATACC	ulm	1	Goblet	2.35075e-30	11.4743
TATCGCCGTTTACCAG	ulm	1	Goblet	5.48412e-12	6.8978
TATCTTGAGATGGCAC	ulm	1	Goblet	1.05296e-35	12.504
TATCTTGCAGGACATG	ulm	2	Goblet_Paneth	4.45435e-06	18.7486
TATTGGGGTACCTTCC	ulm	2	Goblet_Paneth	9.04904e-12	19.5814
TATTGGGGTCACCCTT	ulm	1	Goblet	8.2239e-16	8.05932
TATTGGGTCGACGTCG	ulm	1	Goblet	1.34129e-23	10.0289
TATTTCGAGGTCACCC	ulm	1	Goblet	1.83962e-38	13.004
TCAAGACGTACGGGAT	ulm	2	Goblet_Paneth	7.19659e-07	17.9145
TCAAGCAGTCTGTCCT	ulm	2	Goblet_Transit.amplifying	0.00227677	4.89454
TCAAGTGCATTGTACG	ulm	2	Goblet_Transit.amplifying	0.0221224	2.5
TCAATCTGTAGAGGAA	ulm	1	Goblet	3.04909e-22	9.71364
TCAATCTTCTGCGGAC	ulm	1	Goblet	0.0276638	2.20223
TCAATTCAGCGTCTCG	ulm	1	Goblet	1.34629e-05	4.35383
TCAATTCCAAAGGGTC	ulm	2	Goblet_Paneth	1.56301e-11	22.5694
TCAATTCCAGCGGATA	ulm	1	Goblet	2.27019e-48	14.6649
TCAATTCGTGCTTATG	ulm	1	Goblet	1.06453e-07	5.31784
TCACAAGAGAGTCAAT	ulm	1	Goblet	4.5521e-12	6.92431
TCACATTAGGGCGAAG	ulm	1	Goblet	7.86935e-29	11.164
TCACATTCATTCGGGC	ulm	1	Goblet	5.12538e-27	10.7836
TCACGCTCAGCCGTCA	ulm	2	Goblet_Paneth	9.97326e-07	17.2613
TCACGCTGTCACTACA	ulm	1	Goblet	1.10795e-17	8.57234
TCACGCTGTCATAAAG	ulm	1	Goblet	1.43624e-32	11.911
TCACGGGCAAGTAGTA	ulm	1	Goblet	6.44415e-05	3.99701
TCACGGGGTAAGGCTG	ulm	2	Goblet_Progenitor.late.1	0.0189064	3.71896
TCACGGGGTCGGCTAC	ulm	2	Goblet_Paneth	2.93445e-09	22.6139
TCACTATGTGTGTCCG	ulm	1	Goblet	1.63982e-14	7.68349
TCACTCGGTAGCACAG	ulm	1	Goblet	1.11006e-07	5.3102
TCACTCGTCGGTGAAG	ulm	1	Goblet	1.29944e-34	12.3007
TCAGGTAAGATAGGGA	ulm	1	Goblet	1.27865e-05	4.36513
TCAGTGAGTTCAGCTA	ulm	1	Goblet	1.11302e-34	12.3133
TCAGTTTTCAGCTGTA	ulm	1	Goblet	8.74937e-12	6.83091
TCATATCCAGTCAGTT	ulm	1	Goblet	7.233e-18	8.62153
TCATATCTCGGAGATG	ulm	1	Goblet	8.34708e-15	7.76982
TCATATCTCTCAGTCC	ulm	2	Goblet_Transit.amplifying	0.0207354	4.66316
TCATGAGAGTGCAACG	ulm	1	Goblet	4.02365e-29	11.2239
TCATGAGTCCGGGACT	ulm	2	Goblet_Paneth	2.29055e-08	20.3428
TCATGAGTCTAAGGAA	ulm	1	Goblet	1.17008e-10	6.44755
TCATGTTCATGAGAAT	ulm	1	Goblet	2.10526e-08	5.60603
TCATGTTGTATAATGG	ulm	2	Goblet_Transit.amplifying	2.2282e-05	4.58845
TCATTACTCCTCAGGG	ulm	1	Goblet	4.31636e-16	8.13808
TCATTACTCTCGCGTT	ulm	1	Goblet	1.84454e-35	12.4589
TCCACCACAAATTGCC	ulm	2	Goblet_Tuft	0.000184195	4.57705
TCCACCAGTCGGTAAG	ulm	1	Goblet	2.27685e-34	12.2548
TCCACCATCAGGTGTT	ulm	1	Goblet	1.20754e-36	12.6766
TCCACGTTCACGGGAA	ulm	2	Goblet_Paneth	1.72091e-09	17.87
TCCACGTTCGTTCTAT	ulm	1	Goblet	1.12084e-06	4.87107
TCCAGAAAGGGTACGT	ulm	1	Goblet	1.16542e-43	13.8992
TCCAGAAGTTGCGAAG	ulm	1	Goblet	1.00099e-26	10.7214
TCCAGAATCCCTAGGG	ulm	2	Goblet_Progenitor.early	0.00225544	4.02147
TCCATCGCAGCAATTC	ulm	1	Goblet	1.82907e-28	11.0882
TCCCAGTTCTACACTT	ulm	1	Goblet	2.76478e-16	8.19208
TCCCATGAGAGGTATT	ulm	1	Goblet	3.75597e-31	11.6332
TCCGAAAGTCGCTCGA	ulm	2	Goblet_Paneth	2.89633e-06	18.5199
TCCGATCCAGCACAAG	ulm	1	Goblet	2.9185e-19	8.98347
TCCGGGACAATTGCTG	ulm	1	Goblet	8.08868e-22	9.61313
TCCTCCCGTATCGCTA	ulm	1	Goblet	0.00011617	3.85505
TCCTCGAAGTATCTGC	ulm	1	Goblet	5.10518e-08	5.45029
TCCTCGACATACATCG	ulm	1	Goblet	2.16827e-22	9.74853
TCCTCGAGTATGAAGT	ulm	1	Goblet	1.49179e-11	6.75373
TCCTCTTAGAATAGTC	ulm	1	Goblet	2.03094e-42	13.6906
TCCTCTTCACCCAATA	ulm	1	Goblet	1.27464e-25	10.4818
TCCTGCAAGGTTGGTG	ulm	1	Goblet	2.9652e-18	8.72352
TCCTTTCGTCGAAGCA	ulm	1	Goblet	7.82112e-30	11.369
TCGAAGTAGCTAATCC	ulm	1	Goblet	1.73236e-25	10.4525
TCGAAGTCAGTGCGCT	ulm	1	Goblet	2.20099e-13	7.34243
TCGACCTGTGTTGAGG	ulm	1	Goblet	0.00117305	3.24595
TCGATTTTCTTCGTAT	ulm	2	Goblet_Paneth	1.71021e-06	20.6526
TCGCAGGAGTAACGTA	ulm	2	Goblet_Transit.amplifying	6.07916e-05	7.38554
TCGCAGGCATGACTGT	ulm	1	Goblet	1.56437e-12	7.07443
TCGGATACACTATGTG	ulm	1	Goblet	9.99586e-18	8.58424
TCGGGACCATAGAAAC	ulm	1	Goblet	1.32543e-26	10.6952
TCGGGACCATCGAAGG	ulm	1	Goblet	2.83409e-18	8.72866
TCGGGCAAGAGTCTGG	ulm	1	Goblet	4.9634e-14	7.53985
TCGGGCAAGGTCACAG	ulm	1	Goblet	7.63005e-14	7.48337
TCGGGTGTCTTTGCTA	ulm	1	Goblet	1.76146e-38	13.0073
TCGGTCTAGACGCCAA	ulm	1	Goblet	1.47574e-12	7.08254
TCGTAGAAGATCGACG	ulm	1	Goblet	3.15007e-34	12.2282
TCGTAGAAGTTCATGC	ulm	2	Goblet_Transit.amplifying	0.00498384	4.32854
TCGTGGGCACTTGTGA	ulm	1	Goblet	2.00112e-25	10.4387
TCGTGGGGTTGGGCCT	ulm	1	Goblet	1.49694e-18	8.80093
TCGTGGGTCGTCTACC	ulm	1	Goblet	9.23601e-29	11.1496
TCTAACTGTGAGATTA	ulm	1	Goblet	8.1337e-43	13.7577
TCTACATTCGGCTATA	ulm	1	Goblet	1.77963e-26	10.6676
TCTACATTCTCGGTAA	ulm	1	Goblet	1.65141e-28	11.0974
TCTACCGTCTTCACGC	ulm	1	Goblet	1.45459e-42	13.7151
TCTATCACAGTGCGCT	ulm	1	Goblet	9.81957e-16	8.03752
TCTCACGAGGCGATAC	ulm	1	Goblet	4.88912e-12	6.91415
TCTCAGCAGGCCACCT	ulm	1	Goblet	2.15197e-22	9.7493
TCTCCGAAGGTTCACT	ulm	1	Goblet	1.79878e-35	12.4609
TCTCTGGCACATGAAA	ulm	1	Goblet	3.35281e-27	10.8228
TCTCTGGTCGAACTCA	ulm	1	Goblet	9.22446e-11	6.48361
TCTGCCAGTCGACGCT	ulm	1	Goblet	1.82175e-18	8.77876
TCTGTCGAGTCGCCCA	ulm	1	Goblet	1.14152e-48	14.7121
TCTGTCGGTGTCTTAG	ulm	1	Goblet	3.26244e-21	9.46766
TCTGTCGTCAACACGT	ulm	2	Goblet_Transit.amplifying	0.00520113	4.91588
TCTTAGTGTACGCTTA	ulm	1	Goblet	3.49168e-06	4.64123
TCTTAGTTCCAAGAGG	ulm	1	Goblet	0.00120221	3.23895
TCTTCCTAGGGCTGAT	ulm	2	Goblet_Paneth	1.38942e-07	23.6131
TCTTCCTAGTGTTCAC	ulm	1	Goblet	6.48217e-44	13.9417
TGAACGTCAGAGTAAT	ulm	2	Goblet_Paneth	4.29487e-07	6.21292
TGAATCGTCAAGCCCG	ulm	1	Goblet	2.18083e-30	11.4808
TGAATGCCAAAGGAGA	ulm	1	Goblet	2.20886e-46	14.3465
TGAATGCGTTCCCAAA	ulm	1	Goblet	2.34542e-30	11.4745
TGACAGTAGATAGTCA	ulm	2	Goblet_Paneth	7.53515e-07	18.9357
TGACAGTAGGTCCGAA	ulm	1	Goblet	3.42884e-10	6.2821
TGACAGTCACCAGTAT	ulm	1	Goblet	9.29785e-15	7.75609
TGACAGTTCTGTCAGA	ulm	1	Goblet	2.79681e-12	6.99315
TGACCCTTCCTGGCTT	ulm	1	Goblet	1.77298e-36	12.6462
TGACGCGTCAACTTTC	ulm	1	Goblet	1.48258e-11	6.75463
TGACGCGTCGCTTACC	ulm	1	Goblet	1.25838e-18	8.82048
TGACTCCCAACCGTAT	ulm	1	Goblet	4.76879e-30	11.4124
TGACTCCCAGCATACT	ulm	1	Goblet	3.00075e-06	4.67248
TGACTCCTCAAACCTG	ulm	1	Goblet	1.65569e-34	12.2809
TGACTCCTCGGTTAGT	ulm	1	Goblet	1.46986e-42	13.7144
TGAGACTAGGGATCTG	ulm	1	Goblet	2.22615e-21	9.50774
TGAGACTAGGTAAGGA	ulm	1	Goblet	3.14307e-21	9.47158
TGAGCATGTTGGGAAC	ulm	1	Goblet	6.26159e-34	12.1718
TGAGCGCAGCTCGTGC	ulm	1	Goblet	3.50371e-30	11.4394
TGAGCGCCATAAGATG	ulm	1	Goblet	2.00431e-23	9.9889
TGAGGAGGTCATCCCT	ulm	1	Goblet	4.5363e-08	5.4713
TGAGGAGTCACAGTGT	ulm	1	Goblet	2.82934e-35	12.4244
TGAGGGAGTGCCCGTA	ulm	2	Goblet_Progenitor.early	0.0120756	2.61983
TGATCAGGTACAATAG	ulm	1	Goblet	1.97963e-39	13.1752
TGATCTTCAGTTGTCA	ulm	2	Goblet_Paneth	5.91206e-07	19.041
TGATCTTGTATTCTCT	ulm	1	Goblet	1.93582e-05	4.27349
TGATCTTTCAGCTAGT	ulm	1	Goblet	4.02748e-33	12.0175
TGATCTTTCCGCATAA	ulm	1	Goblet	5.65489e-13	7.21467
TGATGCACACGAGGTA	ulm	1	Goblet	1.18843e-18	8.82692
TGATTCTAGCTCCGAC	ulm	1	Goblet	2.37511e-05	4.22763
TGATTTCAGCCTATTG	ulm	2	Goblet_Paneth	2.50048e-06	19.2299
TGCAGGCAGTGTTGAA	ulm	1	Goblet	8.49862e-21	9.36653
TGCATCCAGTCGAAGC	ulm	1	Goblet	6.61452e-05	3.99082
TGCATCCGTCAAACGG	ulm	1	Goblet	0.000653158	3.40921
TGCCGAGAGCGCCTCA	ulm	1	Goblet	7.07416e-18	8.62408
TGCGACGAGTGGATAT	ulm	2	Goblet_Paneth	5.16664e-05	6.5131
TGCGACGCAGCAGTTT	ulm	1	Goblet	2.41938e-17	8.48154
TGCGACGTCTACACTT	ulm	1	Goblet	4.66569e-21	9.43
TGCGATAAGTACTGGG	ulm	1	Goblet	3.30334e-30	11.4446
TGCGGCACAAATTGGA	ulm	1	Goblet	3.21046e-20	9.22437
TGCGGCAGTTAATGAG	ulm	1	Goblet	7.75546e-26	10.529
TGCGGGTAGCCACAAG	ulm	1	Goblet	1.81009e-32	11.8915
TGCTCGTAGTCATCGT	ulm	1	Goblet	3.38316e-11	6.63362
TGCTCGTGTCAAAGAT	ulm	1	Goblet	1.51921e-12	7.07851
TGCTCGTTCTACCAGA	ulm	1	Goblet	9.89505e-31	11.5495
TGCTGAAAGTACGTCT	ulm	1	Goblet	1.27488e-17	8.55609
TGCTTCGCACAACGAG	ulm	1	Goblet	2.75304e-19	8.98992
TGCTTCGCAGCTGTAT	ulm	1	Goblet	2.06903e-26	10.6535
TGCTTCGTCGACCTAA	ulm	1	Goblet	2.89149e-43	13.8332
TGCTTCGTCGCAAGAG	ulm	1	Goblet	3.97076e-10	6.2592
TGCTTGCAGAGGATGA	ulm	1	Goblet	5.86908e-12	6.88813
TGGAACTTCAGTCATG	ulm	2	Goblet_Paneth	9.03628e-08	18.7521
TGGAGAGAGGGAGGGT	ulm	1	Goblet	2.90705e-34	12.2348
TGGAGAGAGTATGACA	ulm	1	Goblet	1.12476e-37	12.8633
TGGAGAGCACTAGGCC	ulm	2	Goblet_Paneth	1.44217e-08	18.5671
TGGAGGAAGTTCGGTT	ulm	1	Goblet	1.67007e-24	10.2339
TGGAGGACACCTGCGA	ulm	1	Goblet	1.98083e-43	13.8607
TGGATCAAGACGGTCA	ulm	1	Goblet	3.90502e-26	10.5938
TGGATGTTCCTCAGGG	ulm	1	Goblet	2.54916e-19	8.99842
TGGGAAGTCCTCACTG	ulm	1	Goblet	4.61295e-16	8.13
TGGGAGAGTAGACGTG	ulm	1	Goblet	5.16892e-27	10.7828
TGGGATTTCAGCTTCC	ulm	1	Goblet	3.07962e-58	16.1555
TGGGCGTAGAGCAGAA	ulm	2	Goblet_Transit.amplifying	0.0015347	6.33164
TGGGCGTAGGTAATCA	ulm	1	Goblet	5.66172e-21	9.40956
TGGGCTGGTGATTCAC	ulm	1	Goblet	3.96768e-34	12.2093
TGGTACATCGGACTGC	ulm	1	Goblet	2.77941e-29	11.2568
TGGTAGTGTTAACCTG	ulm	1	Goblet	7.14185e-29	11.1727
TGGTTAGTCGAAACAA	ulm	1	Goblet	1.07523e-06	4.87928
TGTAACGTCGTAGCTA	ulm	1	Goblet	1.55537e-16	8.26132
TGTAAGCCAAACTGCT	ulm	1	Goblet	2.61712e-49	14.8128
TGTAAGCTCCAGCAAT	ulm	1	Goblet	1.09817e-47	14.556
TGTAAGCTCGAGCCAC	ulm	1	Goblet	1.10291e-15	8.02321
TGTACAGAGTCATGGG	ulm	1	Goblet	1.55391e-19	9.05289
TGTACAGGTGCATGTT	ulm	1	Goblet	3.25823e-26	10.6109
TGTAGACAGTGTACCT	ulm	1	Goblet	0.0415756	2.03791
TGTCAGAAGGAAAGAC	ulm	2	Goblet_Paneth	2.1083e-05	17.975
TGTCAGATCTCTAAGG	ulm	1	Goblet	1.72505e-18	8.78492
TGTGAGTCACGTCTCT	ulm	2	Goblet_Paneth	5.3882e-09	22.3938
TGTGATGAGAGGGCGA	ulm	1	Goblet	1.98065e-09	6.00294
TGTGCGGAGAAAGCGA	ulm	1	Goblet	1.60963e-18	8.79274
TGTGGCGGTGATTGGG	ulm	1	Goblet	1.12392e-05	4.39327
TGTGTGATCCATCTAT	ulm	1	Goblet	0.00366983	2.90567
TGTTCATTCCCACAGG	ulm	1	Goblet	8.22737e-42	13.5874
TGTTCCGTCGGAAACG	ulm	1	Goblet	3.34889e-21	9.46492
TGTTCTACAAATGGCG	ulm	1	Goblet	3.50065e-40	13.3068
TGTTGAGCATAACCCA	ulm	1	Goblet	2.92203e-19	8.98334
TGTTGGACATCGCTAA	ulm	1	Goblet	2.93071e-22	9.7177
TGTTGGATCGCCTTGT	ulm	1	Goblet	1.42919e-15	7.9912
TGTTTGTAGTCATACC	ulm	1	Goblet	8.4859e-20	9.11904
TTACCATAGCTCCCTT	ulm	1	Goblet	0.0106681	2.55369
TTACCGCGTATCGTGT	ulm	1	Goblet	1.25769e-43	13.8937
TTACGCCTCTGTCCCA	ulm	1	Goblet	6.58987e-27	10.7603
TTACGTTCAAGGATGC	ulm	1	Goblet	2.73565e-16	8.19336
TTACTGTCAAATGCGG	ulm	1	Goblet	2.51426e-17	8.47704
TTACTGTGTCGTCTCT	ulm	1	Goblet	5.67994e-20	9.16269
TTAGGCACAAGATGTA	ulm	1	Goblet	5.40532e-37	12.7402
TTAGGCACAGAATCGG	ulm	1	Goblet	1.19944e-45	14.2271
TTAGGCATCTTGAGCA	ulm	1	Goblet	7.40942e-16	8.07211
TTAGGGTCACTGCGTG	ulm	2	Goblet_Paneth	4.40841e-09	18.1967
TTAGGGTTCACCTCGT	ulm	1	Goblet	1.22946e-17	8.56029
TTAGTCTTCGGACTTA	ulm	1	Goblet	7.68669e-13	7.17264
TTATTGCCAAAGCTAA	ulm	1	Goblet	1.97952e-24	10.2173
TTATTGCGTAAGATTG	ulm	1	Goblet	1.51566e-09	6.04632
TTCACGCGTGCGCTCA	ulm	1	Goblet	2.00029e-55	15.7445
TTCAGGATCCTGGGTG	ulm	1	Goblet	7.39104e-30	11.3739
TTCCGGTCATGCCGCA	ulm	1	Goblet	5.27826e-08	5.44434
TTCCGGTGTATTGGCT	ulm	1	Goblet	1.76974e-10	6.38436
TTCCGGTTCTCGCTTG	ulm	1	Goblet	2.91831e-09	5.93958
TTCCTAAGTAGTACGG	ulm	1	Goblet	5.4358e-38	12.92
TTCCTCTCACACCTGG	ulm	1	Goblet	6.01215e-20	9.15652
TTCCTCTGTCGCTTGG	ulm	1	Goblet	4.41232e-33	12.0099
TTCCTTCAGTGCAGGT	ulm	1	Goblet	3.27625e-21	9.46722
TTCGGTCGTTGGGATG	ulm	1	Goblet	4.45179e-43	13.8018
TTCGGTCTCACCTGGG	ulm	1	Goblet	6.46221e-09	5.80756
TTCGGTCTCTTCTGGC	ulm	1	Goblet	2.23907e-31	11.6777
TTCTAACGTTACCTTT	ulm	1	Goblet	3.70838e-13	7.27206
TTCTAACTCAGACATC	ulm	1	Goblet	3.084e-20	9.2287
TTCTAACTCCTGTTGC	ulm	1	Goblet	3.63353e-11	6.62305
TTCTAACTCTCTTAAC	ulm	1	Goblet	8.07686e-15	7.774
TTCTAGTGTCGACGCT	ulm	1	Goblet	6.63106e-11	6.53334
TTCTAGTTCGCTATTT	ulm	1	Goblet	2.78683e-41	13.4967
TTCTGTACACAATGTC	ulm	1	Goblet	9.73577e-29	11.1449
TTCTGTAGTTCAGCTA	ulm	1	Goblet	2.51409e-30	11.4684
TTCTGTATCGTGCATA	ulm	1	Goblet	4.09227e-06	4.60828
TTCTTCCAGAAGCGGG	ulm	1	Goblet	2.44662e-11	6.68141
TTCTTGAGTACAATAG	ulm	1	Goblet	6.8523e-40	13.2559
TTCTTGAGTGTTTGCA	ulm	1	Goblet	3.75887e-23	9.92597
TTCTTGATCTTTGCGC	ulm	1	Goblet	3.24258e-13	7.29023
TTGAACGAGACTAGAT	ulm	1	Goblet	1.39763e-35	12.4812
TTGATGGTCAACGAGG	ulm	1	Goblet	1.40589e-28	11.1119
TTGATGGTCCACCTCA	ulm	1	Goblet	2.20453e-25	10.4295
TTGCATTCACCCTAAA	ulm	1	Goblet	6.74144e-27	10.7581
TTGCCTGCACCAGACC	ulm	1	Goblet	0.00389734	2.88678
TTGCGTCAGCGTGCCT	ulm	1	Goblet	2.53337e-29	11.2651
TTGCGTCTCGTAGTCA	ulm	1	Goblet	2.35737e-22	9.73998
TTGCTGCAGCCAGTAG	ulm	1	Goblet	1.76222e-20	9.28879
TTGGATGAGCACACAG	ulm	1	Goblet	8.24084e-44	13.9243
TTGGGATAGCCATCCG	ulm	1	Goblet	3.1811e-18	8.71552
TTGGGATTCCGAGTGC	ulm	1	Goblet	2.33836e-07	5.1725
TTGGTTTCAACCCTAA	ulm	1	Goblet	1.29079e-27	10.9106
TTGTGGAAGGCAGGGA	ulm	1	Goblet	4.61044e-17	8.40585
TTGTTCAGTCTCACGG	ulm	1	Goblet	9.51352e-36	12.5121
TTGTTCAGTTTGTTGG	ulm	1	Goblet	7.42127e-13	7.17747
TTGTTCATCATTGAGC	ulm	1	Goblet	3.54807e-49	14.7921
TTGTTGTTCGACTCCT	ulm	1	Goblet	2.11825e-09	5.99201
TTGTTTGAGATGGTCG	ulm	1	Goblet	1.75451e-09	6.02263
TTGTTTGAGGCTAGCA	ulm	2	Goblet_Paneth	4.7954e-10	17.9861
TTTACGTAGGTTCTAC	ulm	1	Goblet	5.00392e-12	6.91085
TTTACGTTCCATCCGT	ulm	1	Goblet	3.99598e-34	12.2087
TTTACTGTCAGTAGGG	ulm	2	Goblet_Tuft	2.08406e-06	6.71688
TTTAGTCTCGCGTCGA	ulm	1	Goblet	7.62446e-20	9.1307
TTTATGCTCGACACTA	ulm	1	Goblet	7.16974e-48	14.5855
TTTCACAAGATCACCT	ulm	1	Goblet	2.35831e-37	12.8054
TTTCACACACAGAGAC	ulm	1	Goblet	1.08979e-48	14.7153
TTTCACACAGCCATTA	ulm	1	Goblet	6.2563e-31	11.5892
TTTCAGTAGGCACTCC	ulm	1	Goblet	0.0124793	2.49858
TTTCATGTCGGCTATA	ulm	1	Goblet	2.10466e-57	16.0346
TTTCATGTCTACCACC	ulm	1	Goblet	2.48101e-45	14.1755
TTTCCTCGTAAGGCCA	ulm	1	Goblet	2.48812e-31	11.6686
TTTCGATAGTAAAGCT	ulm	1	Goblet	1.56132e-38	13.0167
TTTCGATTCCATGCAA	ulm	1	Goblet	9.3333e-27	10.7279
TTTGATCGTGACAGGT	ulm	1	Goblet	3.4321e-34	12.2212
TTTGATCTCTTTGCTA	ulm	1	Goblet	4.66565e-21	9.43
TTTGGAGAGGATGTTA	ulm	1	Goblet	6.92087e-11	6.52691
TTTGGAGGTTAGTCGT	ulm	1	Goblet	2.17694e-05	4.24722
TTTGGTTGTACGTTCA	ulm	1	Goblet	5.42219e-33	11.9926
TTTGGTTTCTCTTAAC	ulm	1	Goblet	1.08539e-37	12.8661
TTTGTTGAGACGACTG	ulm	2	Goblet_Paneth	9.23364e-08	23.2167
TTTGTTGAGTCTAGAA	ulm	1	Goblet	3.79875e-30	11.4324
TTTGTTGTCGGCCCAA	ulm	2	Goblet_Paneth	0.0196819	5.0237
AAAGAACAGGAGAATG	ulm	3	Paneth_Progenitor.early_Stem	0.00749552	2.8848
ACTTCCGCACAACGAG	ulm	1	Paneth	0.00613886	2.74064
AGACCCGCAGTATGAA	ulm	2	Paneth_Transit.amplifying	0.000534803	4.79633
AGACTCACATATCTCT	ulm	1	Paneth	3.16998e-30	11.4482
AGCCACGAGCTCCATA	ulm	1	Paneth	2.67085e-07	5.14757
ATCCTATAGGCCGCTT	ulm	1	Paneth	1.8518e-07	5.21598
ATTCCTAGTCTACAGT	ulm	1	Paneth	9.05284e-56	15.7954
CAGGCCAAGTCTTCCC	ulm	2	Paneth_Progenitor.late.1	1.6842e-08	8.19624
CATCCCAGTGACTCGC	ulm	2	Paneth_Transit.amplifying	0.0137103	3.56182
CGCCATTTCTCTTGCG	ulm	2	Paneth_Progenitor.early	0.000392967	3.86118
CGGGTCAGTCAAAGAT	ulm	2	Paneth_Progenitor.early	0.00101451	4.26836
CGTGTCTGTGCACATT	ulm	1	Paneth	0.0281006	2.19608
GACATCAGTTCCTAAG	ulm	2	Paneth_Progenitor.early	0.000661364	3.40644
GAGTCTATCGACATTG	ulm	1	Paneth	4.79399e-132	24.6884
GCACATACAAATGAAC	ulm	1	Paneth	6.76453e-68	17.4965
GCAGCTGTCTCTGACC	ulm	1	Paneth	0.0357406	2.10005
GGCTTGGAGCCACCGT	ulm	1	Paneth	7.53597e-69	17.6236
GGGTAGATCTAGCAAC	ulm	1	Paneth	1.29563e-18	8.8172
GTATTTCAGAGCAACC	ulm	1	Paneth	1.904e-12	7.04705
GTCAGCGAGGTAGATT	ulm	1	Paneth	3.41798e-84	19.5604
GTCAGCGCAGTGGTGA	ulm	1	Paneth	0.00104456	3.27886
TAACACGTCTGGACCG	ulm	2	Paneth_Progenitor.late.1	0.00704058	9.92048
TCATGGAGTACTGACT	ulm	1	Paneth	5.0174e-38	12.9262
TGCGACGGTATCACCA	ulm	1	Paneth	0.0244965	2.24947
AAAGGATAGGTTCACT	ulm	1	Progenitor.early	0.00990121	2.57958
AAAGGATAGTTGGAGC	ulm	1	Progenitor.early	9.81799e-05	3.89606
AAAGGATTCATGAGGG	ulm	1	Progenitor.early	0.00920191	2.60478
AAAGGGCAGTATAACG	ulm	1	Progenitor.early	2.48006e-06	4.71151
AAAGGGCTCACCATCC	ulm	1	Progenitor.early	6.25674e-07	4.98518
AAAGGTAGTACGACAG	ulm	1	Progenitor.early	0.00184255	3.11504
AAAGGTAGTCGTTCAA	ulm	1	Progenitor.early	0.000263456	3.64965
AAAGTCCAGGAAACGA	ulm	1	Progenitor.early	0.00448482	2.84229
AAAGTCCGTCTACGAT	ulm	1	Progenitor.early	0.00010919	3.8702
AAAGTCCTCCAGGACC	ulm	1	Progenitor.early	0.00631148	2.73151
AAATGGATCCAATCTT	ulm	1	Progenitor.early	9.13229e-06	4.43823
AACAGGGCACAATTCG	ulm	1	Progenitor.early	8.43081e-06	4.45543
AACAGGGCAGGAACCA	ulm	1	Progenitor.early	0.00904653	2.61062
AACAGGGTCGACCATA	ulm	1	Progenitor.early	0.00151261	3.17282
AACCAACTCAACACGT	ulm	1	Progenitor.early	0.00173978	3.13194
AACCATGGTGGAACCA	ulm	1	Progenitor.early	3.05506e-08	5.54106
AACCCAAAGGTCACTT	ulm	2	Progenitor.early_Transit.amplifying	0.0328799	2.15349
AACCTTTAGGTGGTTG	ulm	1	Progenitor.early	0.0482104	1.97566
AACGGGATCGTCAACA	ulm	1	Progenitor.early	0.00481321	2.81968
AAGACAAAGATGCTTC	ulm	1	Progenitor.early	1.54931e-07	5.249
AAGACAACATGAGGGT	ulm	2	Progenitor.early_Transit.amplifying	0.00595476	3.04515
AAGCATCAGTCGAGGT	ulm	2	Progenitor.early_Transit.amplifying	0.0153155	2.43759
AAGCATCCATCGTTCC	ulm	2	Progenitor.early_Transit.amplifying	0.0067982	2.74162
AAGCATCGTTCAAGTC	ulm	1	Progenitor.early	0.000128264	3.83073
AAGCCATAGCAGCCCT	ulm	1	Progenitor.early	0.000702069	3.38945
AAGCGAGAGTTTGAGA	ulm	2	Progenitor.early_Transit.amplifying	0.0236374	2.77172
AAGCGAGTCGGCATTA	ulm	2	Progenitor.early_Transit.amplifying	0.043494	2.01932
AAGCGTTCAAGGCCTC	ulm	1	Progenitor.early	6.03849e-05	4.0124
AAGGAATCAAGCGCTC	ulm	2	Progenitor.early_Transit.amplifying	0.0142895	2.86084
AAGGAATCATGACGAG	ulm	1	Progenitor.early	0.000267557	3.64568
AAGGTAAGTGGTCTCG	ulm	1	Progenitor.early	5.90983e-06	4.53115
AAGTACCTCTGCTTAT	ulm	1	Progenitor.early	0.00612804	2.74122
AAGTGAACACGCTGTG	ulm	1	Progenitor.early	0.000317942	3.60103
AAGTGAACATGACTAC	ulm	2	Progenitor.early_Transit.amplifying	0.00128319	3.72739
AATAGAGAGATGTTCC	ulm	1	Progenitor.early	0.00052668	3.46753
AATGACCCAGCGTACC	ulm	2	Progenitor.early_Progenitor.late.1	0.0227469	2.28811
AATGACCGTACACGCC	ulm	2	Progenitor.early_Transit.amplifying	0.00640875	2.75042
AATGCCACACTGGCCA	ulm	1	Progenitor.early	0.0485958	1.97228
AATGCCAGTTAAGGGC	ulm	1	Progenitor.early	0.00958224	2.59087
AATGGAAAGAGTACCG	ulm	1	Progenitor.early	0.0345833	2.11339
AATGGCTCATACGCAT	ulm	2	Progenitor.early_Transit.amplifying	0.021278	2.31999
AATTCCTGTTATCTTC	ulm	2	Progenitor.early_Transit.amplifying	0.0280216	2.20705
AATTTCCAGACCGCCT	ulm	1	Progenitor.early	0.00206478	3.08127
AATTTCCCAGGAGACT	ulm	1	Progenitor.early	2.24392e-05	4.24041
ACAAAGAGTTCTGAGT	ulm	1	Progenitor.early	4.28948e-06	4.59847
ACACCAATCCGTAGGC	ulm	1	Progenitor.early	0.00313922	2.95423
ACACGCGAGTGCGCTC	ulm	1	Progenitor.early	0.0452722	2.00228
ACACTGAAGCACTCTA	ulm	1	Progenitor.early	0.00387375	2.8887
ACAGGGAAGTCGAATA	ulm	1	Progenitor.early	0.000890681	3.3236
ACAGGGATCACGAACT	ulm	2	Progenitor.early_Transit.amplifying	0.000129306	3.96452
ACATCCCAGGGATCGT	ulm	1	Progenitor.early	4.34457e-06	4.59581
ACATCCCCAATAAGGT	ulm	1	Progenitor.early	0.00841725	2.63519
ACATCCCCAGAACTTC	ulm	1	Progenitor.early	0.001323	3.21152
ACATCGAGTGGATCGA	ulm	1	Progenitor.early	0.0383135	2.07166
ACATTTCAGGACTAAT	ulm	2	Progenitor.early_Transit.amplifying	0.00993775	2.63818
ACATTTCGTTGTTTGG	ulm	1	Progenitor.early	0.0015699	3.162
ACCACAACAACAACAA	ulm	1	Progenitor.early	0.00643416	2.72516
ACCACAATCAAACTGC	ulm	2	Progenitor.early_Transit.amplifying	0.0085725	2.75654
ACCATTTGTTCTTGTT	ulm	1	Progenitor.early	0.00076321	3.36647
ACCCAAACAATCACGT	ulm	1	Progenitor.early	1.81286e-05	4.28811
ACCCAAACAGTCGTTA	ulm	1	Progenitor.early	0.000773764	3.36268
ACCCAAACATAGGCGA	ulm	1	Progenitor.early	0.00221413	3.0604
ACCCTCACATACAGGG	ulm	1	Progenitor.early	1.11191e-06	4.87265
ACCCTTGTCAATCTTC	ulm	1	Progenitor.early	0.00750892	2.67374
ACCTGAAAGGTGGTTG	ulm	1	Progenitor.early	0.000655891	3.40807
ACGATCAAGTTACTCG	ulm	2	Progenitor.early_Transit.amplifying	0.00390032	3.38051
ACGATCACATAGAATG	ulm	1	Progenitor.early	0.0228764	2.27572
ACGATCAGTGATGGCA	ulm	1	Progenitor.early	0.00473214	2.82513
ACGATGTTCTGGGTCG	ulm	1	Progenitor.early	0.00628544	2.73288
ACGGAAGGTCCGATCG	ulm	1	Progenitor.early	2.17104e-07	5.18638
ACGGAAGTCCCTGGTT	ulm	1	Progenitor.early	0.0351171	2.10719
ACGGTCGCACAGCATT	ulm	1	Progenitor.early	0.0254599	2.23457
ACGGTCGTCGGTTGTA	ulm	2	Progenitor.early_Transit.amplifying	0.0121958	2.53167
ACGGTTAGTGCCTACG	ulm	1	Progenitor.early	0.044108	2.01323
ACGTAACTCTCTTAAC	ulm	1	Progenitor.early	6.68674e-05	3.98824
ACGTAGTTCCTACGGG	ulm	1	Progenitor.early	0.0454928	2.00023
ACGTTCCCATGGCCCA	ulm	1	Progenitor.early	0.000362466	3.56679
ACGTTCCGTAGAGATT	ulm	1	Progenitor.early	0.000464137	3.50139
ACTACGACAGTGACCC	ulm	1	Progenitor.early	0.000140448	3.80832
ACTACGATCTTCGTAT	ulm	1	Progenitor.early	0.0118641	2.51646
ACTATGGCACCCTGTT	ulm	1	Progenitor.early	0.00108352	3.2685
ACTCCCACACCGGCTA	ulm	1	Progenitor.early	0.000145118	3.80022
ACTCCCACAGGTCCCA	ulm	1	Progenitor.early	5.80905e-06	4.53479
ACTCCCATCGCATGAT	ulm	2	Progenitor.early_Transit.amplifying	0.00695677	3.40082
ACTCTCGAGGTGCAGT	ulm	1	Progenitor.early	0.0265316	2.21855
ACTGCAATCCGTTGGG	ulm	1	Progenitor.early	0.0497718	1.96207
ACTTAGGCAGAAGTTA	ulm	1	Progenitor.early	0.000163251	3.77091
ACTTAGGTCAGCTTGA	ulm	1	Progenitor.early	0.0177932	2.37015
ACTTATCCAAGTTCGT	ulm	1	Progenitor.early	0.00223323	3.05783
ACTTCCGAGAGCCGAT	ulm	2	Progenitor.early_Transit.amplifying	0.0139479	2.59393
AGAACAAAGGAAACGA	ulm	1	Progenitor.early	0.0434378	2.01964
AGAAGCGCAGGCCTGT	ulm	1	Progenitor.early	0.000202541	3.71671
AGAAGCGCATCCAACA	ulm	1	Progenitor.early	0.015828	2.41312
AGAAGTATCCACGGGT	ulm	1	Progenitor.early	0.0248745	2.24356
AGACCATCAGTCGAGA	ulm	1	Progenitor.early	7.64204e-05	3.95641
AGACCATGTGAGTGAC	ulm	1	Progenitor.early	0.00115358	3.25072
AGACCCGAGTTGAAAC	ulm	2	Progenitor.early_Transit.amplifying	0.00310832	3.15301
AGACCCGTCGGTCATA	ulm	1	Progenitor.early	0.0306363	2.16196
AGACTCATCGCAACAT	ulm	1	Progenitor.early	0.0267133	2.21589
AGAGAGCCACTAGGTT	ulm	2	Progenitor.early_Transit.amplifying	0.00887391	2.67167
AGAGAGCGTAGAGACC	ulm	1	Progenitor.early	1.46517e-06	4.8178
AGAGCAGAGGACAAGA	ulm	1	Progenitor.early	0.00227073	3.05283
AGAGCCCAGAGTCAGC	ulm	2	Progenitor.early_Transit.amplifying	0.0218947	2.47644
AGATAGAAGTGATAGT	ulm	1	Progenitor.early	0.000166758	3.7656
AGATAGACAGCTTCGG	ulm	2	Progenitor.early_Transit.amplifying	0.00348864	3.04315
AGATCCAAGATCCAAA	ulm	2	Progenitor.early_Transit.amplifying	0.0235998	2.45937
AGATCCACAAAGGTTA	ulm	1	Progenitor.early	0.000201148	3.71845
AGATCGTAGAGACAAG	ulm	1	Progenitor.early	0.00195158	3.09803
AGATCGTAGGTAGCCA	ulm	1	Progenitor.early	0.0257771	2.22977
AGATGAAGTCTAGTGT	ulm	1	Progenitor.early	0.0290244	2.18336
AGATGCTGTCGTTGGC	ulm	2	Progenitor.early_Transit.amplifying	0.0152783	2.42679
AGCCAATAGCAGGTCA	ulm	1	Progenitor.early	0.000337051	3.58582
AGCCACGCAGCTGCCA	ulm	2	Progenitor.early_Transit.amplifying	0.0200054	2.49076
AGCGATTGTTCGCGTG	ulm	2	Progenitor.early_Transit.amplifying	0.00490908	2.81685
AGCGCCAAGGGAGGTG	ulm	1	Progenitor.early	0.0444173	2.01029
AGCGCTGGTAGTACGG	ulm	1	Progenitor.early	3.85923e-05	4.11693
AGCGTCGCACAAGTGG	ulm	1	Progenitor.early	0.0308027	2.15981
AGCGTCGCACGTTCGG	ulm	1	Progenitor.early	0.0375882	2.07949
AGCTCAACAGAGTCTT	ulm	1	Progenitor.early	8.8918e-05	3.92002
AGCTCAAGTCAGACTT	ulm	1	Progenitor.early	0.00815137	2.64607
AGCTTCCAGGGACCAT	ulm	2	Progenitor.early_Transit.amplifying	0.000559963	3.98873
AGCTTCCGTATACAGA	ulm	1	Progenitor.early	0.00054376	3.45894
AGGACGAAGCACTAGG	ulm	1	Progenitor.early	0.00424215	2.85999
AGGATAAAGTCCGCGT	ulm	1	Progenitor.early	8.8527e-06	4.44493
AGGATAATCATACAGC	ulm	2	Progenitor.early_Transit.amplifying	0.0142553	2.64365
AGGCCACGTCGAGCTC	ulm	2	Progenitor.early_Transit.amplifying	0.0277307	2.24995
AGGCTGCAGCTCTATG	ulm	1	Progenitor.early	0.0354851	2.10296
AGGCTGCGTGCTATTG	ulm	1	Progenitor.early	0.00627361	2.7335
AGGGAGTCAAAGCGTG	ulm	1	Progenitor.early	0.0114472	2.52904
AGGGAGTGTGAGTCAG	ulm	1	Progenitor.early	3.00504e-06	4.67218
AGGGTCCAGATAACGT	ulm	1	Progenitor.early	0.00336016	2.93316
AGGGTCCAGGGATGTC	ulm	1	Progenitor.early	0.00780011	2.66095
AGGGTGATCTCATGCC	ulm	2	Progenitor.early_Transit.amplifying	0.00293196	2.97647
AGGTAGGCAATAAGGT	ulm	1	Progenitor.early	0.0289819	2.18393
AGGTAGGCAGATAAAC	ulm	1	Progenitor.early	0.0107908	2.54971
AGGTCATCAGATCACT	ulm	1	Progenitor.early	0.017214	2.38236
AGGTCATGTCTGTGCG	ulm	1	Progenitor.early	0.0133315	2.47507
AGGTGTTTCGCAACAT	ulm	1	Progenitor.early	7.18577e-05	3.97112
AGGTTACAGACGGAAA	ulm	1	Progenitor.early	1.68314e-05	4.30459
AGGTTGTCATATCTGG	ulm	1	Progenitor.early	0.0127176	2.49187
AGGTTGTTCGTAGTGT	ulm	1	Progenitor.early	0.00704673	2.69498
AGTAACCCACTTGACA	ulm	1	Progenitor.early	0.000124157	3.83874
AGTACCACAATCCTTT	ulm	1	Progenitor.early	1.51258e-05	4.32822
AGTACCAGTCGGTACC	ulm	1	Progenitor.early	0.0296458	2.17499
AGTACTGGTGCTCCGA	ulm	1	Progenitor.early	0.000465768	3.50045
AGTACTGTCGTTCGCT	ulm	1	Progenitor.early	0.0114729	2.52826
AGTAGCTAGAGTCCGA	ulm	1	Progenitor.early	1.59488e-05	4.31652
AGTAGCTTCTCCCATG	ulm	2	Progenitor.early_Transit.amplifying	0.0187092	2.48381
AGTAGTCAGGAGGTTC	ulm	1	Progenitor.early	0.000292234	3.62291
AGTAGTCAGGCCCGTT	ulm	2	Progenitor.early_Transit.amplifying	0.00650067	3.24811
AGTAGTCAGTTGCTGT	ulm	2	Progenitor.early_Transit.amplifying	0.00609976	2.78786
AGTCATGCAACCGCCA	ulm	1	Progenitor.early	0.0261788	2.22376
AGTGACTGTATGGAGC	ulm	1	Progenitor.early	0.00228249	3.05128
AGTGCCGGTGTCTTGA	ulm	1	Progenitor.early	0.00345604	2.92441
AGTTCCCAGCCTGAGA	ulm	2	Progenitor.early_Transit.amplifying	0.0190041	2.34946
AGTTCCCAGGGCAGGA	ulm	1	Progenitor.early	0.00950674	2.59359
AGTTCGAAGGCCACTC	ulm	1	Progenitor.early	0.00410715	2.87024
ATACCGAGTCGTTATG	ulm	2	Progenitor.early_Transit.amplifying	0.0269446	2.22661
ATACCGATCCGTTGGG	ulm	2	Progenitor.early_Transit.amplifying	0.0220817	2.2892
ATACCTTAGCACCGAA	ulm	1	Progenitor.early	0.00189472	3.10679
ATACCTTCATCCTTCG	ulm	1	Progenitor.early	0.0135549	2.46913
ATACCTTTCGATTGAC	ulm	1	Progenitor.early	0.00420843	2.86252
ATACTTCAGGGTGGGA	ulm	1	Progenitor.early	0.0219153	2.29206
ATAGACCAGCAGCGAT	ulm	1	Progenitor.early	0.000575952	3.4434
ATAGAGAGTCCAGAAG	ulm	1	Progenitor.early	0.00053054	3.46557
ATAGAGATCTAGTGAC	ulm	1	Progenitor.early	0.00957938	2.59097
ATATCCTAGAGCCGAT	ulm	1	Progenitor.early	0.00275758	2.99402
ATATCCTTCGTAGGAG	ulm	1	Progenitor.early	0.0202677	2.32159
ATATCCTTCTCAATCT	ulm	2	Progenitor.early_Transit.amplifying	0.0306893	2.18848
ATCACAGAGCAATAAC	ulm	1	Progenitor.early	0.025673	2.23134
ATCACGATCCCTTTGG	ulm	1	Progenitor.early	0.0258335	2.22892
ATCATTCCAACTACGT	ulm	2	Progenitor.early_Transit.amplifying	0.0354699	2.12862
ATCATTCTCAGGAAAT	ulm	2	Progenitor.early_Transit.amplifying	0.00976313	2.59208
ATCCACCCACGTCGGT	ulm	1	Progenitor.early	0.00104061	3.27993
ATCCCTGAGTGTTCCA	ulm	1	Progenitor.early	0.000128319	3.83062
ATCCCTGTCAAAGCCT	ulm	1	Progenitor.early	0.0136051	2.46781
ATCGTCCAGACTCAAA	ulm	1	Progenitor.early	0.00294455	2.97394
ATCGTGACAGCAGTAG	ulm	1	Progenitor.early	0.00618989	2.73792
ATCTCTACATCACAGT	ulm	1	Progenitor.early	0.025451	2.2347
ATCTTCAAGTATGACA	ulm	2	Progenitor.early_Transit.amplifying	0.00454307	3.13394
ATGAGGGAGCAGAAAG	ulm	2	Progenitor.early_Transit.amplifying	0.00810024	3.49646
ATGAGGGTCAACTACG	ulm	1	Progenitor.early	8.14878e-07	4.93377
ATGAGTCAGACAAGCC	ulm	1	Progenitor.early	3.91438e-05	4.11366
ATGAGTCGTCATGGCC	ulm	1	Progenitor.early	0.000554086	3.45386
ATGATCGCAGTGGGTA	ulm	1	Progenitor.early	0.0172234	2.38216
ATGCATGGTCGTACAT	ulm	1	Progenitor.early	0.0303103	2.16621
ATGCATGTCTCTTCAA	ulm	1	Progenitor.early	1.62748e-08	5.65053
ATGCCTCAGGACGCTA	ulm	1	Progenitor.early	0.000102071	3.88662
ATGCCTCAGTCATGCT	ulm	1	Progenitor.early	0.0130611	2.48238
ATGCCTCCACGCTATA	ulm	2	Progenitor.early_Progenitor.late.1	0.0249289	2.42715
ATGCGATAGTAGGCCA	ulm	1	Progenitor.early	0.0101218	2.57195
ATGCGATAGTGGATAT	ulm	1	Progenitor.early	0.00152905	3.16967
ATGGAGGCAATGGGTG	ulm	1	Progenitor.early	0.00695919	2.69915
ATGGGAGGTACAGAGC	ulm	1	Progenitor.early	0.0229707	2.27415
ATGGGAGGTACGATCT	ulm	1	Progenitor.early	0.00378788	2.89574
ATGGGTTCAGCCCAGT	ulm	1	Progenitor.early	1.05546e-05	4.40693
ATGGTTGAGCGGGTAT	ulm	2	Progenitor.early_Transit.amplifying	0.0248596	2.7044
ATGGTTGTCTACCAGA	ulm	1	Progenitor.early	0.000970186	3.29966
ATGTCCCTCAAGTAAG	ulm	1	Progenitor.early	0.0017661	3.12752
ATGTCTTCAAGTGGCA	ulm	2	Progenitor.early_Transit.amplifying	0.0106542	2.80069
ATGTCTTGTGACCTGC	ulm	1	Progenitor.early	0.000791456	3.35642
ATTACCTTCTGAGCAT	ulm	1	Progenitor.early	0.00142243	3.19063
ATTATCCTCTACCTTA	ulm	2	Progenitor.early_Transit.amplifying	0.020859	2.66872
ATTCACTAGGTATCTC	ulm	2	Progenitor.early_Transit.amplifying	0.00141048	3.228
ATTCACTAGTGGTTCT	ulm	1	Progenitor.early	0.000266072	3.64711
ATTCAGGCATCTCAAG	ulm	1	Progenitor.early	6.98218e-08	5.39423
ATTCAGGCATTCTGTT	ulm	1	Progenitor.early	0.00357112	2.9142
ATTCATCTCACTTTGT	ulm	1	Progenitor.early	1.78249e-06	4.77846
ATTCCCGGTTCTCTCG	ulm	1	Progenitor.early	1.14185e-05	4.38983
ATTCTACGTTAAGAAC	ulm	1	Progenitor.early	0.0141565	2.45354
ATTCTTGGTGCCTAAT	ulm	1	Progenitor.early	6.98253e-06	4.49575
ATTCTTGGTTCACGAT	ulm	1	Progenitor.early	4.24522e-05	4.09488
ATTCTTGTCCGGACTG	ulm	2	Progenitor.early_Transit.amplifying	0.00660187	2.7567
ATTCTTGTCCGTCCTA	ulm	1	Progenitor.early	1.12275e-06	4.87073
ATTGTTCCACTTGTGA	ulm	1	Progenitor.early	4.652e-05	4.0736
ATTTCACCACAGAAGC	ulm	1	Progenitor.early	0.00188929	3.10764
ATTTCACTCGTCGATA	ulm	1	Progenitor.early	0.000126108	3.8349
CAAAGAAAGCCGTAAG	ulm	1	Progenitor.early	0.00306653	2.96145
CAAAGAACAGGTTCCG	ulm	1	Progenitor.early	5.09261e-05	4.05247
CAAAGAATCCTGCTAC	ulm	1	Progenitor.early	0.0264243	2.22013
CAACCAACATGACGGA	ulm	1	Progenitor.early	3.59934e-05	4.133
CAACCAATCTGCTGAA	ulm	1	Progenitor.early	0.00357799	2.9136
CAACGATGTGTTGATC	ulm	1	Progenitor.early	0.00210446	3.07559
CAACGATTCAAGATAG	ulm	1	Progenitor.early	0.0279266	2.19852
CAACGGCAGGAACGTC	ulm	2	Progenitor.early_Transit.amplifying	0.0176069	2.4572
CAAGACTTCGGCTGTG	ulm	1	Progenitor.early	0.0173264	2.37996
CAAGAGGAGCGCCTTG	ulm	1	Progenitor.early	0.00558847	2.77138
CAAGGGAAGGTTCATC	ulm	1	Progenitor.early	0.0198352	2.32969
CAAGGGACAAATTGGA	ulm	1	Progenitor.early	0.00172988	3.13361
CAAGGGACAAGAGTTA	ulm	2	Progenitor.early_Transit.amplifying	0.0158254	3.07042
CAAGGGACATCAACCA	ulm	1	Progenitor.early	0.00133364	3.20922
CAAGGGAGTTTACTTC	ulm	1	Progenitor.early	0.0198544	2.32933
CAATACGCAGCTACCG	ulm	1	Progenitor.early	0.000155041	3.78378
CACAGGCTCAACCCGG	ulm	1	Progenitor.early	0.0454875	2.00028
CACATGACAGTACTAC	ulm	1	Progenitor.early	5.41042e-06	4.54979
CACCAAACAGCTATTG	ulm	2	Progenitor.early_Transit.amplifying	0.00421059	2.96011
CACCGTTGTGAGACGT	ulm	1	Progenitor.early	0.0101891	2.56966
CACGAATAGATCGACG	ulm	1	Progenitor.early	0.0262059	2.22336
CACGAATAGCAATTCC	ulm	2	Progenitor.early_Transit.amplifying	0.0123172	3.48729
CACGAATCATCCCACT	ulm	1	Progenitor.early	0.00290536	2.97805
CACGTTCAGCACTAAA	ulm	1	Progenitor.early	2.59161e-05	4.20793
CACTGGGAGGTCTGGA	ulm	1	Progenitor.early	9.07137e-05	3.9152
CACTGGGGTATCCCAA	ulm	1	Progenitor.early	0.0291454	2.18172
CACTGTCTCACAACCA	ulm	2	Progenitor.early_Transit.amplifying	0.00854306	2.78351
CACTGTCTCCGTGGGT	ulm	1	Progenitor.early	0.0462754	1.99303
CACTTCGAGGTGCAGT	ulm	2	Progenitor.early_Transit.amplifying	0.00108933	3.26769
CAGAGCCGTTGCGAAG	ulm	1	Progenitor.early	0.0029944	2.96878
CAGATCACAGGAATAT	ulm	1	Progenitor.early	0.000848829	3.33701
CAGATCATCATGAGTC	ulm	1	Progenitor.early	0.00215263	3.06884
CAGATTGCACGACGAA	ulm	1	Progenitor.early	0.000543252	3.45919
CAGCACGTCCGTTGAA	ulm	1	Progenitor.early	0.0341708	2.11824
CAGCAGCGTTTAGACC	ulm	1	Progenitor.early	0.0029953	2.96869
CAGCCAGCATACTGAC	ulm	1	Progenitor.early	0.00333723	2.93529
CAGCCAGTCTTTACAC	ulm	2	Progenitor.early_Transit.amplifying	0.00278285	3.01665
CAGCGTGAGAGGTCAC	ulm	1	Progenitor.early	0.000620806	3.42305
CAGCGTGTCGTGGCGT	ulm	1	Progenitor.early	4.79487e-06	4.57517
CAGCGTGTCTTCCACG	ulm	1	Progenitor.early	7.50845e-09	5.78232
CAGGCCAGTGAAAGTT	ulm	1	Progenitor.early	0.0309225	2.15826
CAGGCCATCCGTGGCA	ulm	1	Progenitor.early	1.63263e-07	5.23932
CAGGGCTTCTAGGCCG	ulm	2	Progenitor.early_Transit.amplifying	0.00291027	3.00061
CAGGTATTCGATGGAG	ulm	1	Progenitor.early	0.0354194	2.10371
CAGTGCGGTTCATCGA	ulm	2	Progenitor.early_Transit.amplifying	0.0193564	2.34467
CAGTTCCTCAATGTCG	ulm	1	Progenitor.early	0.000123566	3.83991
CATAAGCTCACGATAC	ulm	1	Progenitor.early	0.0126755	2.49305
CATAAGCTCTAGCAAC	ulm	1	Progenitor.early	3.20886e-05	4.15933
CATACAGAGGATGTTA	ulm	1	Progenitor.early	0.00115415	3.25058
CATACCCAGGATATGT	ulm	1	Progenitor.early	0.00110401	3.26319
CATACCCAGGCTAAAT	ulm	1	Progenitor.early	0.0026747	3.00332
CATACTTAGCAGAAAG	ulm	3	Progenitor.early_Progenitor.late.1_Transit.amplifying	0.0234763	2.27111
CATACTTTCGGCACTG	ulm	1	Progenitor.early	0.000101381	3.88827
CATCAAGGTCTTACAG	ulm	1	Progenitor.early	0.00130605	3.21523
CATCAAGTCCGATGCG	ulm	1	Progenitor.early	0.0421837	2.03187
CATCAAGTCGGACAAG	ulm	1	Progenitor.early	0.000164552	3.76893
CATCCACGTGTTACTG	ulm	1	Progenitor.early	2.83782e-05	4.18735
CATCCCAAGTAGTCCT	ulm	1	Progenitor.early	5.46338e-07	5.01138
CATCCCAAGTGGATTA	ulm	1	Progenitor.early	6.36824e-09	5.81002
CATCCCACATGTTCGA	ulm	2	Progenitor.early_Progenitor.late.2	0.0119435	2.6378
CATCCCAGTTCATCGA	ulm	1	Progenitor.early	1.97709e-07	5.20382
CATCCGTCAGATCATC	ulm	1	Progenitor.early	0.00735856	2.68052
CATCCGTTCGCATTAG	ulm	1	Progenitor.early	0.00812956	2.64698
CATCGCTAGTATGCAA	ulm	1	Progenitor.early	9.38922e-05	3.90687
CATCGCTGTTATTCCT	ulm	2	Progenitor.early_Transit.amplifying	0.0125344	2.62248
CATCGGGCATCTTAGG	ulm	1	Progenitor.early	7.85297e-05	3.94989
CATCGTCCATGACCCG	ulm	1	Progenitor.early	0.00050294	3.47992
CATGCAAAGTGGTTCT	ulm	1	Progenitor.early	0.00878937	2.62047
CATGCCTGTGGACCTC	ulm	1	Progenitor.early	1.73178e-05	4.29827
CATTCCGAGAAGCGGG	ulm	1	Progenitor.early	0.00248722	3.02538
CATTCCGTCAACACCA	ulm	1	Progenitor.early	0.0197653	2.33101
CATTCCGTCTCTGACC	ulm	2	Progenitor.early_Transit.amplifying	0.00465393	2.8446
CATTCTAAGGTAGACC	ulm	1	Progenitor.early	0.0348605	2.11016
CATTCTACAGCGTACC	ulm	2	Progenitor.early_Transit.amplifying	0.0390395	2.07267
CATTGCCAGGAAGTGA	ulm	1	Progenitor.early	0.0288692	2.18547
CATTGCCCAAGTGTCT	ulm	1	Progenitor.early	0.011116	2.53934
CATTGCCTCCGCAGTG	ulm	1	Progenitor.early	0.00691342	2.70135
CATTTCACATCCGCGA	ulm	1	Progenitor.early	0.000391582	3.54646
CATTTCATCGTTCGCT	ulm	1	Progenitor.early	1.18507e-08	5.70492
CATTTCATCTTACTGT	ulm	1	Progenitor.early	0.00623336	2.73562
CCAATGACAGCATACT	ulm	1	Progenitor.early	0.0369644	2.08634
CCAATGACAGTGCGCT	ulm	1	Progenitor.early	0.000938955	3.30884
CCACCATGTGAGTGAC	ulm	1	Progenitor.early	3.88096e-06	4.61931
CCACGAGAGTGATGGC	ulm	1	Progenitor.early	3.08955e-05	4.16799
CCACGAGCAGAGGGTT	ulm	1	Progenitor.early	0.000276974	3.63676
CCACGAGCAGTCGGAA	ulm	2	Progenitor.early_Transit.amplifying	0.0259836	2.31675
CCACGAGGTAGAAACT	ulm	1	Progenitor.early	1.45345e-05	4.337
CCATAAGAGTCAGCCC	ulm	1	Progenitor.early	0.0038948	2.88699
CCATCACAGTAAGAGG	ulm	2	Progenitor.early_Transit.amplifying	0.00102448	3.4984
CCATCACTCTACTCAT	ulm	2	Progenitor.early_Transit.amplifying	0.00426296	2.91019
CCCATTGGTACAGTTC	ulm	2	Progenitor.early_Transit.amplifying	0.0209058	2.83787
CCCGAAGGTCGGATTT	ulm	2	Progenitor.early_Progenitor.late.1	0.0263187	2.44657
CCCTAACGTGAACCGA	ulm	1	Progenitor.early	6.58425e-06	4.50824
CCCTAACTCCTCTGCA	ulm	1	Progenitor.early	0.000625374	3.42106
CCCTAACTCTCCAATT	ulm	1	Progenitor.early	0.014676	2.44055
CCCTCTCCAAAGGTTA	ulm	1	Progenitor.early	0.000290158	3.62475
CCCTCTCCATGCCATA	ulm	1	Progenitor.early	0.0155702	2.4191
CCCTTAGGTTGGAGAC	ulm	1	Progenitor.early	1.18711e-05	4.38136
CCGAACGGTAGATCGG	ulm	1	Progenitor.early	0.0312864	2.15361
CCGATCTAGCTTGTTG	ulm	1	Progenitor.early	0.000113347	3.86107
CCGATCTGTAGGACCA	ulm	2	Progenitor.early_Transit.amplifying	0.0111061	2.54672
CCGATCTGTGAGATAT	ulm	1	Progenitor.early	0.0108569	2.54758
CCGCAAGCAGATCATC	ulm	2	Progenitor.early_Progenitor.late.1	0.00994442	2.76366
CCGGGTACACAGTGTT	ulm	1	Progenitor.early	0.000774634	3.36237
CCGGTAGCAGTGGCTC	ulm	1	Progenitor.early	0.00460211	2.83405
CCGGTAGGTGCTTATG	ulm	2	Progenitor.early_Transit.amplifying	0.00777272	3.2665
CCGGTGAAGCCTTTCC	ulm	1	Progenitor.early	0.0382701	2.07213
CCGTAGGAGCATTGTC	ulm	1	Progenitor.early	0.0467355	1.98885
CCGTAGGCAATACAGA	ulm	1	Progenitor.early	0.0404125	2.04968
CCGTAGGGTAGATTAG	ulm	1	Progenitor.early	0.00102344	3.28462
CCGTAGGGTGCCGAAA	ulm	1	Progenitor.early	0.00449655	2.84146
CCGTGAGAGGCACCAA	ulm	1	Progenitor.early	0.0290402	2.18314
CCGTGAGCATGGCACC	ulm	1	Progenitor.early	0.00115115	3.25132
CCGTTCAAGTAGGAAG	ulm	2	Progenitor.early_Transit.amplifying	0.0156447	2.63571
CCGTTCAGTCGCAACC	ulm	1	Progenitor.early	6.48604e-05	3.99548
CCGTTCATCGCACGGT	ulm	1	Progenitor.early	0.00106768	3.27267
CCTAAGAAGGTCTTTG	ulm	2	Progenitor.early_Transit.amplifying	0.0410682	2.04329
CCTAAGACATACGCAT	ulm	1	Progenitor.early	0.00458985	2.8349
CCTACGTGTTCTCAGA	ulm	1	Progenitor.early	0.0149789	2.43316
CCTACGTTCTTCTCAA	ulm	2	Progenitor.early_Transit.amplifying	0.0113778	2.63154
CCTATCGGTTCCGTTC	ulm	1	Progenitor.early	0.0427887	2.02593
CCTATCGTCGTCAACA	ulm	1	Progenitor.early	0.00805631	2.65004
CCTCAACCATGTCAGT	ulm	1	Progenitor.early	0.00176023	3.1285
CCTCAGTGTAGGTCAG	ulm	1	Progenitor.early	3.16821e-07	5.11538
CCTCCAACAGCAGTTT	ulm	1	Progenitor.early	0.0013414	3.20755
CCTCCTCAGTTGAATG	ulm	1	Progenitor.early	6.65801e-05	3.98927
CCTCCTCGTAGTCGTT	ulm	1	Progenitor.early	0.0394526	2.05961
CCTCTAGAGTAGCATA	ulm	2	Progenitor.early_Transit.amplifying	0.00116723	3.25646
CCTTCAGCACGCGTCA	ulm	1	Progenitor.early	0.00315842	2.95234
CCTTCAGGTCGTGGAA	ulm	2	Progenitor.early_Transit.amplifying	0.00534097	2.83441
CCTTGTGAGAGGACTC	ulm	1	Progenitor.early	0.000404025	3.53821
CCTTGTGAGCCGATAG	ulm	1	Progenitor.early	6.70957e-05	3.98744
CGAAGGAAGGTAGCCA	ulm	1	Progenitor.early	3.21171e-05	4.15913
CGAAGGAGTAGTCCTA	ulm	1	Progenitor.early	0.000131353	3.82487
CGAAGGATCCCGTTCA	ulm	1	Progenitor.early	0.0413089	2.04058
CGAAGTTCACTGCGAC	ulm	1	Progenitor.early	1.20116e-05	4.37879
CGAATTGAGGCAATGC	ulm	1	Progenitor.early	1.02354e-05	4.41359
CGACAGCCATGGAATA	ulm	1	Progenitor.early	0.00148287	3.17858
CGAGAAGAGTGGCGAT	ulm	1	Progenitor.early	0.0325107	2.13827
CGAGAAGGTTATCTGG	ulm	1	Progenitor.early	0.00151292	3.17276
CGAGGAACACGATAGG	ulm	1	Progenitor.early	0.00858726	2.6284
CGAGGAATCGATAACC	ulm	3	Progenitor.early_Stem_Transit.amplifying	0.0214315	2.3037
CGATGCGGTCACTACA	ulm	1	Progenitor.early	0.000687223	3.39531
CGCAGGTCATAGAGGC	ulm	1	Progenitor.early	0.0127017	2.49231
CGCATAAGTATGCGGA	ulm	2	Progenitor.early_Transit.amplifying	0.0109153	2.6186
CGCATAATCGGCCAAC	ulm	1	Progenitor.early	0.000109224	3.87012
CGCATGGCAGGATGAC	ulm	1	Progenitor.early	2.60824e-06	4.70122
CGCATGGTCATACAGC	ulm	1	Progenitor.early	1.40839e-05	4.34393
CGCCAGAAGTAACAGT	ulm	1	Progenitor.early	0.00434042	2.85272
CGCCAGAAGTAATCCC	ulm	1	Progenitor.early	2.08888e-06	4.74642
CGCCAGAGTGCTCGTG	ulm	1	Progenitor.early	0.00789683	2.65679
CGGAATTTCCTTCAGC	ulm	1	Progenitor.early	0.00552133	2.77532
CGGACACGTATCGAAA	ulm	1	Progenitor.early	9.91999e-07	4.89517
CGGACACGTCGCTTGG	ulm	1	Progenitor.early	0.013466	2.47148
CGGCAGTAGGACTATA	ulm	1	Progenitor.early	0.00176252	3.12812
CGGGACTTCGATTTCT	ulm	1	Progenitor.early	1.18896e-11	6.78665
CGGGACTTCTCCTGCA	ulm	1	Progenitor.early	0.00128436	3.22004
CGGGCATCAAATGAAC	ulm	1	Progenitor.early	0.00405492	2.87428
CGGGCATGTAATTGGA	ulm	2	Progenitor.early_Transit.amplifying	0.0162441	2.54927
CGGGCATTCTACTGCC	ulm	1	Progenitor.early	2.75616e-05	4.19398
CGGGTCATCGTGCGAC	ulm	1	Progenitor.early	0.000264914	3.64823
CGGGTGTAGTTCCTGA	ulm	1	Progenitor.early	0.00154409	3.16683
CGGTCAGTCCGGGACT	ulm	1	Progenitor.early	0.00925137	2.60295
CGTCCATTCACTCACC	ulm	1	Progenitor.early	7.56891e-05	3.95871
CGTGAATGTGTGTTTG	ulm	1	Progenitor.early	1.25667e-05	4.36892
CGTGATAAGCTGACTT	ulm	1	Progenitor.early	2.50308e-05	4.21579
CGTGCTTCATGGCGCT	ulm	1	Progenitor.early	0.0064667	2.7235
CGTGCTTTCCAGCTCT	ulm	1	Progenitor.early	0.00845885	2.63352
CGTGTCTTCGGTCATA	ulm	1	Progenitor.early	0.00146989	3.18113
CTAAGTGAGCATCTTG	ulm	2	Progenitor.early_Progenitor.late.1	0.010562	2.58233
CTAAGTGCAGCAGACA	ulm	1	Progenitor.early	0.0370821	2.08504
CTAAGTGCATACAGAA	ulm	1	Progenitor.early	0.000111848	3.86432
CTAAGTGGTTTGTTCT	ulm	1	Progenitor.early	1.3471e-05	4.3537
CTACAGAGTTCGAGCC	ulm	1	Progenitor.early	1.18268e-06	4.86043
CTACATTGTGGTCTAT	ulm	1	Progenitor.early	1.26794e-05	4.36697
CTACATTTCTGGGTCG	ulm	2	Progenitor.early_Transit.amplifying	0.0152606	2.48112
CTACCCAGTTGGGACA	ulm	1	Progenitor.early	8.24104e-05	3.93832
CTACCTGAGGCTGTAG	ulm	1	Progenitor.early	0.0121416	2.50829
CTACCTGCACGACAAG	ulm	1	Progenitor.early	0.00305154	2.96296
CTACCTGGTACTCGTA	ulm	1	Progenitor.early	0.000236644	3.67715
CTAGGTACAACTGCCG	ulm	2	Progenitor.early_Transit.amplifying	0.0107769	2.63463
CTATAGGTCTTTCGAT	ulm	1	Progenitor.early	1.17518e-06	4.86169
CTATCCGAGGATTTGA	ulm	1	Progenitor.early	0.0317177	2.14814
CTATCCGAGTTCGGTT	ulm	1	Progenitor.early	0.000202082	3.71728
CTATCCGCATGCTGCG	ulm	1	Progenitor.early	0.00285166	2.98376
CTATCTACAGATTTCG	ulm	2	Progenitor.early_Transit.amplifying	0.0181245	2.56108
CTATCTACAGCTGTCG	ulm	1	Progenitor.early	2.37512e-05	4.22763
CTATCTAGTGACTGAG	ulm	1	Progenitor.early	0.023956	2.25805
CTCAACCAGTCCGTCG	ulm	1	Progenitor.early	0.0128182	2.48907
CTCACTGGTTCTGAGT	ulm	1	Progenitor.early	0.00144003	3.18707
CTCAGAAAGACGTCGA	ulm	1	Progenitor.early	0.000171911	3.75799
CTCAGAAAGCTGGAGT	ulm	1	Progenitor.early	0.00496471	2.80971
CTCAGAAAGGTCCGAA	ulm	1	Progenitor.early	0.0431229	2.02268
CTCAGAAGTCTCAGGC	ulm	2	Progenitor.early_Transit.amplifying	0.0282015	2.26828
CTCAGGGAGCTCCATA	ulm	1	Progenitor.early	4.82913e-05	4.06489
CTCAGGGTCTATCGGA	ulm	1	Progenitor.early	0.000606844	3.42924
CTCAGTCAGGTTTGAA	ulm	2	Progenitor.early_Transit.amplifying	0.0232642	3.08919
CTCATGCCACAGTATC	ulm	1	Progenitor.early	6.03878e-07	4.99204
CTCATGCTCACAAGAA	ulm	1	Progenitor.early	0.0285106	2.19039
CTCCAACAGGCCCACT	ulm	1	Progenitor.early	8.91976e-06	4.4433
CTCCAACTCGTCTAAG	ulm	1	Progenitor.early	8.30386e-07	4.93008
CTCCACAGTTACCCTC	ulm	1	Progenitor.early	0.00230696	3.04808
CTCCATGGTCGTTGCG	ulm	1	Progenitor.early	5.56129e-05	4.03181
CTCCATGGTTTAGTCG	ulm	1	Progenitor.early	0.00278608	2.99088
CTCCCTCCAAGTCCCG	ulm	2	Progenitor.early_Transit.amplifying	0.00356285	2.92571
CTCCCTCGTACATTGC	ulm	2	Progenitor.early_Transit.amplifying	0.0330146	2.15189
CTCCCTCTCCGCCTAT	ulm	2	Progenitor.early_Transit.amplifying	0.00719683	3.00297
CTCCTTTGTTCACCGG	ulm	1	Progenitor.early	0.00278578	2.99091
CTCGAGGAGGATAATC	ulm	1	Progenitor.early	0.036941	2.08659
CTCGAGGGTCTCGGGT	ulm	2	Progenitor.early_Transit.amplifying	0.00140219	3.40693
CTCTGGTGTTTGATCG	ulm	1	Progenitor.early	0.0429454	2.02441
CTCTGGTTCACAGAGG	ulm	1	Progenitor.early	0.00155377	3.16501
CTGAGCGCATCTGCGG	ulm	2	Progenitor.early_Transit.amplifying	0.00146532	3.22058
CTGAGGCGTCGGCTAC	ulm	1	Progenitor.early	0.000417788	3.52934
CTGATCCTCACGACTA	ulm	1	Progenitor.early	0.00127338	3.2225
CTGCAGGCATGCCGAC	ulm	1	Progenitor.early	2.01631e-05	4.26439
CTGCAGGTCGGAATTC	ulm	1	Progenitor.early	0.000529196	3.46625
CTGCATCAGCTCCGAC	ulm	1	Progenitor.early	4.33177e-05	4.09019
CTGCATCCAACGGCTC	ulm	1	Progenitor.early	0.00214546	3.06983
CTGCATCTCAAGAGTA	ulm	1	Progenitor.early	1.19831e-06	4.85783
CTGCATCTCACATCAG	ulm	1	Progenitor.early	2.56501e-05	4.21026
CTGCTCACACCGTCGA	ulm	1	Progenitor.early	7.41884e-05	3.9635
CTGCTCACAGAGTGTG	ulm	1	Progenitor.early	4.12175e-07	5.06541
CTGGACGCATCCAACA	ulm	1	Progenitor.early	2.80372e-08	5.5561
CTGGTCTCACATGAAA	ulm	1	Progenitor.early	1.67364e-06	4.79114
CTGTATTAGGTAAAGG	ulm	1	Progenitor.early	4.07742e-07	5.06747
CTGTATTTCGAGATAA	ulm	1	Progenitor.early	9.8264e-05	3.89585
CTGTATTTCGCAGAGA	ulm	1	Progenitor.early	0.00201362	3.08874
CTGTGGGAGGTTGAGC	ulm	2	Progenitor.early_Transit.amplifying	0.0189974	2.74183
CTTACCGGTCAGGAGT	ulm	1	Progenitor.early	0.0139929	2.45772
CTTAGGAGTCGTTATG	ulm	1	Progenitor.early	0.0210868	2.30666
CTTCAATAGCCAAGCA	ulm	1	Progenitor.early	0.0068239	2.70568
CTTCAATCACCAGCGT	ulm	1	Progenitor.early	0.0176935	2.37222
CTTCAATGTACTGCGC	ulm	1	Progenitor.early	1.34739e-05	4.35365
CTTCAATGTGACAGGT	ulm	1	Progenitor.early	0.000556202	3.45283
CTTCGGTCACTGGATT	ulm	2	Progenitor.early_Transit.amplifying	0.0242058	2.60216
CTTCTCTAGGTGCATG	ulm	1	Progenitor.early	0.00105234	3.27676
CTTCTCTTCTAACGCA	ulm	1	Progenitor.early	9.89381e-07	4.8957
CTTCTCTTCTTTGCTA	ulm	2	Progenitor.early_Transit.amplifying	0.015655	2.74417
CTTTCAAGTACAGTTC	ulm	1	Progenitor.early	0.000940665	3.30833
GAAATGACAGCGCGTT	ulm	2	Progenitor.early_Stem	0.0271294	2.40757
GAACGTTAGAGAGGGC	ulm	1	Progenitor.early	2.96697e-06	4.6748
GAACGTTCAGATACCT	ulm	1	Progenitor.early	0.0103799	2.56322
GAACGTTTCCTCTCTT	ulm	1	Progenitor.early	2.55154e-05	4.21146
GAACTGTGTGCTGATT	ulm	1	Progenitor.early	0.000994518	3.2927
GAAGCCCAGCGACTGA	ulm	1	Progenitor.early	0.047568	1.98136
GAAGCCCTCCATAGGT	ulm	2	Progenitor.early_Stem	0.0101565	2.88272
GAAGGACAGAGCCTGA	ulm	1	Progenitor.early	0.024735	2.24573
GAAGGGTCAGGATCTT	ulm	1	Progenitor.early	0.000473774	3.4959
GAAGGGTTCGGCGATC	ulm	1	Progenitor.early	0.000307965	3.60932
GAATAGAAGAGTCTTC	ulm	1	Progenitor.early	0.0379612	2.07545
GAATAGAAGCATGTTC	ulm	1	Progenitor.early	0.00188585	3.10817
GAATAGATCTGAGAAA	ulm	1	Progenitor.early	0.000599941	3.43234
GACACGCCACGTACTA	ulm	2	Progenitor.early_Transit.amplifying	0.0073645	2.82264
GACATCAAGAGAGTTT	ulm	1	Progenitor.early	0.00451386	2.84024
GACATCATCTGCGGCA	ulm	1	Progenitor.early	0.000182166	3.74344
GACATCATCTGCTCTG	ulm	1	Progenitor.early	5.75144e-05	4.02389
GACCCAGCAGTTCACA	ulm	1	Progenitor.early	0.000633832	3.4174
GACCCTTAGAGCATTA	ulm	2	Progenitor.early_Transit.amplifying	0.0205494	2.35253
GACCGTGAGAGGTATT	ulm	1	Progenitor.early	0.0117963	2.51848
GACCGTGTCCCGGTAG	ulm	1	Progenitor.early	0.0199103	2.32827
GACCTTCCATACTGAC	ulm	1	Progenitor.early	1.58502e-05	4.31789
GACGTTAGTGCAGTGA	ulm	1	Progenitor.early	7.05973e-06	4.4934
GACTATGAGTCTTCGA	ulm	1	Progenitor.early	0.00643363	2.72519
GACTCAACACGTAACT	ulm	2	Progenitor.early_Transit.amplifying	0.00145706	3.3816
GACTCTCAGATTGATG	ulm	1	Progenitor.early	2.55684e-06	4.70529
GACTCTCTCCGGTAAT	ulm	1	Progenitor.early	0.000395721	3.54369
GAGACCCGTCTTGGTA	ulm	1	Progenitor.early	0.00915026	2.60671
GAGATGGAGCAAGTCG	ulm	1	Progenitor.early	0.0124277	2.50005
GAGCCTGCACTCAGAT	ulm	1	Progenitor.early	0.00675374	2.70911
GAGCTGCAGGCTGGAT	ulm	1	Progenitor.early	6.83546e-08	5.39805
GAGCTGCCACGCTTAA	ulm	1	Progenitor.early	0.000546306	3.45768
GAGGCAAGTAATACCC	ulm	1	Progenitor.early	0.0069508	2.69955
GAGGCCTGTGGCGCTT	ulm	1	Progenitor.early	0.00831965	2.63915
GAGGGTACAATGTGGG	ulm	1	Progenitor.early	2.42293e-05	4.22313
GAGTCTAAGTTGGAGC	ulm	1	Progenitor.early	7.3319e-07	4.95438
GAGTGTTCACATTGTG	ulm	1	Progenitor.early	0.00135741	3.20414
GAGTTGTGTTCGGTAT	ulm	1	Progenitor.early	0.000110347	3.86762
GATCATGAGAGGTATT	ulm	1	Progenitor.early	0.0121974	2.50667
GATCATGAGTCACGAG	ulm	1	Progenitor.early	0.00138082	3.19921
GATCATGTCGACATTG	ulm	1	Progenitor.early	0.0119098	2.5151
GATCCCTCAAACTAGA	ulm	1	Progenitor.early	0.00127469	3.2222
GATCGTACATCCTCAC	ulm	1	Progenitor.early	0.00797485	2.65347
GATGATCAGAAGAGCA	ulm	1	Progenitor.early	0.0189966	2.34584
GATGCTATCAAACGTC	ulm	1	Progenitor.early	5.74052e-07	5.00183
GATGGAGTCGCAAGAG	ulm	1	Progenitor.early	0.030697	2.16117
GATGTTGAGAGCTTTC	ulm	2	Progenitor.early_Transit.amplifying	0.0173444	2.81195
GATGTTGTCCACGTAA	ulm	2	Progenitor.early_Transit.amplifying	0.00680223	3.11365
GATTCGAAGCCTCTTC	ulm	1	Progenitor.early	0.00871183	2.62349
GATTCGAAGGATTCAA	ulm	1	Progenitor.early	0.000121245	3.84457
GATTCGATCGTGAGAG	ulm	1	Progenitor.early	8.43524e-05	3.93272
GATTCTTCACGTACTA	ulm	1	Progenitor.early	0.0191792	2.34227
GATTGGTGTCTGTGGC	ulm	1	Progenitor.early	0.0162264	2.40404
GATTGGTGTCTTTCAT	ulm	1	Progenitor.early	0.00644546	2.72458
GATTTCTCATTCGGGC	ulm	1	Progenitor.early	0.0383624	2.07114
GCAACATGTGTCTTGA	ulm	1	Progenitor.early	0.00325916	2.94263
GCACATAAGGCACTCC	ulm	1	Progenitor.early	0.0266428	2.21692
GCACATATCTCTAAGG	ulm	1	Progenitor.early	7.03862e-06	4.49404
GCACGGTCACATCATG	ulm	1	Progenitor.early	0.01352	2.47005
GCACTAAAGACTCAAA	ulm	2	Progenitor.early_Transit.amplifying	0.0172235	2.45775
GCAGCCACAATTGCCA	ulm	1	Progenitor.early	5.81605e-06	4.53453
GCAGCTGGTAGGTACG	ulm	1	Progenitor.early	0.00784124	2.65917
GCATCGGAGGAGACCT	ulm	1	Progenitor.early	0.00878568	2.62061
GCATTAGAGATGCTGG	ulm	1	Progenitor.early	6.36336e-09	5.81015
GCATTAGGTGTCTCCT	ulm	1	Progenitor.early	0.00693895	2.70012
GCCAACGGTGGTCTGC	ulm	1	Progenitor.early	0.0318865	2.14602
GCCAACGGTTACCCAA	ulm	1	Progenitor.early	6.48854e-05	3.99539
GCCAGCACATTGAGGG	ulm	1	Progenitor.early	0.0319329	2.14544
GCCAGTGGTGAGGAAA	ulm	1	Progenitor.early	0.000291175	3.62385
GCCATGGGTAGTTAGA	ulm	1	Progenitor.early	0.0170815	2.38521
GCCATTCAGGTGCGAT	ulm	2	Progenitor.early_Transit.amplifying	0.000320464	3.89093
GCCATTCTCCTGCTAC	ulm	1	Progenitor.early	2.33472e-05	4.23149
GCCCGAAAGGCTTCCG	ulm	1	Progenitor.early	6.84633e-06	4.49994
GCCCGAAGTGTGTCGC	ulm	1	Progenitor.early	5.56792e-06	4.54374
GCCGATGGTGCACGCT	ulm	1	Progenitor.early	0.0021193	3.0735
GCCTGTTTCTACACTT	ulm	2	Progenitor.early_Transit.amplifying	0.0189438	3.44184
GCGAGAAAGCTCCGAC	ulm	1	Progenitor.early	1.82739e-05	4.28633
GCGATCGTCGTTCATT	ulm	1	Progenitor.early	0.00503488	2.80519
GCGGATCTCCAATCTT	ulm	2	Progenitor.early_Transit.amplifying	0.0082776	2.81853
GCGGATCTCTGGACTA	ulm	1	Progenitor.early	0.000556212	3.45283
GCGTGCATCAAGGCTT	ulm	1	Progenitor.early	0.00346201	2.92387
GCGTGCATCTATCGCC	ulm	1	Progenitor.early	1.65519e-05	4.3083
GCTACAAAGGGAGTGG	ulm	1	Progenitor.early	0.0153826	2.42351
GCTACCTAGTTATGGA	ulm	1	Progenitor.early	0.0383896	2.07085
GCTACCTGTTGGATCT	ulm	1	Progenitor.early	0.00931478	2.6006
GCTCAAATCAAGTGGG	ulm	1	Progenitor.early	0.000310549	3.60715
GCTGAATAGCTAGCCC	ulm	2	Progenitor.early_Transit.amplifying	0.00739486	2.87865
GCTGAATCACATAACC	ulm	1	Progenitor.early	1.48223e-09	6.04992
GCTTCACAGCTCGACC	ulm	1	Progenitor.early	0.0280195	2.19722
GCTTCACAGGAATGTT	ulm	2	Progenitor.early_Transit.amplifying	0.00908969	2.9599
GGAAGTGAGCGTATGG	ulm	1	Progenitor.early	0.000444741	3.51275
GGACGTCAGAACCGCA	ulm	2	Progenitor.early_Transit.amplifying	0.0279681	2.2295
GGAGAACAGACCTGGA	ulm	1	Progenitor.early	0.00254127	3.01887
GGAGATGTCAACTGAC	ulm	1	Progenitor.early	0.0104099	2.56222
GGAGATGTCCTCGATC	ulm	1	Progenitor.early	0.0286935	2.18787
GGAGGATAGCTTCGTA	ulm	1	Progenitor.early	0.00192977	3.10136
GGATCTATCAAACCTG	ulm	1	Progenitor.early	0.0446283	2.0083
GGCAGTCCATCCCGTT	ulm	1	Progenitor.early	6.54402e-05	3.99337
GGCGTCAGTCTCGGAC	ulm	1	Progenitor.early	0.0376795	2.0785
GGCTTGGCAGCTGTTA	ulm	1	Progenitor.early	0.00100667	3.28928
GGCTTGGTCTACGGTA	ulm	2	Progenitor.early_Transit.amplifying	0.0195244	2.70313
GGCTTTCTCTGGTTGA	ulm	1	Progenitor.early	0.0023611	3.0411
GGGAAGTAGTAGCCAG	ulm	1	Progenitor.early	8.69905e-08	5.35454
GGGAAGTGTACAAACA	ulm	2	Progenitor.early_Transit.amplifying	0.0229451	2.36567
GGGAAGTTCCGAAATC	ulm	1	Progenitor.early	2.14465e-05	4.25057
GGGACAAAGGCGAAGG	ulm	1	Progenitor.early	1.94687e-07	5.20668
GGGACAACAGAGGCAT	ulm	2	Progenitor.early_Transit.amplifying	0.00195521	3.20178
GGGACAAGTTTGCAGT	ulm	1	Progenitor.early	0.00582346	2.75794
[truncated: 1,351 more rows]

## Sheet: intestine clumps_Manco
barcode	statistics	num of cells	celltype	avg p_value	avg score
AACAGCT_clumps_m1_h4n_1	ulm	3	Enterocyte_Progenitor.late.1_Progenitor.late.2	0.000367644	6.9253
AACAGCT_clumps_m1_h4n_2	ulm	3	Enterocyte_Progenitor.late.1_Progenitor.late.2	3.83249e-08	9.68648
AACAGCT_clumps_m2_4n_1	ulm	3	Enterocyte_Progenitor.late.1_Progenitor.late.2	4.32164e-05	9.44464
AACAGCT_clumps_m2_4n_2	ulm	2	Enterocyte_Progenitor.late.1	5.61061e-08	9.31515
AACAGCT_clumps_m2_4n_4	ulm	3	Enterocyte_Progenitor.late.1_Progenitor.late.2	4.70385e-06	11.0341
AACAGCT_clumps_m2_4n_5	ulm	2	Enterocyte_Progenitor.late.1	8.56996e-20	12.1457
AACAGCT_clumps_m3_4n_1	ulm	3	Enterocyte_Progenitor.late.1_Progenitor.late.2	1.5534e-16	10.6513
AACAGCT_clumps_m3_4n_10	ulm	2	Enterocyte_Progenitor.late.2	0.00518649	4.63203
AACAGCT_clumps_m3_4n_2	ulm	3	Enterocyte_Progenitor.late.1_Progenitor.late.2	2.9474e-12	11.3482
AACAGCT_clumps_m3_4n_3	ulm	3	Enterocyte_Progenitor.late.1_Progenitor.late.2	1.71049e-10	7.70535
AACAGCT_clumps_m3_4n_9	ulm	3	Enterocyte_Progenitor.late.1_Progenitor.late.2	2.00167e-05	5.90265
AACAGCT_clumps_m4_4n_3	ulm	3	Enterocyte_Progenitor.late.1_Progenitor.late.2	0.00119842	5.66294
AACAGCT_clumps_m5_h4n_3	ulm	3	Enterocyte_Progenitor.late.1_Progenitor.late.2	0.000907271	5.93411
AACATCG_clumps_m2_4n_2	ulm	2	Enterocyte_Progenitor.late.1	8.44335e-08	7.51293
AACATCG_clumps_m2_4n_3	ulm	2	Enterocyte_Progenitor.late.1	0.000788739	5.49601
AACATCG_clumps_m2_4n_4	ulm	3	Enterocyte_Progenitor.late.1_Progenitor.late.2	0.000379003	5.35342
AACATCG_clumps_m3_4n_3	ulm	3	Enterocyte_Progenitor.late.1_Progenitor.late.2	2.63404e-06	11.2848
AACATCG_clumps_m5_4n_2	ulm	2	Enterocyte_Progenitor.late.1	1.54427e-09	6.89735
AACCTTG_clumps_m1_4n_4	ulm	3	Enterocyte_Progenitor.late.1_Progenitor.late.2	2.54251e-06	8.91537
AACCTTG_clumps_m1_h4n_1	ulm	3	Enterocyte_Progenitor.late.1_Progenitor.late.2	0.00463795	7.61795
AACCTTG_clumps_m1_h4n_2	ulm	3	Enterocyte_Progenitor.late.1_Progenitor.late.2	0.0134252	7.40357
AACCTTG_clumps_m1_h4n_3	ulm	3	Enterocyte_Paneth_Progenitor.late.1	0.00367915	6.16399
AACCTTG_clumps_m2_4n_2	ulm	3	Enterocyte_Progenitor.late.1_Progenitor.late.2	4.43519e-05	10.7017
AACCTTG_clumps_m2_4n_5	ulm	3	Enterocyte_Progenitor.late.1_Progenitor.late.2	1.03838e-05	8.44259
AACCTTG_clumps_m3_4n_1	ulm	3	Enterocyte_Progenitor.late.1_Progenitor.late.2	1.04194e-09	10.8021
AACCTTG_clumps_m3_4n_10	ulm	3	Enterocyte_Progenitor.late.1_Progenitor.late.2	2.22602e-13	10.3939
AACCTTG_clumps_m3_4n_6	ulm	3	Enterocyte_Progenitor.late.1_Progenitor.late.2	6.54213e-07	9.66883
AACCTTG_clumps_m3_4n_9	ulm	3	Enterocyte_Progenitor.late.1_Progenitor.late.2	2.73594e-07	7.33388
AACGGTG_clumps_m1_4n_2	ulm	3	Enterocyte_Progenitor.late.1_Progenitor.late.2	0.000100097	8.47569
AACGGTG_clumps_m1_4n_3	ulm	3	Enterocyte_Progenitor.late.1_Progenitor.late.2	0.000244115	7.94008
AACGGTG_clumps_m1_h4n_1	ulm	2	Enterocyte_Progenitor.late.1	0.00571572	3.73259
AACGGTG_clumps_m2_4n_1	ulm	2	Enterocyte_Progenitor.late.1	9.01475e-07	5.1258
AACGGTG_clumps_m2_4n_5	ulm	3	Enterocyte_Progenitor.late.1_Progenitor.late.2	8.70124e-10	9.28338
AACGGTG_clumps_m2_4n_8	ulm	3	Enterocyte_Progenitor.late.1_Progenitor.late.2	0.00301364	8.85658
AACGGTG_clumps_m3_4n_1	ulm	3	Enterocyte_Progenitor.late.1_Progenitor.late.2	9.15393e-05	4.1709
AACGGTG_clumps_m3_4n_2	ulm	3	Enterocyte_Progenitor.late.1_Progenitor.late.2	1.7807e-07	10.4345
AACGGTG_clumps_m4_4n_1	ulm	2	Enterocyte_Progenitor.late.1	2.00392e-11	6.70855
AACGGTG_clumps_m4_4n_2	ulm	2	Enterocyte_Progenitor.late.1	2.88736e-13	9.41878
AACGTTC_clumps_m1_4n_2	ulm	3	Enterocyte_Progenitor.late.1_Progenitor.late.2	0.000375161	8.88729
AACGTTC_clumps_m1_4n_4	ulm	3	Enterocyte_Progenitor.late.1_Progenitor.late.2	0.000525946	5.95603
AACGTTC_clumps_m1_h4n_3	ulm	4	Enterocyte_Paneth_Progenitor.late.1_Progenitor.late.2	1.80972e-06	8.40335
AACGTTC_clumps_m2_4n_5	ulm	2	Enterocyte_Progenitor.late.1	0.00630106	4.12491
AACGTTC_clumps_m3_4n_1	ulm	4	Enterocyte_Goblet_Progenitor.late.1_Progenitor.late.2	0.000211049	8.50458
AACGTTC_clumps_m3_4n_2	ulm	3	Enterocyte_Progenitor.late.1_Progenitor.late.2	2.24834e-07	8.04502
AACGTTC_clumps_m3_4n_3	ulm	3	Enterocyte_Progenitor.late.1_Progenitor.late.2	0.00166634	3.55668
AACGTTC_clumps_m3_4n_8	ulm	3	Enterocyte_Progenitor.late.1_Progenitor.late.2	8.11482e-20	10.423
AACGTTC_clumps_m4_4n_2	ulm	2	Enterocyte_Progenitor.late.1	6.55106e-10	7.30596
AACGTTC_clumps_m5_h4n_3	ulm	3	Enterocyte_Progenitor.late.1_Progenitor.late.2	8.5966e-05	6.71651
AACTCGT_clumps_m2_4n_1	ulm	3	Enterocyte_Progenitor.late.1_Progenitor.late.2	0.000682088	7.06772
AACTCGT_clumps_m2_4n_6	ulm	2	Enterocyte_Progenitor.late.1	1.35663e-12	7.67545
AACTCGT_clumps_m2_4n_7	ulm	3	Enterocyte_Progenitor.late.1_Progenitor.late.2	2.22509e-09	10.5264
AACTCGT_clumps_m3_4n_10	ulm	3	Enterocyte_Progenitor.late.1_Progenitor.late.2	0.00167686	9.97852
AACTCGT_clumps_m3_4n_3	ulm	3	Enterocyte_Progenitor.late.1_Progenitor.late.2	3.25958e-08	12.1195
AACTCGT_clumps_m3_4n_9	ulm	3	Enterocyte_Progenitor.late.1_Progenitor.late.2	2.74893e-07	8.19442
AACTCGT_clumps_m5_4n_1	ulm	4	Enterocyte_Goblet_Progenitor.late.1_Progenitor.late.2	4.01091e-05	7.18277
AACTCGT_clumps_m6_h2n_3	ulm	4	Enterocyte_Goblet_Progenitor.late.1_Progenitor.late.2	0.00163003	3.97295
AAGACTC_clumps_m1_h4n_2	ulm	2	Enterocyte_Progenitor.late.1	4.4737e-15	8.29734
AAGACTC_clumps_m3_4n_1	ulm	3	Enterocyte_Progenitor.late.1_Progenitor.late.2	8.73743e-14	11.032
AAGACTC_clumps_m3_4n_8	ulm	4	Enterocyte_Goblet_Progenitor.late.1_Progenitor.late.2	3.46156e-09	8.83184
AAGACTC_clumps_m5_h4n_5	ulm	3	Enterocyte_Progenitor.late.1_Progenitor.late.2	9.17457e-05	5.92838
AAGACTC_clumps_m6_h2n_4	ulm	3	Enterocyte_Progenitor.late.1_Progenitor.late.2	3.51895e-06	6.98871
AAGCCTT_clumps_m1_4n_2	ulm	3	Enterocyte_Progenitor.late.1_Progenitor.late.2	0.000126711	6.99104
AAGCCTT_clumps_m2_4n_3	ulm	3	Enterocyte_Progenitor.late.1_Progenitor.late.2	9.22533e-05	8.90919
AAGCCTT_clumps_m2_4n_5	ulm	3	Enterocyte_Progenitor.late.1_Progenitor.late.2	0.00220033	7.4508
AAGCCTT_clumps_m3_4n_1	ulm	4	Enterocyte_Paneth_Progenitor.late.1_Progenitor.late.2	2.76757e-05	5.97989
AAGCCTT_clumps_m3_4n_10	ulm	3	Enterocyte_Progenitor.late.1_Progenitor.late.2	3.32376e-08	12.5591
AAGCCTT_clumps_m3_4n_2	ulm	2	Enterocyte_Progenitor.late.1	0.00933885	4.74675
AAGCCTT_clumps_m4_4n_2	ulm	3	Enterocyte_Progenitor.late.1_Transit.amplifying	0.00842293	4.57729
AAGCCTT_clumps_m4_h4n_1	ulm	2	Enterocyte_Progenitor.late.1	8.38593e-18	10.8335
AAGCCTT_clumps_m4_h4n_3	ulm	4	Enterocyte_Paneth_Progenitor.late.1_Progenitor.late.2	0.00108325	9.04772
AAGCCTT_clumps_m6_h2n_3	ulm	3	Enterocyte_Progenitor.late.1_Progenitor.late.2	0.00587157	5.38873
AAGGCTA_clumps_m1_4n_2	ulm	3	Enterocyte_Progenitor.late.1_Progenitor.late.2	0.000785589	6.82756
AAGGCTA_clumps_m3_4n_10	ulm	3	Enterocyte_Progenitor.late.1_Progenitor.late.2	1.0519e-06	7.25668
AAGGCTA_clumps_m3_4n_2	ulm	3	Enterocyte_Progenitor.late.1_Progenitor.late.2	2.37983e-11	8.46562
AAGGCTA_clumps_m3_4n_8	ulm	3	Enterocyte_Progenitor.late.1_Progenitor.late.2	0.000687892	9.42629
AAGGTAC_clumps_m1_4n_2	ulm	3	Enterocyte_Progenitor.late.1_Progenitor.late.2	0.000362602	7.15349
AAGGTAC_clumps_m3_4n_1	ulm	4	Enterocyte_Goblet_Progenitor.late.1_Progenitor.late.2	1.89446e-06	6.63236
AAGGTAC_clumps_m3_4n_10	ulm	3	Enterocyte_Progenitor.late.1_Progenitor.late.2	2.02294e-08	6.69645
AAGGTAC_clumps_m3_4n_2	ulm	5	Enterocyte_Goblet_Paneth_Progenitor.late.1_Progenitor.late.2	0.00356177	7.93858
AAGGTAC_clumps_m4_4n_2	ulm	2	Enterocyte_Progenitor.late.1	4.48027e-08	7.54019
AAGGTAC_clumps_m4_h4n_5	ulm	2	Enterocyte_Progenitor.late.1	5.39499e-40	13.9742
AAGTGCA_clumps_m2_4n_10	ulm	3	Enterocyte_Progenitor.late.1_Progenitor.late.2	0.000481826	6.30057
AAGTGCA_clumps_m2_4n_7	ulm	3	Enterocyte_Progenitor.late.1_Progenitor.late.2	0.000480586	6.96216
AAGTGCA_clumps_m3_4n_1	ulm	3	Enterocyte_Progenitor.late.1_Progenitor.late.2	0.0120391	6.81852
AAGTGCA_clumps_m3_4n_2	ulm	3	Enterocyte_Progenitor.late.1_Progenitor.late.2	0.000301785	4.6362
AAGTGCA_clumps_m3_4n_3	ulm	3	Enterocyte_Progenitor.late.1_Progenitor.late.2	4.42741e-05	11.3789
AAGTGCA_clumps_m4_4n_2	ulm	3	Enterocyte_Progenitor.late.1_Progenitor.late.2	0.000549846	3.92886
AAGTGCA_clumps_m4_h4n_2	ulm	2	Enterocyte_Goblet	0.00790208	3.2169
AATCACG_clumps_m2_4n_2	ulm	3	Enterocyte_Progenitor.late.1_Progenitor.late.2	0.00217017	4.77048
AATCACG_clumps_m2_4n_4	ulm	3	Enterocyte_Progenitor.late.1_Progenitor.late.2	0.000993205	5.84846
AATCACG_clumps_m3_4n_1	ulm	3	Enterocyte_Progenitor.late.1_Progenitor.late.2	4.30625e-15	11.4483
AATCACG_clumps_m3_4n_3	ulm	4	Enterocyte_Goblet_Progenitor.late.1_Progenitor.late.2	4.58534e-05	8.47958
AATCACG_clumps_m3_4n_8	ulm	3	Enterocyte_Progenitor.late.1_Progenitor.late.2	0.000685189	5.99809
AATCACG_clumps_m3_4n_9	ulm	4	Enterocyte_Paneth_Progenitor.late.1_Progenitor.late.2	0.010753	6.84497
AATCACG_clumps_m4_4n_1	ulm	3	Enterocyte_Progenitor.late.1_Progenitor.late.2	0.00605158	4.156
AATCACG_clumps_m5_h4n_5	ulm	3	Enterocyte_Progenitor.late.1_Progenitor.late.2	0.00245923	3.47394
AATCACG_clumps_m6_h2n_2	ulm	2	Enterocyte_Goblet	1.68296e-09	9.50144
AATGCCG_clumps_m1_4n_2	ulm	3	Enterocyte_Progenitor.late.1_Progenitor.late.2	3.87594e-15	9.80504
AATGCCG_clumps_m1_h4n_1	ulm	2	Enterocyte_Progenitor.late.1	0.0241542	2.26204
AATGCCG_clumps_m2_4n_1	ulm	3	Enterocyte_Progenitor.late.1_Progenitor.late.2	0.0010662	9.21278
AATGCCG_clumps_m2_4n_3	ulm	3	Enterocyte_Progenitor.late.1_Progenitor.late.2	0.0112127	8.37813
AATGCCG_clumps_m2_4n_4	ulm	3	Enterocyte_Progenitor.late.1_Progenitor.late.2	5.99001e-07	8.20383
AATGCCG_clumps_m3_4n_1	ulm	3	Enterocyte_Progenitor.late.1_Progenitor.late.2	2.86484e-06	10.9288
AATGCCG_clumps_m3_4n_10	ulm	3	Enterocyte_Progenitor.late.1_Progenitor.late.2	3.46758e-08	10.5006
AATGCCG_clumps_m3_4n_5	ulm	3	Enterocyte_Progenitor.late.1_Progenitor.late.2	5.1948e-05	7.39126
AATGCCG_clumps_m3_4n_6	ulm	4	Enterocyte_Paneth_Progenitor.late.1_Progenitor.late.2	0.00951531	5.80222
AATGCCG_clumps_m4_4n_1	ulm	2	Enterocyte_Progenitor.late.1	0.000683841	5.13311
AATGCCG_clumps_m4_h4n_1	ulm	2	Enterocyte_Progenitor.late.1	0.00140507	3.96697
AATGCCG_clumps_m5_h4n_1	ulm	3	Enterocyte_Progenitor.late.1_Progenitor.late.2	2.07122e-13	9.18787
ACAATCG_clumps_m2_4n_1	ulm	3	Enterocyte_Progenitor.late.1_Progenitor.late.2	0.00706168	8.95055
ACAATCG_clumps_m3_4n_2	ulm	3	Enterocyte_Progenitor.late.1_Progenitor.late.2	8.82809e-13	11.1423
ACAATCG_clumps_m3_4n_3	ulm	3	Enterocyte_Progenitor.late.1_Progenitor.late.2	5.5598e-12	11.0204
ACAATCG_clumps_m3_4n_5	ulm	2	Enterocyte_Progenitor.late.1	0.000196132	5.08891
ACAATCG_clumps_m3_4n_9	ulm	3	Enterocyte_Progenitor.late.1_Progenitor.late.2	2.23742e-22	11.6746
ACAATCG_clumps_m4_4n_2	ulm	2	Enterocyte_Progenitor.late.1	1.08473e-05	4.55341
ACAATCG_clumps_m4_4n_3	ulm	2	Enterocyte_Progenitor.late.1	3.234e-05	5.27756
ACAATCG_clumps_m5_4n_1	ulm	2	Enterocyte_Progenitor.late.2	0.0180823	3.75091
ACACGTG_clumps_m1_4n_2	ulm	4	Enterocyte_Goblet_Progenitor.late.1_Progenitor.late.2	0.00228412	7.06963
ACACGTG_clumps_m1_4n_4	ulm	2	Enterocyte_Progenitor.late.1	1.214e-07	7.83753
ACACGTG_clumps_m1_h4n_1	ulm	3	Enterocyte_Progenitor.late.1_Progenitor.late.2	0.000262448	9.10036
ACACGTG_clumps_m1_h4n_2	ulm	3	Enterocyte_Progenitor.late.1_Progenitor.late.2	0.000289617	7.91582
ACACGTG_clumps_m1_h4n_3	ulm	4	Enterocyte_Paneth_Progenitor.late.1_Progenitor.late.2	0.00564998	5.05062
ACACGTG_clumps_m2_4n_1	ulm	3	Enterocyte_Progenitor.late.1_Progenitor.late.2	6.77325e-10	9.87847
ACACGTG_clumps_m2_4n_2	ulm	3	Enterocyte_Progenitor.late.1_Progenitor.late.2	1.50821e-06	9.05597
ACACGTG_clumps_m2_4n_5	ulm	2	Enterocyte_Progenitor.late.1	1.21007e-28	11.3213
ACACGTG_clumps_m2_4n_8	ulm	2	Enterocyte_Progenitor.late.1	7.64011e-10	6.18975
ACACGTG_clumps_m3_4n_1	ulm	4	Enterocyte_Goblet_Progenitor.late.1_Progenitor.late.2	0.00581021	4.05097
ACACGTG_clumps_m3_4n_10	ulm	3	Enterocyte_Progenitor.late.1_Progenitor.late.2	0.00111541	6.87483
ACACGTG_clumps_m3_4n_6	ulm	3	Enterocyte_Progenitor.late.1_Progenitor.late.2	7.57962e-14	13.1241
ACACGTG_clumps_m3_4n_8	ulm	4	Enterocyte_Goblet_Progenitor.late.1_Progenitor.late.2	0.000224958	6.50102
ACACGTG_clumps_m3_4n_9	ulm	3	Enterocyte_Progenitor.late.1_Progenitor.late.2	3.36358e-09	12.0449
ACACGTG_clumps_m6_h2n_2	ulm	3	Enterocyte_Goblet_Progenitor.late.1	0.000460751	7.91682
ACACTGG_clumps_m1_h4n_3	ulm	2	Enterocyte_Progenitor.late.1	5.29846e-13	7.46414
ACACTGG_clumps_m2_4n_10	ulm	3	Enterocyte_Progenitor.late.1_Progenitor.late.2	6.52981e-06	9.00581
ACACTGG_clumps_m3_4n_1	ulm	3	Enterocyte_Progenitor.late.1_Progenitor.late.2	0.000386372	11.3302
ACACTGG_clumps_m3_4n_2	ulm	3	Enterocyte_Progenitor.late.1_Progenitor.late.2	0.0012656	4.79862
ACACTGG_clumps_m3_4n_3	ulm	3	Enterocyte_Progenitor.late.1_Progenitor.late.2	7.58625e-08	6.6427
ACACTGG_clumps_m3_4n_8	ulm	3	Enterocyte_Progenitor.late.1_Progenitor.late.2	2.06919e-09	8.74892
ACACTGG_clumps_m4_h4n_3	ulm	3	Enterocyte_Paneth_Progenitor.late.2	0.0049179	4.54314
ACACTGG_clumps_m6_h2n_2	ulm	3	Enterocyte_Progenitor.late.1_Progenitor.late.2	3.39884e-05	6.25698
ACACTGG_clumps_m6_h2n_4	ulm	3	Enterocyte_Progenitor.late.1_Progenitor.late.2	1.50312e-07	7.51786
ACAGCTC_clumps_m1_4n_4	ulm	3	Enterocyte_Progenitor.late.1_Progenitor.late.2	4.61503e-05	6.556
ACAGCTC_clumps_m2_4n_1	ulm	3	Enterocyte_Progenitor.late.1_Progenitor.late.2	0.000250823	5.74262
ACAGCTC_clumps_m2_4n_2	ulm	3	Enterocyte_Progenitor.late.1_Progenitor.late.2	0.000182889	5.40113
ACAGCTC_clumps_m2_4n_3	ulm	2	Enterocyte_Progenitor.late.1	1.58478e-35	12.7883
ACAGCTC_clumps_m3_4n_1	ulm	3	Enterocyte_Progenitor.late.1_Progenitor.late.2	9.54801e-19	11.8164
ACAGCTC_clumps_m3_4n_10	ulm	3	Enterocyte_Goblet_Progenitor.late.1	2.51143e-30	14.0004
ACAGCTC_clumps_m3_4n_9	ulm	3	Enterocyte_Progenitor.late.1_Progenitor.late.2	1.42907e-05	7.51985
ACAGCTC_clumps_m4_h4n_4	ulm	3	Enterocyte_Paneth_Progenitor.late.1	7.27334e-05	6.80334
ACAGGTA_clumps_m1_4n_2	ulm	3	Enterocyte_Progenitor.late.1_Progenitor.late.2	3.23443e-10	10.8475
ACAGGTA_clumps_m1_4n_3	ulm	3	Enterocyte_Progenitor.late.1_Progenitor.late.2	0.000165879	4.39836
ACAGGTA_clumps_m1_h4n_1	ulm	4	Enterocyte_Progenitor.late.1_Progenitor.late.2_Tuft	0.000201335	6.61168
ACAGGTA_clumps_m1_h4n_3	ulm	5	Enterocyte_Goblet_Paneth_Progenitor.late.1_Progenitor.late.2	0.00036296	6.6671
ACAGGTA_clumps_m3_4n_1	ulm	4	Enterocyte_Goblet_Progenitor.late.1_Progenitor.late.2	0.00164953	5.99912
ACAGGTA_clumps_m3_4n_2	ulm	3	Enterocyte_Progenitor.late.1_Progenitor.late.2	0.0019115	6.98525
ACAGGTA_clumps_m3_4n_3	ulm	1	Enterocyte	0.00199895	3.09068
ACAGGTA_clumps_m3_4n_6	ulm	3	Enterocyte_Progenitor.late.1_Progenitor.late.2	1.13258e-11	9.90996
ACAGGTA_clumps_m4_h4n_1	ulm	3	Enterocyte_Progenitor.late.1_Progenitor.late.2	0.00167399	8.37312
ACAGGTA_clumps_m5_4n_1	ulm	3	Enterocyte_Progenitor.late.1_Progenitor.late.2	1.49657e-13	8.35761
ACAGGTA_clumps_m5_h4n_1	ulm	3	Enterocyte_Goblet_Paneth	0.000194584	6.69345
ACAGGTA_clumps_m6_h2n_3	ulm	2	Enterocyte_Progenitor.late.1	8.20506e-07	6.04041
ACAGGTA_clumps_m6_h2n_4	ulm	3	Enterocyte_Progenitor.late.1_Progenitor.late.2	0.00788797	7.30433
ACATCCG_clumps_m1_4n_1	ulm	3	Enterocyte_Progenitor.late.1_Progenitor.late.2	0.000170171	7.25547
ACATCCG_clumps_m1_4n_2	ulm	3	Enterocyte_Progenitor.late.1_Progenitor.late.2	2.55171e-06	8.14011
ACATCCG_clumps_m1_h4n_2	ulm	3	Enterocyte_Progenitor.late.1_Progenitor.late.2	0.000241741	8.0404
ACATCCG_clumps_m2_4n_1	ulm	3	Enterocyte_Progenitor.late.1_Progenitor.late.2	0.00195356	6.09392
ACATCCG_clumps_m3_4n_1	ulm	4	Enterocyte_Goblet_Progenitor.late.1_Progenitor.late.2	4.20773e-24	11.6512
ACATCCG_clumps_m5_h4n_4	ulm	3	Enterocyte_Progenitor.late.1_Progenitor.late.2	0.000373194	5.53416
ACATGCT_clumps_m1_h4n_2	ulm	3	Enterocyte_Progenitor.late.1_Progenitor.late.2	0.000191534	7.35105
ACATGCT_clumps_m2_4n_2	ulm	3	Enterocyte_Progenitor.late.1_Progenitor.late.2	0.000448974	7.28097
ACATGCT_clumps_m2_4n_4	ulm	2	Enterocyte_Progenitor.late.1	2.24557e-31	12.498
ACATGCT_clumps_m3_4n_1	ulm	3	Enterocyte_Progenitor.late.1_Progenitor.late.2	6.83686e-09	7.63492
ACATGCT_clumps_m3_4n_10	ulm	3	Enterocyte_Progenitor.late.1_Progenitor.late.2	4.39302e-05	6.66278
ACATGCT_clumps_m3_4n_8	ulm	3	Enterocyte_Progenitor.late.1_Progenitor.late.2	5.20419e-06	10.2761
ACATGCT_clumps_m3_4n_9	ulm	3	Enterocyte_Progenitor.late.1_Progenitor.late.2	7.02766e-05	6.48801
ACATGCT_clumps_m4_h4n_5	ulm	3	Enterocyte_Progenitor.late.1_Progenitor.late.2	0.00341566	8.73189
ACATGCT_clumps_m4_h4n_6	ulm	3	Enterocyte_Paneth_Progenitor.late.1	0.000270394	4.8407
ACCAGTG_clumps_m1_h4n_3	ulm	3	Enterocyte_Progenitor.late.1_Progenitor.late.2	9.36481e-08	9.48692
ACCAGTG_clumps_m2_4n_2	ulm	3	Enterocyte_Progenitor.late.1_Progenitor.late.2	0.000898545	10.2549
ACCAGTG_clumps_m2_4n_5	ulm	3	Enterocyte_Progenitor.late.1_Progenitor.late.2	5.8154e-07	9.15797
ACCAGTG_clumps_m2_4n_7	ulm	3	Enterocyte_Progenitor.late.1_Progenitor.late.2	4.20981e-10	11.8709
ACCAGTG_clumps_m3_4n_1	ulm	5	Enterocyte_Goblet_Paneth_Progenitor.late.1_Progenitor.late.2	1.39155e-05	6.52521
ACCAGTG_clumps_m3_4n_10	ulm	3	Enterocyte_Progenitor.late.1_Progenitor.late.2	0.000605728	12.2743
ACCAGTG_clumps_m3_4n_2	ulm	3	Enterocyte_Progenitor.late.1_Progenitor.late.2	8.08731e-11	9.34817
ACCAGTG_clumps_m3_4n_3	ulm	4	Enterocyte_Paneth_Progenitor.late.1_Progenitor.late.2	0.00927402	5.19428
ACCAGTG_clumps_m3_4n_8	ulm	3	Enterocyte_Progenitor.late.1_Progenitor.late.2	1.47814e-07	9.22821
ACCAGTG_clumps_m4_h4n_1	ulm	3	Enterocyte_Progenitor.late.1_Progenitor.late.2	1.32616e-07	7.73562
ACCAGTG_clumps_m4_h4n_2	ulm	3	Enterocyte_Progenitor.late.1_Progenitor.late.2	1.78745e-06	7.24868
ACCAGTG_clumps_m6_h2n_2	ulm	3	Enterocyte_Progenitor.late.1_Progenitor.late.2	0.00225671	10.9161
ACCGATC_clumps_m1_4n_2	ulm	2	Enterocyte_Progenitor.late.1	1.07138e-05	5.39647
ACCGATC_clumps_m1_h4n_3	ulm	4	Enterocyte_Goblet_Paneth_Progenitor.late.1	0.00168325	8.3076
ACCGATC_clumps_m2_4n_2	ulm	2	Enterocyte_Progenitor.late.1	0.000160758	5.98141
ACCGATC_clumps_m2_4n_3	ulm	3	Enterocyte_Progenitor.late.1_Progenitor.late.2	0.00044837	8.9907
ACCGATC_clumps_m2_4n_4	ulm	3	Enterocyte_Progenitor.late.1_Progenitor.late.2	0.00633291	6.45247
ACCGATC_clumps_m2_4n_5	ulm	4	Enterocyte_Goblet_Progenitor.late.1_Progenitor.late.2	2.94481e-05	7.70657
ACCGATC_clumps_m2_4n_6	ulm	2	Enterocyte_Progenitor.late.1	4.28793e-21	10.3607
ACCGATC_clumps_m2_4n_7	ulm	3	Enterocyte_Progenitor.late.1_Progenitor.late.2	6.29415e-05	10.8779
ACCGATC_clumps_m3_4n_1	ulm	3	Enterocyte_Progenitor.late.1_Progenitor.late.2	2.57384e-15	12.1247
ACCGATC_clumps_m3_4n_10	ulm	4	Enterocyte_Paneth_Progenitor.late.1_Progenitor.late.2	0.00410197	3.81928
ACCGATC_clumps_m3_4n_2	ulm	4	Enterocyte_Paneth_Progenitor.late.1_Progenitor.late.2	0.0107477	8.12098
ACCGATC_clumps_m3_4n_8	ulm	3	Enterocyte_Progenitor.late.1_Progenitor.late.2	3.18168e-17	13.6628
ACCGATC_clumps_m3_4n_9	ulm	3	Enterocyte_Progenitor.late.1_Progenitor.late.2	6.96356e-07	11.8259
ACCGATC_clumps_m4_4n_2	ulm	2	Enterocyte_Progenitor.late.1	3.83751e-08	7.0593
ACCGATC_clumps_m4_4n_3	ulm	1	Enterocyte	0.000291348	3.62334
ACCGATC_clumps_m5_h4n_2	ulm	3	Enterocyte_Goblet_Progenitor.late.1	0.000104333	5.79473
ACCGATC_clumps_m5_h4n_4	ulm	3	Enterocyte_Progenitor.late.1_Progenitor.late.2	0.0157754	6.29629
ACGATGC_clumps_m1_h4n_2	ulm	3	Enterocyte_Progenitor.late.1_Progenitor.late.2	0.000167499	4.91124
ACGATGC_clumps_m2_4n_1	ulm	3	Enterocyte_Progenitor.late.1_Progenitor.late.2	0.00032366	7.13234
ACGATGC_clumps_m2_4n_6	ulm	2	Enterocyte_Progenitor.late.1	0.000132255	5.91448
ACGATGC_clumps_m2_4n_7	ulm	2	Enterocyte_Progenitor.late.1	3.52286e-07	9.45354
ACGATGC_clumps_m3_4n_1	ulm	3	Enterocyte_Progenitor.late.1_Progenitor.late.2	5.2535e-08	9.05743
ACGATGC_clumps_m3_4n_2	ulm	3	Enterocyte_Progenitor.late.1_Progenitor.late.2	0.011942	7.06877
ACGATGC_clumps_m3_4n_3	ulm	3	Enterocyte_Progenitor.late.1_Progenitor.late.2	8.13625e-08	10.6285
ACGATGC_clumps_m3_4n_6	ulm	3	Enterocyte_Progenitor.late.1_Progenitor.late.2	2.71133e-12	8.57843
ACGATGC_clumps_m3_4n_9	ulm	4	Enterocyte_Goblet_Progenitor.late.1_Progenitor.late.2	2.92975e-08	9.43755
ACGATGC_clumps_m4_h4n_2	ulm	2	Enterocyte_Progenitor.late.1	0.00121847	5.5064
ACGATGC_clumps_m5_h4n_2	ulm	3	Enterocyte_Progenitor.late.1_Progenitor.late.2	0.000350598	6.85808
ACGATGC_clumps_m6_h2n_3	ulm	4	Enterocyte_Goblet_Progenitor.late.1_Tuft	0.0022036	4.41352
ACGCTAT_clumps_m1_4n_2	ulm	3	Enterocyte_Progenitor.late.1_Progenitor.late.2	0.00111075	9.17027
ACGCTAT_clumps_m1_h4n_2	ulm	3	Enterocyte_Progenitor.late.1_Progenitor.late.2	6.87306e-08	9.63958
ACGCTAT_clumps_m2_4n_1	ulm	3	Enterocyte_Progenitor.late.1_Progenitor.late.2	0.00141329	7.17355
ACGCTAT_clumps_m3_4n_1	ulm	4	Enterocyte_Goblet_Progenitor.late.1_Progenitor.late.2	0.000111069	4.67025
ACGCTAT_clumps_m3_4n_10	ulm	3	Enterocyte_Progenitor.late.1_Progenitor.late.2	4.89209e-06	12.7465
ACGCTAT_clumps_m3_4n_2	ulm	4	Enterocyte_Paneth_Progenitor.late.1_Progenitor.late.2	0.000412647	5.50434
ACGCTAT_clumps_m3_4n_6	ulm	3	Enterocyte_Progenitor.late.1_Progenitor.late.2	8.00547e-07	9.53287
ACGCTAT_clumps_m4_h4n_4	ulm	3	Enterocyte_Paneth_Progenitor.late.1	0.0164468	4.30994
ACGCTAT_clumps_m4_h4n_6	ulm	3	Enterocyte_Progenitor.late.1_Progenitor.late.2	0.000413131	8.61924
ACGCTTC_clumps_m2_4n_2	ulm	3	Enterocyte_Progenitor.late.1_Progenitor.late.2	0.00219932	8.20879
ACGCTTC_clumps_m2_4n_6	ulm	3	Enterocyte_Progenitor.late.1_Progenitor.late.2	0.000238259	11.2409
ACGCTTC_clumps_m3_4n_1	ulm	4	Enterocyte_Goblet_Progenitor.late.1_Progenitor.late.2	0.00732255	4.5375
ACGCTTC_clumps_m3_4n_10	ulm	3	Enterocyte_Progenitor.late.1_Progenitor.late.2	5.90824e-07	6.67071
ACGCTTC_clumps_m3_4n_3	ulm	3	Enterocyte_Progenitor.late.1_Progenitor.late.2	6.17736e-12	9.19622
ACGCTTC_clumps_m3_4n_8	ulm	3	Enterocyte_Progenitor.late.1_Progenitor.late.2	0.00274481	5.71466
ACGCTTC_clumps_m4_h4n_1	ulm	3	Enterocyte_Progenitor.late.1_Progenitor.late.2	3.54678e-07	10.9693
ACGCTTC_clumps_m4_h4n_4	ulm	4	Enterocyte_Paneth_Progenitor.late.1_Progenitor.late.2	0.000489851	6.46338
ACGCTTC_clumps_m6_h2n_3	ulm	2	Enterocyte_Tuft	0.0232533	4.22528
ACGGATA_clumps_m1_4n_2	ulm	2	Enterocyte_Progenitor.late.1	7.92909e-11	7.27033
ACGGATA_clumps_m1_h4n_2	ulm	3	Enterocyte_Progenitor.late.1_Progenitor.late.2	2.02407e-07	10.4935
ACGGATA_clumps_m2_4n_1	ulm	3	Enterocyte_Progenitor.late.1_Progenitor.late.2	0.000619558	6.12129
ACGGATA_clumps_m2_4n_4	ulm	2	Enterocyte_Progenitor.late.1	2.12029e-05	5.76621
ACGGATA_clumps_m3_4n_1	ulm	3	Enterocyte_Progenitor.late.1_Progenitor.late.2	3.04381e-15	12.3975
ACGGATA_clumps_m3_4n_10	ulm	3	Enterocyte_Progenitor.late.1_Progenitor.late.2	7.5595e-05	7.82028
ACGGATA_clumps_m3_4n_2	ulm	3	Enterocyte_Progenitor.late.1_Progenitor.late.2	3.14725e-05	6.81357
ACGGATA_clumps_m3_4n_3	ulm	3	Enterocyte_Progenitor.late.1_Progenitor.late.2	5.48908e-14	10.9195
ACGGATA_clumps_m4_h4n_4	ulm	3	Enterocyte_Paneth_Progenitor.late.1	0.00252389	6.51642
ACGGATA_clumps_m4_h4n_6	ulm	2	Enterocyte_Progenitor.late.1	0.00876862	3.78182
ACGGTAG_clumps_m1_4n_2	ulm	3	Enterocyte_Progenitor.late.1_Progenitor.late.2	0.00034741	8.94965
ACGGTAG_clumps_m1_h4n_1	ulm	3	Enterocyte_Progenitor.late.1_Progenitor.late.2	0.00365648	6.29283
ACGGTAG_clumps_m2_4n_1	ulm	3	Enterocyte_Progenitor.late.1_Progenitor.late.2	0.00426368	7.50567
ACGGTAG_clumps_m2_4n_4	ulm	3	Enterocyte_Progenitor.late.1_Progenitor.late.2	0.0114096	8.32514
ACGGTAG_clumps_m2_4n_6	ulm	3	Enterocyte_Progenitor.late.1_Progenitor.late.2	0.00117518	9.05166
ACGGTAG_clumps_m3_4n_1	ulm	4	Enterocyte_Goblet_Progenitor.late.1_Progenitor.late.2	0.000950741	4.43807
ACGGTAG_clumps_m3_4n_6	ulm	3	Enterocyte_Progenitor.late.1_Progenitor.late.2	0.000157016	5.74578
ACGGTAG_clumps_m3_4n_8	ulm	3	Enterocyte_Progenitor.late.1_Progenitor.late.2	1.58295e-12	10.7936
ACGGTAG_clumps_m3_4n_9	ulm	3	Enterocyte_Progenitor.late.1_Progenitor.late.2	1.74012e-06	6.70473
ACGGTAG_clumps_m4_4n_2	ulm	3	Enterocyte_Progenitor.late.1_Progenitor.late.2	0.010582	2.98945
ACGGTAG_clumps_m4_h4n_3	ulm	4	Enterocyte_Paneth_Progenitor.late.1_Progenitor.late.2	5.25175e-05	4.67513
ACGGTAG_clumps_m5_h4n_1	ulm	3	Enterocyte_Progenitor.late.1_Progenitor.late.2	4.21914e-08	8.28305
ACGTCAA_clumps_m1_4n_2	ulm	3	Enterocyte_Progenitor.late.1_Progenitor.late.2	0.000296827	5.53246
ACGTCAA_clumps_m1_h4n_3	ulm	3	Enterocyte_Progenitor.late.1_Progenitor.late.2	7.46674e-08	10.0889
ACGTCAA_clumps_m2_4n_10	ulm	3	Enterocyte_Progenitor.late.1_Progenitor.late.2	0.000342138	9.00741
ACGTCAA_clumps_m3_4n_1	ulm	3	Enterocyte_Progenitor.late.1_Progenitor.late.2	1.93583e-05	5.8431
ACGTCAA_clumps_m3_4n_2	ulm	4	Enterocyte_Paneth_Progenitor.late.1_Progenitor.late.2	0.000569845	5.0417
ACGTCAA_clumps_m3_4n_3	ulm	3	Enterocyte_Progenitor.late.1_Progenitor.late.2	9.16778e-05	11.2168
ACGTCAA_clumps_m3_4n_8	ulm	4	Enterocyte_Goblet_Progenitor.late.1_Progenitor.late.2	0.0061696	3.41361
ACGTCAA_clumps_m4_4n_1	ulm	3	Enterocyte_Progenitor.late.1_Progenitor.late.2	0.000930631	4.59936
ACGTCAA_clumps_m4_h4n_4	ulm	3	Enterocyte_Paneth_Progenitor.late.1	1.76099e-05	6.35387
ACGTCAA_clumps_m4_h4n_5	ulm	3	Enterocyte_Paneth_Progenitor.late.1	0.00261362	3.30786
ACGTCAA_clumps_m5_h4n_1	ulm	3	Enterocyte_Progenitor.late.1_Progenitor.late.2	2.28423e-05	8.49477
ACGTCAA_clumps_m6_h2n_3	ulm	2	Enterocyte_Progenitor.late.2	0.0146378	5.48598
ACGTGGT_clumps_m1_4n_2	ulm	3	Enterocyte_Progenitor.late.1_Progenitor.late.2	0.000106075	9.59076
ACGTGGT_clumps_m1_h4n_1	ulm	2	Enterocyte_Progenitor.late.1	0.0179994	4.3567
ACGTGGT_clumps_m2_4n_1	ulm	3	Enterocyte_Progenitor.late.1_Progenitor.late.2	0.00541227	3.89563
ACGTGGT_clumps_m2_4n_4	ulm	3	Enterocyte_Progenitor.late.1_Progenitor.late.2	0.000720665	7.68481
ACGTGGT_clumps_m2_4n_7	ulm	3	Enterocyte_Progenitor.late.1_Progenitor.late.2	3.09259e-06	7.66086
ACGTGGT_clumps_m3_4n_2	ulm	3	Enterocyte_Progenitor.late.1_Progenitor.late.2	2.86972e-10	7.81613
ACGTGGT_clumps_m3_4n_6	ulm	3	Enterocyte_Progenitor.late.1_Progenitor.late.2	1.30233e-16	9.84852
ACGTGGT_clumps_m4_h4n_2	ulm	2	Enterocyte_Goblet	0.0165038	2.40156
ACGTGGT_clumps_m5_h4n_2	ulm	2	Enterocyte_Progenitor.late.2	3.31389e-06	5.44943
ACGTTGG_clumps_m1_4n_2	ulm	3	Enterocyte_Progenitor.late.1_Progenitor.late.2	0.00233909	6.29225
ACGTTGG_clumps_m1_4n_4	ulm	3	Enterocyte_Progenitor.late.1_Progenitor.late.2	0.000245632	6.48543
ACGTTGG_clumps_m1_h4n_1	ulm	3	Enterocyte_Progenitor.late.1_Progenitor.late.2	0.00306546	4.24506
ACGTTGG_clumps_m1_h4n_2	ulm	3	Enterocyte_Progenitor.late.1_Progenitor.late.2	9.05051e-12	7.44358
ACGTTGG_clumps_m1_h4n_3	ulm	3	Enterocyte_Progenitor.late.1_Progenitor.late.2	7.23124e-14	9.46015
ACGTTGG_clumps_m2_4n_5	ulm	3	Enterocyte_Progenitor.late.1_Progenitor.late.2	7.96177e-06	8.06112
ACGTTGG_clumps_m2_4n_6	ulm	3	Enterocyte_Progenitor.late.1_Progenitor.late.2	0.000606038	7.38802
ACGTTGG_clumps_m2_4n_7	ulm	3	Enterocyte_Progenitor.late.1_Progenitor.late.2	0.000776029	8.17294
ACGTTGG_clumps_m3_4n_2	ulm	5	Enterocyte_Goblet_Paneth_Progenitor.late.1_Progenitor.late.2	0.00429299	4.95277
ACGTTGG_clumps_m3_4n_8	ulm	4	Enterocyte_Goblet_Progenitor.late.1_Progenitor.late.2	0.00696209	6.52842
ACGTTGG_clumps_m6_h2n_3	ulm	4	Enterocyte_Goblet_Progenitor.late.1_Progenitor.late.2	0.00326129	4.95216
ACTACTG_clumps_m1_4n_1	ulm	3	Enterocyte_Progenitor.late.1_Progenitor.late.2	0.000385196	5.9008
ACTACTG_clumps_m2_4n_6	ulm	2	Enterocyte_Progenitor.late.1	5.73695e-15	9.04161
ACTACTG_clumps_m2_4n_8	ulm	2	Enterocyte_Progenitor.late.1	0.000373366	6.00771
ACTACTG_clumps_m3_4n_1	ulm	4	Enterocyte_Goblet_Progenitor.late.1_Progenitor.late.2	0.00427533	5.62352
ACTACTG_clumps_m3_4n_2	ulm	4	Enterocyte_Paneth_Progenitor.late.1_Progenitor.late.2	0.0170386	4.55094
ACTACTG_clumps_m3_4n_3	ulm	3	Enterocyte_Progenitor.late.1_Progenitor.late.2	4.53326e-05	11.5406
ACTACTG_clumps_m3_4n_5	ulm	3	Enterocyte_Progenitor.late.1_Progenitor.late.2	2.70734e-08	9.42576
ACTACTG_clumps_m4_h4n_3	ulm	3	Enterocyte_Paneth_Progenitor.late.1	0.00239511	4.48359
ACTACTG_clumps_m5_4n_2	ulm	3	Enterocyte_Progenitor.late.1_Progenitor.late.2	0.00194749	3.77557
ACTACTG_clumps_m5_h4n_3	ulm	3	Enterocyte_Progenitor.late.1_Progenitor.late.2	0.00195661	5.2015
ACTCAGG_clumps_m2_4n_2	ulm	2	Enterocyte_Progenitor.late.1	0.00576267	4.84747
ACTCAGG_clumps_m2_4n_4	ulm	2	Enterocyte_Progenitor.late.1	0.00329673	5.73923
ACTCAGG_clumps_m2_4n_6	ulm	3	Enterocyte_Progenitor.late.1_Progenitor.late.2	0.000472724	6.37834
ACTCAGG_clumps_m3_4n_1	ulm	4	Enterocyte_Goblet_Progenitor.late.1_Progenitor.late.2	0.00933426	4.31034
ACTCAGG_clumps_m3_4n_10	ulm	4	Enterocyte_Paneth_Progenitor.late.1_Progenitor.late.2	0.00165412	3.9665
ACTCAGG_clumps_m3_4n_2	ulm	3	Enterocyte_Progenitor.late.1_Progenitor.late.2	0.00147576	5.19889
ACTCAGG_clumps_m3_4n_5	ulm	3	Enterocyte_Progenitor.late.1_Progenitor.late.2	6.30635e-06	8.23539
ACTCAGG_clumps_m3_4n_6	ulm	3	Enterocyte_Progenitor.late.1_Progenitor.late.2	1.23396e-25	12.8847
ACTCAGG_clumps_m3_4n_9	ulm	3	Enterocyte_Progenitor.late.1_Progenitor.late.2	1.36289e-05	7.37222
ACTCAGG_clumps_m4_h4n_1	ulm	4	Enterocyte_Goblet_Progenitor.late.1_Progenitor.late.2	0.000744322	5.12862
ACTCGGT_clumps_m1_4n_1	ulm	2	Enterocyte_Progenitor.late.1	1.58956e-14	9.08837
ACTCGGT_clumps_m1_4n_4	ulm	4	Enterocyte_Goblet_Progenitor.late.1_Progenitor.late.2	4.08325e-09	8.52075
ACTCGGT_clumps_m1_h4n_2	ulm	3	Enterocyte_Progenitor.late.1_Progenitor.late.2	2.94108e-05	6.76249
ACTCGGT_clumps_m1_h4n_3	ulm	3	Enterocyte_Progenitor.late.1_Progenitor.late.2	0.000125863	6.20734
ACTCGGT_clumps_m2_4n_4	ulm	3	Enterocyte_Progenitor.late.1_Progenitor.late.2	0.00254465	7.88812
ACTCGGT_clumps_m2_4n_8	ulm	3	Enterocyte_Progenitor.late.1_Progenitor.late.2	3.19998e-05	8.47245
ACTCGGT_clumps_m3_4n_1	ulm	2	Enterocyte_Progenitor.late.2	0.0174724	3.25642
ACTCGGT_clumps_m3_4n_10	ulm	3	Enterocyte_Progenitor.late.1_Progenitor.late.2	0.000143661	8.02805
ACTCGGT_clumps_m3_4n_2	ulm	4	Enterocyte_Goblet_Progenitor.late.1_Progenitor.late.2	0.0012502	6.90656
ACTCGGT_clumps_m4_4n_3	ulm	3	Enterocyte_Progenitor.late.1_Progenitor.late.2	0.0077983	5.11876
ACTCGGT_clumps_m4_h4n_4	ulm	3	Enterocyte_Paneth_Progenitor.late.1	0.000101783	9.19618
ACTCGGT_clumps_m5_4n_2	ulm	3	Enterocyte_Progenitor.late.1_Progenitor.late.2	0.00555713	3.53883
ACTCGGT_clumps_m5_h4n_2	ulm	3	Enterocyte_Progenitor.late.1_Progenitor.late.2	0.00673446	3.61282
ACTCTTG_clumps_m2_4n_7	ulm	3	Enterocyte_Goblet_Progenitor.late.1	0.0102126	7.5219
ACTCTTG_clumps_m3_4n_1	ulm	4	Enterocyte_Goblet_Progenitor.late.1_Progenitor.late.2	3.87754e-08	7.58489
ACTCTTG_clumps_m3_4n_2	ulm	3	Enterocyte_Progenitor.late.1_Progenitor.late.2	2.36112e-08	10.5766
ACTCTTG_clumps_m3_4n_3	ulm	3	Enterocyte_Progenitor.late.1_Progenitor.late.2	5.05729e-06	6.94739
ACTCTTG_clumps_m4_4n_2	ulm	2	Enterocyte_Progenitor.late.1	0.000185577	3.93281
ACTCTTG_clumps_m4_h4n_1	ulm	3	Enterocyte_Progenitor.late.1_Progenitor.late.2	2.38556e-06	9.00627
ACTGCAG_clumps_m1_4n_3	ulm	3	Enterocyte_Progenitor.late.1_Progenitor.late.2	1.81185e-05	9.25933
ACTGCAG_clumps_m1_4n_4	ulm	3	Enterocyte_Progenitor.late.1_Progenitor.late.2	3.88602e-05	7.38055
ACTGCAG_clumps_m1_h4n_3	ulm	3	Enterocyte_Progenitor.late.1_Progenitor.late.2	0.00115803	8.81394
ACTGCAG_clumps_m2_4n_6	ulm	2	Enterocyte_Progenitor.late.1	3.38502e-06	7.23549
ACTGCAG_clumps_m3_4n_1	ulm	4	Enterocyte_Goblet_Progenitor.late.1_Progenitor.late.2	7.22208e-06	10.3757
ACTGCAG_clumps_m3_4n_10	ulm	3	Enterocyte_Progenitor.late.1_Progenitor.late.2	4.43675e-07	6.37808
ACTGCAG_clumps_m3_4n_6	ulm	3	Enterocyte_Progenitor.late.1_Progenitor.late.2	1.99065e-13	10.7142
ACTGCAG_clumps_m3_4n_8	ulm	3	Enterocyte_Progenitor.late.1_Progenitor.late.2	4.93729e-09	10.5614
ACTGCAG_clumps_m3_4n_9	ulm	5	Enterocyte_Goblet_Paneth_Progenitor.late.1_Progenitor.late.2	0.00839155	4.44656
ACTGCAG_clumps_m4_4n_1	ulm	3	Enterocyte_Goblet_Progenitor.late.2	0.0120972	2.9057
ACTGCAG_clumps_m4_4n_3	ulm	2	Enterocyte_Progenitor.late.1	0.00089612	3.78619
ACTGCAG_clumps_m4_h4n_6	ulm	4	Enterocyte_Goblet_Progenitor.late.1_Progenitor.late.2	0.00613469	5.63543
ACTGCAG_clumps_m5_h4n_3	ulm	3	Enterocyte_Progenitor.late.1_Progenitor.late.2	0.000250222	6.33425
ACTGCAG_clumps_m6_h2n_4	ulm	3	Enterocyte_Progenitor.late.1_Progenitor.late.2	0.00165429	5.06118
ACTGTCC_clumps_m2_4n_1	ulm	3	Enterocyte_Progenitor.late.1_Progenitor.late.2	1.18264e-05	5.49596
ACTGTCC_clumps_m2_4n_2	ulm	3	Enterocyte_Progenitor.late.1_Progenitor.late.2	0.000253109	6.64439
ACTGTCC_clumps_m2_4n_7	ulm	2	Enterocyte_Progenitor.late.1	2.92559e-07	5.97862
ACTGTCC_clumps_m3_4n_1	ulm	5	Enterocyte_Goblet_Paneth_Progenitor.late.1_Progenitor.late.2	0.000869451	4.6619
ACTGTCC_clumps_m3_4n_10	ulm	4	Enterocyte_Goblet_Progenitor.late.1_Progenitor.late.2	1.32544e-05	8.93461
ACTGTCC_clumps_m3_4n_3	ulm	3	Enterocyte_Progenitor.late.1_Progenitor.late.2	2.18328e-08	9.97936
ACTGTCC_clumps_m3_4n_6	ulm	3	Enterocyte_Progenitor.late.1_Progenitor.late.2	4.32179e-11	8.29324
ACTGTCC_clumps_m5_h4n_2	ulm	3	Enterocyte_Progenitor.late.1_Progenitor.late.2	4.10686e-07	6.86766
ACTGTCC_clumps_m6_h2n_3	ulm	3	Enterocyte_Goblet_Progenitor.late.1	4.7076e-12	8.20785
ACTTGGC_clumps_m1_4n_1	ulm	3	Enterocyte_Progenitor.late.1_Progenitor.late.2	5.67116e-10	9.11751
ACTTGGC_clumps_m1_4n_2	ulm	3	Enterocyte_Progenitor.late.1_Progenitor.late.2	0.000280066	7.6186
ACTTGGC_clumps_m2_4n_1	ulm	2	Enterocyte_Progenitor.late.1	0.000645888	4.39003
ACTTGGC_clumps_m2_4n_3	ulm	3	Enterocyte_Progenitor.late.1_Progenitor.late.2	1.61364e-05	8.50775
ACTTGGC_clumps_m3_4n_1	ulm	4	Enterocyte_Goblet_Progenitor.late.1_Progenitor.late.2	0.0103665	6.78114
ACTTGGC_clumps_m4_h4n_4	ulm	4	Enterocyte_Paneth_Progenitor.late.1_Progenitor.late.2	0.00025849	7.05193
ACTTGGC_clumps_m4_h4n_5	ulm	3	Enterocyte_Progenitor.late.1_Progenitor.late.2	6.27394e-08	11.8911
ACTTGGC_clumps_m5_h4n_3	ulm	3	Enterocyte_Progenitor.late.1_Progenitor.late.2	0.00741853	3.17092
ACTTGGC_clumps_m6_h2n_1	ulm	3	Enterocyte_Progenitor.late.1_Progenitor.late.2	0.00599596	3.62277
AGAGCAT_clumps_m1_4n_4	ulm	3	Enterocyte_Progenitor.late.1_Progenitor.late.2	0.00739272	5.7726
AGAGCAT_clumps_m1_h4n_3	ulm	3	Enterocyte_Progenitor.late.1_Progenitor.late.2	6.48953e-05	6.64984
AGAGCAT_clumps_m2_4n_2	ulm	2	Enterocyte_Progenitor.late.1	2.05796e-07	6.37389
AGAGCAT_clumps_m2_4n_8	ulm	3	Enterocyte_Progenitor.late.1_Progenitor.late.2	0.000117539	7.76332
AGAGCAT_clumps_m3_4n_1	ulm	3	Enterocyte_Progenitor.late.1_Progenitor.late.2	1.44709e-15	10.4675
AGAGCAT_clumps_m3_4n_5	ulm	3	Enterocyte_Progenitor.late.1_Progenitor.late.2	0.00199917	5.54731
AGAGCAT_clumps_m4_4n_1	ulm	2	Enterocyte_Progenitor.late.2	0.0248681	3.06169
AGATACC_clumps_m1_4n_4	ulm	3	Enterocyte_Progenitor.late.1_Progenitor.late.2	0.00288962	7.43742
AGATACC_clumps_m1_h4n_3	ulm	4	Enterocyte_Paneth_Progenitor.late.1_Progenitor.late.2	5.6793e-05	6.91659
AGATACC_clumps_m3_4n_1	ulm	3	Enterocyte_Progenitor.late.1_Progenitor.late.2	6.17986e-08	9.18188
AGATACC_clumps_m3_4n_5	ulm	3	Enterocyte_Progenitor.late.1_Progenitor.late.2	0.0205628	3.76901
AGATACC_clumps_m6_h2n_4	ulm	2	Enterocyte_Progenitor.late.1	0.00265883	3.19877
AGATCAC_clumps_m1_4n_4	ulm	2	Enterocyte_Progenitor.late.1	1.01744e-12	7.60884
AGATCAC_clumps_m1_h4n_1	ulm	3	Enterocyte_Progenitor.late.1_Progenitor.late.2	0.0111904	6.22716
AGATCAC_clumps_m1_h4n_2	ulm	3	Enterocyte_Progenitor.late.1_Progenitor.late.2	1.59395e-08	9.54463
AGATCAC_clumps_m2_4n_10	ulm	3	Enterocyte_Progenitor.late.1_Progenitor.late.2	9.06446e-05	7.67332
AGATCAC_clumps_m2_4n_2	ulm	2	Enterocyte_Progenitor.late.1	7.4788e-25	11.0044
AGATCAC_clumps_m2_4n_4	ulm	3	Enterocyte_Progenitor.late.1_Progenitor.late.2	0.00488647	7.4162
AGATCAC_clumps_m3_4n_1	ulm	4	Enterocyte_Goblet_Progenitor.late.1_Progenitor.late.2	0.000889113	4.83553
AGATCAC_clumps_m3_4n_10	ulm	3	Enterocyte_Progenitor.late.1_Progenitor.late.2	0.00170447	9.46813
AGATCAC_clumps_m3_4n_2	ulm	3	Enterocyte_Progenitor.late.1_Progenitor.late.2	3.00071e-08	8.98886
AGATCAC_clumps_m4_h4n_3	ulm	4	Enterocyte_Goblet_Paneth_Progenitor.late.1	0.0075675	4.57996
AGATCAC_clumps_m6_h2n_3	ulm	2	Enterocyte_Progenitor.late.1	0.00111605	6.44011
AGATCGA_clumps_m1_4n_1	ulm	3	Enterocyte_Progenitor.late.1_Progenitor.late.2	4.10563e-10	10.9756
AGATCGA_clumps_m2_4n_1	ulm	3	Enterocyte_Progenitor.late.1_Progenitor.late.2	3.61797e-05	8.79087
AGATCGA_clumps_m2_4n_2	ulm	3	Enterocyte_Progenitor.late.1_Progenitor.late.2	1.57556e-08	10.2226
AGATCGA_clumps_m2_4n_5	ulm	3	Enterocyte_Progenitor.late.1_Progenitor.late.2	0.000705413	4.96121
AGATCGA_clumps_m2_4n_6	ulm	3	Enterocyte_Progenitor.late.1_Progenitor.late.2	0.000489106	10.2028
AGATCGA_clumps_m2_4n_7	ulm	2	Enterocyte_Progenitor.late.1	0.000125894	4.8918
AGATCGA_clumps_m3_4n_1	ulm	5	Enterocyte_Goblet_Paneth_Progenitor.late.1_Progenitor.late.2	0.0096536	5.04306
AGATCGA_clumps_m3_4n_2	ulm	3	Enterocyte_Progenitor.late.1_Progenitor.late.2	4.22146e-08	7.94287
AGATCGA_clumps_m3_4n_8	ulm	4	Enterocyte_Goblet_Progenitor.late.1_Progenitor.late.2	0.00723372	6.48448
AGATCGA_clumps_m3_4n_9	ulm	3	Enterocyte_Progenitor.late.1_Progenitor.late.2	4.749e-05	8.18352
AGATCGA_clumps_m4_h4n_2	ulm	4	Enterocyte_Goblet_Progenitor.late.1_Progenitor.late.2	8.24845e-10	8.01572
AGATCGA_clumps_m5_h4n_2	ulm	4	Enterocyte_Goblet_Progenitor.late.1_Progenitor.late.2	0.000650369	7.73142
AGATGCG_clumps_m1_4n_4	ulm	3	Enterocyte_Progenitor.late.1_Progenitor.late.2	0.00598981	4.3926
AGATGCG_clumps_m1_h4n_1	ulm	3	Enterocyte_Progenitor.late.1_Progenitor.late.2	5.35816e-06	9.33281
AGATGCG_clumps_m2_4n_6	ulm	2	Enterocyte_Progenitor.late.1	2.57799e-06	7.10134
AGATGCG_clumps_m3_4n_1	ulm	5	Enterocyte_Goblet_Paneth_Progenitor.late.1_Progenitor.late.2	0.00923269	3.97734
AGATGCG_clumps_m3_4n_10	ulm	4	Enterocyte_Paneth_Progenitor.late.1_Progenitor.late.2	0.00413566	3.1649
AGATGCG_clumps_m3_4n_2	ulm	4	Enterocyte_Goblet_Progenitor.late.1_Progenitor.late.2	0.00651576	3.69781
AGATGCG_clumps_m3_4n_3	ulm	3	Enterocyte_Progenitor.late.1_Progenitor.late.2	1.93355e-11	8.32787
AGATGCG_clumps_m5_h4n_1	ulm	3	Enterocyte_Progenitor.late.1_Progenitor.late.2	0.000288456	5.51191
AGATGCG_clumps_m5_h4n_5	ulm	4	Enterocyte_Progenitor.late.1_Progenitor.late.2_Tuft	0.00227592	5.21841
AGATGCG_clumps_m6_h2n_3	ulm	4	Enterocyte_Goblet_Progenitor.late.1_Progenitor.late.2	0.00821706	4.08845
AGATGCG_clumps_m6_h2n_4	ulm	2	Enterocyte_Progenitor.late.1	2.81253e-06	5.62168
AGCACTG_clumps_m2_4n_3	ulm	3	Enterocyte_Progenitor.late.1_Progenitor.late.2	0.000202526	6.69225
AGCACTG_clumps_m2_4n_8	ulm	2	Enterocyte_Progenitor.late.1	1.54435e-08	6.1031
AGCACTG_clumps_m3_4n_10	ulm	3	Enterocyte_Progenitor.late.1_Progenitor.late.2	5.48335e-07	6.12132
AGCACTG_clumps_m3_4n_6	ulm	3	Enterocyte_Progenitor.late.1_Progenitor.late.2	5.79105e-06	5.61155
AGCACTG_clumps_m5_h4n_4	ulm	3	Enterocyte_Progenitor.late.1_Progenitor.late.2	0.00637131	3.14192
AGCACTG_clumps_m5_h4n_5	ulm	3	Enterocyte_Progenitor.late.1_Progenitor.late.2	0.0138748	5.95831
AGCAGGT_clumps_m1_4n_1	ulm	2	Enterocyte_Progenitor.late.1	5.69423e-12	9.31967
AGCAGGT_clumps_m1_4n_4	ulm	3	Enterocyte_Progenitor.late.1_Progenitor.late.2	0.00109337	5.68787
AGCAGGT_clumps_m1_h4n_1	ulm	3	Enterocyte_Paneth_Progenitor.late.1	0.0100831	5.15269
AGCAGGT_clumps_m2_4n_2	ulm	3	Enterocyte_Progenitor.late.1_Progenitor.late.2	0.0011842	8.3334
AGCAGGT_clumps_m2_4n_3	ulm	2	Enterocyte_Progenitor.late.1	7.06156e-10	8.98194
AGCAGGT_clumps_m2_4n_6	ulm	3	Enterocyte_Progenitor.late.1_Progenitor.late.2	0.000484979	6.66102
AGCAGGT_clumps_m2_4n_7	ulm	3	Enterocyte_Progenitor.late.1_Progenitor.late.2	0.000265127	10.0858
AGCAGGT_clumps_m3_4n_1	ulm	3	Enterocyte_Progenitor.late.1_Progenitor.late.2	0.0072591	6.54277
AGCAGGT_clumps_m3_4n_2	ulm	4	Enterocyte_Goblet_Progenitor.late.1_Progenitor.late.2	0.00255398	5.95352
AGCAGGT_clumps_m3_4n_3	ulm	3	Enterocyte_Progenitor.late.1_Progenitor.late.2	2.50241e-09	11.1168
AGCAGGT_clumps_m3_4n_6	ulm	3	Enterocyte_Progenitor.late.1_Progenitor.late.2	2.86305e-10	9.02508
AGCAGGT_clumps_m3_4n_8	ulm	3	Enterocyte_Progenitor.late.1_Progenitor.late.2	9.67457e-05	7.2388
AGCCGAT_clumps_m1_4n_4	ulm	3	Enterocyte_Progenitor.late.1_Progenitor.late.2	0.0194721	4.63935
AGCCGAT_clumps_m2_4n_7	ulm	3	Enterocyte_Progenitor.late.1_Progenitor.late.2	0.00864724	4.41725
AGCCGAT_clumps_m3_4n_1	ulm	3	Enterocyte_Progenitor.late.1_Progenitor.late.2	1.35485e-08	11.4231
AGCCGAT_clumps_m3_4n_10	ulm	3	Enterocyte_Progenitor.late.1_Progenitor.late.2	3.58218e-11	10.3395
AGCCGAT_clumps_m3_4n_2	ulm	3	Enterocyte_Progenitor.late.1_Progenitor.late.2	5.04109e-10	11.9386
AGCCGAT_clumps_m3_4n_6	ulm	3	Enterocyte_Progenitor.late.1_Progenitor.late.2	5.47408e-07	8.99851
AGCCGAT_clumps_m3_4n_8	ulm	3	Enterocyte_Progenitor.late.1_Progenitor.late.2	6.60026e-16	12.9598
AGCCGAT_clumps_m5_h4n_1	ulm	2	Enterocyte_Progenitor.late.1	3.67612e-05	5.48631
AGCCGAT_clumps_m5_h4n_2	ulm	3	Enterocyte_Progenitor.late.1_Progenitor.late.2	0.00095605	7.87781
AGCCTTC_clumps_m1_4n_1	ulm	2	Enterocyte_Progenitor.late.1	2.20716e-09	7.96452
AGCCTTC_clumps_m1_4n_2	ulm	3	Enterocyte_Goblet_Progenitor.late.1	7.08087e-08	6.78907
AGCCTTC_clumps_m1_4n_3	ulm	3	Enterocyte_Progenitor.late.1_Progenitor.late.2	7.53983e-05	6.46615
AGCCTTC_clumps_m2_4n_1	ulm	3	Enterocyte_Progenitor.late.1_Progenitor.late.2	0.0022366	7.52767
AGCCTTC_clumps_m3_4n_1	ulm	4	Enterocyte_Goblet_Progenitor.late.1_Progenitor.late.2	0.00163885	4.18645
AGCCTTC_clumps_m3_4n_2	ulm	3	Enterocyte_Progenitor.late.1_Progenitor.late.2	1.47591e-06	10.721
AGCCTTC_clumps_m3_4n_3	ulm	3	Enterocyte_Progenitor.late.1_Progenitor.late.2	2.8102e-05	10.3311
AGCCTTC_clumps_m3_4n_6	ulm	2	Enterocyte_Progenitor.late.1	3.63264e-08	7.04317
AGCCTTC_clumps_m3_4n_9	ulm	3	Enterocyte_Progenitor.late.1_Progenitor.late.2	0.0021034	9.21108
AGCCTTC_clumps_m4_h4n_4	ulm	3	Enterocyte_Progenitor.late.1_Progenitor.late.2	0.00925669	7.24984
AGCCTTC_clumps_m4_h4n_5	ulm	2	Enterocyte_Progenitor.late.1	1.08659e-16	9.52073
AGCCTTC_clumps_m6_h2n_4	ulm	3	Enterocyte_Progenitor.late.1_Progenitor.late.2	2.31476e-08	8.88153
AGCTAGT_clumps_m2_4n_1	ulm	3	Enterocyte_Progenitor.late.1_Progenitor.late.2	0.00206433	5.00429
AGCTAGT_clumps_m2_4n_10	ulm	3	Enterocyte_Progenitor.late.1_Progenitor.late.2	0.000541129	7.79039
AGCTAGT_clumps_m2_4n_5	ulm	3	Enterocyte_Progenitor.late.1_Progenitor.late.2	0.000454524	8.49331
AGCTAGT_clumps_m3_4n_2	ulm	3	Enterocyte_Progenitor.late.1_Progenitor.late.2	7.04192e-05	6.93593
AGCTAGT_clumps_m3_4n_6	ulm	3	Enterocyte_Progenitor.late.1_Progenitor.late.2	2.01249e-08	11.1192
AGCTAGT_clumps_m3_4n_9	ulm	4	Enterocyte_Goblet_Progenitor.late.1_Progenitor.late.2	3.73452e-07	6.66912
AGCTAGT_clumps_m6_h2n_4	ulm	2	Enterocyte_Progenitor.late.2	0.00180387	3.69147
AGCTCAA_clumps_m1_4n_4	ulm	3	Enterocyte_Progenitor.late.1_Progenitor.late.2	2.82619e-06	8.65355
AGCTCAA_clumps_m1_h4n_2	ulm	3	Enterocyte_Progenitor.late.1_Progenitor.late.2	0.00570693	6.02298
AGCTCAA_clumps_m2_4n_2	ulm	3	Enterocyte_Progenitor.late.1_Progenitor.late.2	1.42672e-06	8.69031
AGCTCAA_clumps_m2_4n_3	ulm	3	Enterocyte_Progenitor.late.1_Progenitor.late.2	0.0026867	9.7678
AGCTCAA_clumps_m2_4n_4	ulm	2	Enterocyte_Progenitor.late.1	2.39031e-08	6.0135
AGCTCAA_clumps_m2_4n_5	ulm	3	Enterocyte_Progenitor.late.1_Progenitor.late.2	1.31313e-05	10.3473
AGCTCAA_clumps_m3_4n_1	ulm	3	Enterocyte_Progenitor.late.1_Progenitor.late.2	6.95829e-19	10.534
AGCTCAA_clumps_m3_4n_2	ulm	4	Enterocyte_Goblet_Progenitor.late.1_Progenitor.late.2	1.8152e-07	8.65615
AGCTCAA_clumps_m4_4n_1	ulm	3	Enterocyte_Progenitor.late.1_Progenitor.late.2	0.000115864	5.70434
AGCTCAA_clumps_m5_h4n_1	ulm	2	Enterocyte_Progenitor.late.1	0.000723965	3.81928
AGCTCAA_clumps_m5_h4n_2	ulm	4	Enterocyte_Goblet_Progenitor.late.1_Progenitor.late.2	0.000125328	7.40892
AGCTGGA_clumps_m1_4n_2	ulm	3	Enterocyte_Progenitor.late.1_Progenitor.late.2	1.31337e-07	8.076
AGCTGGA_clumps_m2_4n_4	ulm	3	Enterocyte_Progenitor.late.1_Progenitor.late.2	2.23289e-05	8.27538
AGCTGGA_clumps_m3_4n_1	ulm	3	Enterocyte_Progenitor.late.1_Progenitor.late.2	1.67735e-09	9.78823
AGCTGGA_clumps_m3_4n_10	ulm	3	Enterocyte_Progenitor.late.1_Progenitor.late.2	0.00814674	4.9654
AGCTGGA_clumps_m3_4n_2	ulm	3	Enterocyte_Progenitor.late.1_Progenitor.late.2	5.76987e-10	9.1013
AGCTGGA_clumps_m3_4n_5	ulm	3	Enterocyte_Progenitor.late.1_Progenitor.late.2	0.00261461	3.48614
AGCTGTT_clumps_m1_4n_2	ulm	3	Enterocyte_Progenitor.late.1_Progenitor.late.2	3.06393e-11	9.56561
AGCTGTT_clumps_m1_4n_3	ulm	4	Enterocyte_Goblet_Progenitor.late.1_Progenitor.late.2	0.00206963	7.56736
AGCTGTT_clumps_m1_4n_4	ulm	3	Enterocyte_Progenitor.late.1_Progenitor.late.2	3.93151e-05	8.51344
AGCTGTT_clumps_m1_h4n_1	ulm	3	Enterocyte_Progenitor.late.1_Progenitor.late.2	3.28856e-09	8.19601
AGCTGTT_clumps_m1_h4n_2	ulm	3	Enterocyte_Progenitor.late.1_Progenitor.late.2	0.000344896	5.25325
AGCTGTT_clumps_m3_4n_1	ulm	4	Enterocyte_Goblet_Progenitor.late.1_Progenitor.late.2	0.0118374	7.62857
AGCTGTT_clumps_m3_4n_10	ulm	3	Enterocyte_Progenitor.late.1_Progenitor.late.2	3.68942e-13	11.3906
AGCTGTT_clumps_m3_4n_2	ulm	4	Enterocyte_Paneth_Progenitor.late.1_Progenitor.late.2	3.84316e-05	5.76805
AGCTGTT_clumps_m3_4n_3	ulm	5	Enterocyte_Goblet_Paneth_Progenitor.late.1_Progenitor.late.2	0.00243024	6.83143
AGCTGTT_clumps_m3_4n_8	ulm	3	Enterocyte_Progenitor.late.1_Progenitor.late.2	1.72253e-06	7.9124
AGCTGTT_clumps_m3_4n_9	ulm	4	Enterocyte_Goblet_Progenitor.late.1_Progenitor.late.2	0.00798933	5.80595
AGCTGTT_clumps_m4_h4n_6	ulm	3	Enterocyte_Progenitor.late.1_Progenitor.late.2	0.00110821	4.09821
AGCTGTT_clumps_m5_4n_1	ulm	3	Enterocyte_Progenitor.late.1_Progenitor.late.2	0.0113102	3.9296
AGCTGTT_clumps_m5_h4n_3	ulm	3	Enterocyte_Progenitor.late.1_Progenitor.late.2	5.59425e-05	7.06845
AGGACAT_clumps_m1_4n_1	ulm	2	Enterocyte_Progenitor.late.2	0.000521054	5.5984
AGGACAT_clumps_m1_h4n_1	ulm	3	Enterocyte_Progenitor.late.1_Progenitor.late.2	1.4966e-05	5.74296
AGGACAT_clumps_m1_h4n_2	ulm	3	Enterocyte_Progenitor.late.1_Progenitor.late.2	1.09457e-08	5.82806
AGGACAT_clumps_m2_4n_2	ulm	3	Enterocyte_Progenitor.late.1_Progenitor.late.2	8.25128e-06	8.97033
AGGACAT_clumps_m2_4n_5	ulm	3	Enterocyte_Progenitor.late.1_Progenitor.late.2	0.0100198	6.19319
AGGACAT_clumps_m3_4n_2	ulm	4	Enterocyte_Goblet_Progenitor.late.1_Progenitor.late.2	0.00546909	5.85018
AGGACAT_clumps_m3_4n_3	ulm	3	Enterocyte_Progenitor.late.1_Progenitor.late.2	0.000222577	9.44597
AGGACAT_clumps_m3_4n_6	ulm	3	Enterocyte_Progenitor.late.1_Progenitor.late.2	2.45829e-17	11.8929
AGGACAT_clumps_m3_4n_8	ulm	4	Enterocyte_Goblet_Progenitor.late.1_Progenitor.late.2	0.00156753	4.88627
AGGACAT_clumps_m4_4n_2	ulm	2	Enterocyte_Progenitor.late.2	0.00212108	4.74734
AGGACAT_clumps_m4_h4n_1	ulm	4	Enterocyte_Goblet_Progenitor.late.1_Progenitor.late.2	2.45142e-05	5.50957
AGGAGTC_clumps_m1_4n_2	ulm	3	Enterocyte_Goblet_Progenitor.late.1	0.000560408	4.74365
AGGAGTC_clumps_m1_4n_4	ulm	2	Enterocyte_Progenitor.late.1	2.82817e-05	5.66652
AGGAGTC_clumps_m1_h4n_1	ulm	3	Enterocyte_Progenitor.late.1_Progenitor.late.2	0.00679409	5.80013
AGGAGTC_clumps_m1_h4n_2	ulm	3	Enterocyte_Progenitor.late.1_Progenitor.late.2	0.00010948	9.84246
AGGAGTC_clumps_m2_4n_1	ulm	3	Enterocyte_Progenitor.late.1_Progenitor.late.2	2.23105e-06	10.5997
AGGAGTC_clumps_m2_4n_6	ulm	3	Enterocyte_Progenitor.late.1_Progenitor.late.2	0.00265932	5.46012
AGGAGTC_clumps_m2_4n_8	ulm	2	Enterocyte_Progenitor.late.1	0.000169331	3.77199
AGGAGTC_clumps_m3_4n_1	ulm	4	Enterocyte_Goblet_Progenitor.late.1_Progenitor.late.2	0.00277876	4.82071
AGGAGTC_clumps_m3_4n_2	ulm	3	Enterocyte_Progenitor.late.1_Progenitor.late.2	0.000253977	10.687
AGGAGTC_clumps_m3_4n_8	ulm	3	Enterocyte_Progenitor.late.1_Progenitor.late.2	4.89739e-07	6.81255
AGGAGTC_clumps_m3_4n_9	ulm	3	Enterocyte_Progenitor.late.1_Progenitor.late.2	0.00471312	6.97007
AGGAGTC_clumps_m4_4n_1	ulm	2	Enterocyte_Progenitor.late.1	0.00496115	2.83531
AGGAGTC_clumps_m4_h4n_2	ulm	3	Enterocyte_Progenitor.late.1_Progenitor.late.2	0.000577902	6.39976
AGGAGTC_clumps_m4_h4n_4	ulm	3	Enterocyte_Progenitor.late.1_Progenitor.late.2	0.00971264	5.2686
AGGAGTC_clumps_m5_h4n_2	ulm	3	Enterocyte_Progenitor.late.1_Progenitor.late.2	4.78051e-07	5.52728
AGGAGTC_clumps_m6_h2n_2	ulm	3	Enterocyte_Progenitor.late.1_Progenitor.late.2	0.00327144	5.21534
AGGAGTC_clumps_m6_h2n_4	ulm	2	Enterocyte_Progenitor.late.1	1.71977e-06	5.35297
AGGCATG_clumps_m1_4n_2	ulm	3	Enterocyte_Progenitor.late.1_Progenitor.late.2	0.00148368	5.29158
AGGCATG_clumps_m1_4n_3	ulm	2	Enterocyte_Progenitor.late.1	0.0191914	3.57319
AGGCATG_clumps_m2_4n_4	ulm	3	Enterocyte_Progenitor.late.1_Progenitor.late.2	1.02138e-06	8.27851
AGGCATG_clumps_m2_4n_5	ulm	3	Enterocyte_Progenitor.late.1_Progenitor.late.2	0.000153268	8.79383
AGGCATG_clumps_m2_4n_8	ulm	3	Enterocyte_Progenitor.late.1_Progenitor.late.2	0.00128668	6.71801
AGGCATG_clumps_m3_4n_1	ulm	3	Enterocyte_Progenitor.late.1_Progenitor.late.2	1.09613e-07	11.8212
AGGCATG_clumps_m3_4n_10	ulm	4	Enterocyte_Goblet_Progenitor.late.1_Progenitor.late.2	2.53514e-06	9.11869
AGGCATG_clumps_m5_4n_1	ulm	4	Enterocyte_Goblet_Progenitor.late.1_Progenitor.late.2	2.20079e-07	6.57703
AGGCGTT_clumps_m1_4n_2	ulm	3	Enterocyte_Progenitor.late.1_Progenitor.late.2	0.01182	6.60948
AGGCGTT_clumps_m1_4n_3	ulm	3	Enterocyte_Progenitor.late.1_Progenitor.late.2	0.00717711	4.49332
AGGCGTT_clumps_m1_4n_4	ulm	3	Enterocyte_Progenitor.late.1_Progenitor.late.2	5.14728e-07	8.84009
AGGCGTT_clumps_m1_h4n_3	ulm	3	Enterocyte_Progenitor.late.1_Progenitor.late.2	2.57886e-05	9.70087
AGGCGTT_clumps_m2_4n_10	ulm	2	Enterocyte_Progenitor.late.1	5.61482e-12	8.7359
AGGCGTT_clumps_m2_4n_3	ulm	3	Enterocyte_Progenitor.late.1_Progenitor.late.2	0.000916531	7.33661
AGGCGTT_clumps_m2_4n_8	ulm	3	Enterocyte_Progenitor.late.1_Progenitor.late.2	0.000626878	8.20944
AGGCGTT_clumps_m3_4n_1	ulm	3	Enterocyte_Progenitor.late.1_Progenitor.late.2	3.8678e-06	12.2513
AGGCGTT_clumps_m3_4n_10	ulm	3	Enterocyte_Progenitor.late.1_Progenitor.late.2	0.00727593	3.14961
AGGCGTT_clumps_m3_4n_3	ulm	3	Enterocyte_Progenitor.late.1_Progenitor.late.2	1.22165e-09	9.45933
AGGCGTT_clumps_m4_4n_2	ulm	2	Enterocyte_Progenitor.late.1	0.00930913	6.03056
AGGCGTT_clumps_m4_h4n_6	ulm	3	Enterocyte_Progenitor.late.1_Progenitor.late.2	0.000117078	7.01724
AGGCGTT_clumps_m5_h4n_1	ulm	3	Enterocyte_Progenitor.late.1_Progenitor.late.2	6.53847e-06	7.84123
AGGCGTT_clumps_m5_h4n_5	ulm	3	Enterocyte_Progenitor.late.1_Progenitor.late.2	0.0132307	4.20061
AGGCTAG_clumps_m1_4n_4	ulm	3	Enterocyte_Progenitor.late.1_Progenitor.late.2	0.00381465	5.23606
AGGCTAG_clumps_m3_4n_1	ulm	5	Enterocyte_Goblet_Paneth_Progenitor.late.1_Progenitor.late.2	0.000355064	5.41827
AGGCTAG_clumps_m3_4n_10	ulm	3	Enterocyte_Progenitor.late.1_Progenitor.late.2	0.00583888	8.09153
AGGCTAG_clumps_m3_4n_2	ulm	3	Enterocyte_Progenitor.late.1_Progenitor.late.2	0.000107677	8.15234
AGGCTAG_clumps_m3_4n_3	ulm	3	Enterocyte_Paneth_Progenitor.late.1	0.0137237	4.21682
AGGCTAG_clumps_m3_4n_9	ulm	4	Enterocyte_Goblet_Progenitor.late.1_Progenitor.late.2	0.00120733	7.13362
AGGCTAG_clumps_m4_h4n_4	ulm	2	Enterocyte_Paneth	0.00206286	4.61556
AGGTCTG_clumps_m1_h4n_1	ulm	4	Enterocyte_Goblet_Progenitor.late.1_Progenitor.late.2	9.17861e-06	8.35067
AGGTCTG_clumps_m2_4n_10	ulm	2	Enterocyte_Progenitor.late.1	2.00923e-12	7.15299
AGGTCTG_clumps_m3_4n_1	ulm	4	Enterocyte_Goblet_Progenitor.late.1_Progenitor.late.2	0.00626159	3.02113
AGGTCTG_clumps_m3_4n_10	ulm	3	Enterocyte_Progenitor.late.1_Progenitor.late.2	6.55851e-12	8.626
AGGTCTG_clumps_m3_4n_3	ulm	4	Enterocyte_Goblet_Progenitor.late.1_Progenitor.late.2	2.10599e-07	7.62472
AGGTCTG_clumps_m3_4n_5	ulm	4	Enterocyte_Paneth_Progenitor.late.1_Progenitor.late.2	0.000505134	6.23002
AGGTCTG_clumps_m3_4n_6	ulm	4	Enterocyte_Paneth_Progenitor.late.1_Progenitor.late.2	0.00260928	8.33072
AGGTCTG_clumps_m3_4n_8	ulm	3	Enterocyte_Progenitor.late.1_Progenitor.late.2	6.87364e-09	6.12661
AGGTTCG_clumps_m2_4n_1	ulm	3	Enterocyte_Progenitor.late.1_Progenitor.late.2	0.00290649	8.38434
AGGTTCG_clumps_m2_4n_10	ulm	2	Enterocyte_Progenitor.late.1	8.38765e-29	11.5989
AGGTTCG_clumps_m2_4n_5	ulm	3	Enterocyte_Progenitor.late.1_Progenitor.late.2	0.000206085	6.3611
AGGTTCG_clumps_m2_4n_7	ulm	3	Enterocyte_Progenitor.late.1_Progenitor.late.2	0.000129545	5.51344
AGGTTCG_clumps_m2_4n_9	ulm	3	Enterocyte_Progenitor.late.1_Progenitor.late.2	2.25581e-08	8.53123
AGGTTCG_clumps_m3_4n_1	ulm	3	Enterocyte_Progenitor.late.1_Progenitor.late.2	1.66336e-13	10.6298
AGGTTCG_clumps_m3_4n_2	ulm	3	Enterocyte_Progenitor.late.1_Progenitor.late.2	2.96239e-07	6.38393
AGGTTCG_clumps_m3_4n_9	ulm	3	Enterocyte_Progenitor.late.1_Progenitor.late.2	2.39046e-13	8.75976
AGGTTCG_clumps_m4_h4n_1	ulm	2	Enterocyte_Progenitor.late.1	0.00156073	4.79748
AGTACCT_clumps_m1_4n_2	ulm	3	Enterocyte_Progenitor.late.1_Progenitor.late.2	7.22516e-06	8.00789
AGTACCT_clumps_m2_4n_10	ulm	3	Enterocyte_Progenitor.late.1_Progenitor.late.2	0.000250989	8.97138
AGTACCT_clumps_m3_4n_1	ulm	4	Enterocyte_Goblet_Progenitor.late.1_Progenitor.late.2	0.00111169	4.10011
AGTACCT_clumps_m3_4n_2	ulm	3	Enterocyte_Progenitor.late.1_Progenitor.late.2	0.000164613	5.32485
AGTACCT_clumps_m3_4n_3	ulm	4	Enterocyte_Goblet_Progenitor.late.1_Progenitor.late.2	1.34716e-06	9.83143
AGTACCT_clumps_m3_4n_8	ulm	4	Enterocyte_Goblet_Progenitor.late.1_Progenitor.late.2	0.000388442	3.79428
AGTACCT_clumps_m3_4n_9	ulm	4	Enterocyte_Goblet_Progenitor.late.1_Progenitor.late.2	0.00163242	6.1661
AGTACCT_clumps_m5_h4n_1	ulm	4	Enterocyte_Enteroendocrine_Progenitor.late.1_Progenitor.late.2	8.85234e-09	7.93495
AGTACCT_clumps_m5_h4n_2	ulm	3	Enterocyte_Progenitor.late.1_Progenitor.late.2	2.65427e-11	8.60229
AGTCAGT_clumps_m3_4n_1	ulm	4	Enterocyte_Paneth_Progenitor.late.1_Progenitor.late.2	0.00732174	5.68732
AGTCAGT_clumps_m3_4n_10	ulm	3	Enterocyte_Progenitor.late.1_Progenitor.late.2	2.35689e-08	9.50603
AGTCAGT_clumps_m3_4n_6	ulm	3	Enterocyte_Progenitor.late.1_Progenitor.late.2	0.000106829	7.34935
AGTCAGT_clumps_m3_4n_8	ulm	3	Enterocyte_Progenitor.late.1_Progenitor.late.2	9.76972e-05	6.03968
AGTCAGT_clumps_m4_4n_1	ulm	2	Enterocyte_Progenitor.late.1	0.0114179	4.6823
AGTCAGT_clumps_m4_h4n_1	ulm	3	Enterocyte_Progenitor.late.1_Progenitor.late.2	0.000300025	5.9047
AGTCAGT_clumps_m5_h4n_2	ulm	3	Enterocyte_Progenitor.late.1_Progenitor.late.2	1.55698e-11	10.432
AGTCGAC_clumps_m1_4n_4	ulm	3	Enterocyte_Progenitor.late.1_Progenitor.late.2	8.29601e-06	9.45567
AGTCGAC_clumps_m2_4n_2	ulm	3	Enterocyte_Progenitor.late.1_Progenitor.late.2	0.000177956	7.74392
AGTCGAC_clumps_m3_4n_1	ulm	3	Enterocyte_Progenitor.late.1_Progenitor.late.2	6.40967e-11	11.8788
AGTCGAC_clumps_m3_4n_2	ulm	2	Enterocyte_Progenitor.late.1	8.43098e-14	9.73663
AGTCGAC_clumps_m3_4n_3	ulm	3	Enterocyte_Progenitor.late.1_Progenitor.late.2	0.000442325	7.75701
AGTCTCC_clumps_m1_h4n_1	ulm	2	Enterocyte_Progenitor.late.1	2.60512e-08	6.8144
AGTCTCC_clumps_m1_h4n_3	ulm	4	Enterocyte_Paneth_Progenitor.late.1_Progenitor.late.2	0.000611018	7.21925
AGTCTCC_clumps_m3_4n_1	ulm	3	Enterocyte_Progenitor.late.1_Progenitor.late.2	0.000504122	8.55736
AGTCTCC_clumps_m3_4n_10	ulm	3	Enterocyte_Progenitor.late.1_Progenitor.late.2	2.93491e-05	7.41948
AGTCTCC_clumps_m3_4n_3	ulm	3	Enterocyte_Progenitor.late.1_Progenitor.late.2	0.000465966	8.32952
AGTCTCC_clumps_m3_4n_6	ulm	3	Enterocyte_Progenitor.late.1_Progenitor.late.2	0.0149508	4.81904
AGTCTCC_clumps_m3_4n_9	ulm	2	Enterocyte_Progenitor.late.1	0.00289524	5.04952
AGTCTCC_clumps_m4_h4n_3	ulm	5	Enterocyte_Goblet_Paneth_Progenitor.late.1_Progenitor.late.2	0.00354379	5.2622
AGTCTCC_clumps_m5_h4n_1	ulm	3	Enterocyte_Progenitor.late.1_Progenitor.late.2	1.36431e-06	6.62646
AGTCTCC_clumps_m5_h4n_5	ulm	3	Enterocyte_Progenitor.late.1_Progenitor.late.2	0.00208898	6.9191
AGTCTCC_clumps_m6_h2n_2	ulm	3	Enterocyte_Progenitor.late.1_Progenitor.late.2	9.78264e-06	12.3881
AGTCTCC_clumps_m6_h2n_3	ulm	3	Enterocyte_Progenitor.late.1_Progenitor.late.2	2.40542e-06	9.19162
AGTCTCC_clumps_m6_h2n_4	ulm	2	Enterocyte_Progenitor.late.1	1.54892e-05	5.33155
AGTGAGC_clumps_m3_4n_8	ulm	4	Enterocyte_Goblet_Progenitor.late.1_Progenitor.late.2	0.00130445	7.16294
AGTGAGC_clumps_m4_4n_2	ulm	2	Enterocyte_Progenitor.late.1	0.0100076	2.76319
AGTGCGT_clumps_m2_4n_1	ulm	2	Enterocyte_Progenitor.late.1	7.16232e-12	7.23317
AGTGCGT_clumps_m2_4n_4	ulm	3	Enterocyte_Progenitor.late.1_Progenitor.late.2	0.000479515	10.0885
AGTGCGT_clumps_m2_4n_5	ulm	1	Enterocyte	9.64709e-06	4.42576
AGTGCGT_clumps_m2_4n_8	ulm	1	Enterocyte	2.44546e-08	5.57874
AGTGCGT_clumps_m3_4n_1	ulm	4	Enterocyte_Goblet_Progenitor.late.1_Progenitor.late.2	0.00822639	5.43561
AGTGCGT_clumps_m3_4n_10	ulm	4	Enterocyte_Goblet_Progenitor.late.1_Progenitor.late.2	0.000289197	6.12182
AGTGCGT_clumps_m3_4n_9	ulm	3	Enterocyte_Progenitor.late.1_Progenitor.late.2	7.67694e-11	10.4423
AGTGTAC_clumps_m2_4n_1	ulm	3	Enterocyte_Progenitor.late.1_Progenitor.late.2	0.00403896	9.72497
AGTGTAC_clumps_m2_4n_5	ulm	3	Enterocyte_Progenitor.late.1_Progenitor.late.2	0.00162503	7.10141
AGTGTAC_clumps_m3_4n_1	ulm	4	Enterocyte_Goblet_Progenitor.late.1_Progenitor.late.2	0.00366584	3.68829
AGTGTAC_clumps_m3_4n_10	ulm	3	Enterocyte_Progenitor.late.1_Progenitor.late.2	1.01917e-07	6.80824
AGTGTAC_clumps_m3_4n_3	ulm	3	Enterocyte_Progenitor.late.1_Progenitor.late.2	1.07484e-16	11.5189
AGTGTAC_clumps_m3_4n_6	ulm	4	Enterocyte_Paneth_Progenitor.late.1_Progenitor.late.2	0.000873213	5.2327
AGTGTAC_clumps_m3_4n_8	ulm	3	Enterocyte_Progenitor.late.1_Progenitor.late.2	7.0615e-11	9.4613
AGTGTAC_clumps_m5_h4n_1	ulm	3	Enterocyte_Progenitor.late.1_Progenitor.late.2	0.00864095	5.4179
AGTTCGC_clumps_m2_4n_2	ulm	2	Enterocyte_Progenitor.late.1	2.12294e-08	8.13737
AGTTCGC_clumps_m2_4n_4	ulm	3	Enterocyte_Progenitor.late.1_Progenitor.late.2	0.000341439	8.72954
AGTTCGC_clumps_m2_4n_7	ulm	2	Enterocyte_Progenitor.late.1	0.000112136	5.93355
AGTTCGC_clumps_m3_4n_1	ulm	3	Enterocyte_Progenitor.late.1_Progenitor.late.2	6.97422e-06	9.23177
AGTTCGC_clumps_m3_4n_2	ulm	2	Enterocyte_Progenitor.late.1	0.0139752	3.90295
AGTTGCA_clumps_m1_4n_4	ulm	3	Enterocyte_Progenitor.late.1_Progenitor.late.2	9.23504e-05	5.87964
AGTTGCA_clumps_m2_4n_1	ulm	2	Enterocyte_Progenitor.late.1	3.09585e-18	8.76757
AGTTGCA_clumps_m2_4n_4	ulm	3	Enterocyte_Progenitor.late.1_Progenitor.late.2	0.00579058	4.09842
AGTTGCA_clumps_m2_4n_5	ulm	3	Enterocyte_Progenitor.late.1_Progenitor.late.2	0.000207185	8.22643
AGTTGCA_clumps_m2_4n_6	ulm	4	Enterocyte_Goblet_Progenitor.late.1_Progenitor.late.2	0.000923973	8.80021
AGTTGCA_clumps_m2_4n_8	ulm	2	Enterocyte_Progenitor.late.1	1.47036e-08	5.73232
AGTTGCA_clumps_m3_4n_1	ulm	3	Enterocyte_Progenitor.late.1_Progenitor.late.2	4.5101e-05	8.73932
AGTTGCA_clumps_m3_4n_10	ulm	3	Enterocyte_Progenitor.late.1_Progenitor.late.2	2.67299e-07	7.85381
AGTTGCA_clumps_m3_4n_2	ulm	3	Enterocyte_Progenitor.late.1_Progenitor.late.2	0.000578825	5.53772
AGTTGCA_clumps_m3_4n_5	ulm	3	Enterocyte_Progenitor.late.1_Progenitor.late.2	0.000118776	10.9842
AGTTGCA_clumps_m3_4n_6	ulm	3	Enterocyte_Progenitor.late.1_Progenitor.late.2	9.31166e-20	13.0909
AGTTGCA_clumps_m4_4n_3	ulm	2	Enterocyte_Progenitor.late.1	2.01094e-08	7.29507
AGTTGCA_clumps_m4_h4n_5	ulm	3	Enterocyte_Paneth_Progenitor.late.1	0.0116787	3.71356
ATAACCG_clumps_m1_h4n_3	ulm	3	Enterocyte_Progenitor.late.1_Progenitor.late.2	0.000692634	8.65369
ATAACCG_clumps_m2_4n_2	ulm	3	Enterocyte_Progenitor.late.1_Progenitor.late.2	0.000395508	5.955
ATAACCG_clumps_m2_4n_7	ulm	3	Enterocyte_Progenitor.late.1_Progenitor.late.2	1.83313e-08	9.35301
ATAACCG_clumps_m3_4n_1	ulm	3	Enterocyte_Progenitor.late.1_Progenitor.late.2	0.00499986	5.46151
ATAACCG_clumps_m3_4n_10	ulm	3	Enterocyte_Progenitor.late.1_Progenitor.late.2	1.6254e-05	7.6058
ATAACCG_clumps_m3_4n_2	ulm	4	Enterocyte_Goblet_Progenitor.late.1_Progenitor.late.2	0.000281335	7.82308
ATAACCG_clumps_m3_4n_5	ulm	3	Enterocyte_Goblet_Progenitor.early	0.00412743	3.22165
ATAACCG_clumps_m3_4n_6	ulm	3	Enterocyte_Progenitor.late.1_Progenitor.late.2	1.54374e-06	11.4151
ATAGCCT_clumps_m1_4n_4	ulm	3	Enterocyte_Progenitor.late.1_Progenitor.late.2	2.80621e-09	6.96553
ATAGCCT_clumps_m2_4n_3	ulm	2	Enterocyte_Progenitor.late.1	5.57196e-05	4.54553
ATAGCCT_clumps_m3_4n_1	ulm	3	Enterocyte_Goblet_Progenitor.late.1	0.00017198	5.7469
ATAGCCT_clumps_m3_4n_2	ulm	3	Enterocyte_Progenitor.late.1_Progenitor.late.2	3.22864e-06	11.5568
ATAGCCT_clumps_m3_4n_6	ulm	4	Enterocyte_Paneth_Progenitor.late.1_Progenitor.late.2	0.00734134	3.88621
ATAGCCT_clumps_m3_4n_8	ulm	4	Enterocyte_Goblet_Progenitor.late.1_Progenitor.late.2	0.000180959	5.92346
ATAGCGA_clumps_m1_4n_1	ulm	3	Enterocyte_Progenitor.late.1_Progenitor.late.2	0.00317677	5.88269
ATAGCGA_clumps_m2_4n_3	ulm	3	Enterocyte_Progenitor.late.1_Progenitor.late.2	0.0078058	6.56332
ATAGCGA_clumps_m2_4n_4	ulm	3	Enterocyte_Progenitor.late.1_Progenitor.late.2	4.45834e-05	10.6845
ATAGCGA_clumps_m2_4n_5	ulm	3	Enterocyte_Progenitor.late.1_Progenitor.late.2	0.000357697	6.55417
ATAGCGA_clumps_m2_4n_7	ulm	3	Enterocyte_Progenitor.late.1_Progenitor.late.2	0.0160939	7.83945
ATAGCGA_clumps_m2_4n_9	ulm	2	Enterocyte_Progenitor.late.1	2.28994e-14	9.49626
ATAGCGA_clumps_m3_4n_1	ulm	3	Enterocyte_Progenitor.late.1_Progenitor.late.2	2.0893e-07	8.93227
ATAGCGA_clumps_m3_4n_6	ulm	3	Enterocyte_Progenitor.late.1_Progenitor.late.2	4.61726e-09	10.3093
ATAGCGA_clumps_m3_4n_8	ulm	3	Enterocyte_Progenitor.late.1_Progenitor.late.2	3.2955e-26	12.6647
ATAGCGA_clumps_m4_4n_2	ulm	2	Enterocyte_Progenitor.late.1	1.47268e-09	7.05985
ATAGCGA_clumps_m4_h4n_1	ulm	3	Enterocyte_Progenitor.late.1_Progenitor.late.2	0.00011578	7.44562
ATAGCGA_clumps_m5_h4n_1	ulm	2	Enterocyte_Progenitor.late.1	1.57406e-05	5.62125
ATAGGTC_clumps_m1_h4n_3	ulm	2	Enterocyte_Paneth	5.50335e-05	9.28081
ATAGGTC_clumps_m2_4n_7	ulm	3	Enterocyte_Progenitor.late.1_Progenitor.late.2	0.00426879	9.33641
ATAGGTC_clumps_m3_4n_1	ulm	3	Enterocyte_Progenitor.late.1_Progenitor.late.2	2.38845e-05	8.02528
ATAGGTC_clumps_m3_4n_2	ulm	4	Enterocyte_Paneth_Progenitor.late.1_Progenitor.late.2	0.012618	5.96183
ATAGGTC_clumps_m3_4n_3	ulm	3	Enterocyte_Progenitor.late.1_Progenitor.late.2	1.42372e-09	10.1799
ATAGGTC_clumps_m3_4n_5	ulm	4	Enterocyte_Goblet_Progenitor.late.1_Progenitor.late.2	3.72115e-05	8.30579
ATAGGTC_clumps_m3_4n_9	ulm	3	Enterocyte_Progenitor.late.1_Progenitor.late.2	5.97901e-05	7.35982
ATAGGTC_clumps_m4_4n_3	ulm	3	Enterocyte_Progenitor.late.1_Progenitor.late.2	0.00556636	3.1924
ATAGGTC_clumps_m4_h4n_3	ulm	2	Enterocyte_Paneth	0.00138704	6.92788
ATAGGTC_clumps_m4_h4n_4	ulm	3	Enterocyte_Paneth_Progenitor.late.1	0.00705837	9.87573
ATCACGG_clumps_m1_4n_2	ulm	3	Enterocyte_Progenitor.late.1_Progenitor.late.2	0.00141433	5.50895
ATCACGG_clumps_m1_h4n_3	ulm	3	Enterocyte_Progenitor.late.1_Progenitor.late.2	2.62262e-08	8.49814
ATCACGG_clumps_m2_4n_1	ulm	3	Enterocyte_Progenitor.late.1_Progenitor.late.2	0.00104084	7.3907
ATCACGG_clumps_m2_4n_7	ulm	2	Enterocyte_Progenitor.late.1	0.000155174	5.35105
ATCACGG_clumps_m3_4n_1	ulm	5	Enterocyte_Goblet_Paneth_Progenitor.late.1_Progenitor.late.2	0.00299606	4.095
ATCACGG_clumps_m3_4n_2	ulm	3	Enterocyte_Progenitor.late.1_Progenitor.late.2	1.14907e-06	9.10023
ATCACGG_clumps_m4_h4n_1	ulm	2	Enterocyte_Goblet	0.0033698	4.99065
ATCAGGC_clumps_m2_4n_6	ulm	3	Enterocyte_Progenitor.late.1_Progenitor.late.2	1.12758e-05	10.9931
ATCAGGC_clumps_m2_4n_7	ulm	2	Enterocyte_Progenitor.late.1	6.97241e-18	9.34321
ATCAGGC_clumps_m3_4n_1	ulm	3	Enterocyte_Goblet_Progenitor.late.1	2.18298e-17	11.4559
ATCAGGC_clumps_m3_4n_2	ulm	2	Enterocyte_Progenitor.late.2	0.00237534	3.22093
ATCAGGC_clumps_m3_4n_6	ulm	3	Enterocyte_Progenitor.late.1_Progenitor.late.2	2.85854e-06	7.83871
ATCAGGC_clumps_m5_h4n_1	ulm	3	Enterocyte_Progenitor.late.1_Stem	0.000749305	4.41111
ATCAGGC_clumps_m6_h2n_2	ulm	4	Enterocyte_Goblet_Progenitor.late.1_Progenitor.late.2	8.62696e-05	6.36077
ATCCAGG_clumps_m1_4n_4	ulm	3	Enterocyte_Progenitor.late.1_Progenitor.late.2	0.00223705	6.43301
ATCCAGG_clumps_m2_4n_1	ulm	2	Enterocyte_Progenitor.late.1	5.03092e-22	10.0116
ATCCAGG_clumps_m2_4n_4	ulm	3	Enterocyte_Progenitor.late.1_Progenitor.late.2	0.000132694	8.74617
ATCCAGG_clumps_m3_4n_1	ulm	3	Enterocyte_Progenitor.late.1_Progenitor.late.2	1.49405e-21	10.9384
ATCCAGG_clumps_m3_4n_10	ulm	3	Enterocyte_Progenitor.late.1_Progenitor.late.2	0.000640449	6.43313
ATCCAGG_clumps_m3_4n_2	ulm	3	Enterocyte_Progenitor.late.1_Progenitor.late.2	4.8512e-07	7.01025
ATCCAGG_clumps_m3_4n_9	ulm	2	Enterocyte_Progenitor.late.1	0.0133273	4.00874
ATCCAGG_clumps_m4_4n_1	ulm	3	Enterocyte_Progenitor.late.1_Progenitor.late.2	0.0106647	4.88778
ATCCAGG_clumps_m4_h4n_1	ulm	1	Enterocyte	1.20022e-06	4.85668
ATCCAGG_clumps_m4_h4n_3	ulm	4	Enterocyte_Goblet_Paneth_Progenitor.early	0.0227091	3.5573
ATCCAGG_clumps_m6_h2n_1	ulm	3	Enterocyte_Progenitor.late.1_Progenitor.late.2	0.000839491	6.76745
ATCGCCA_clumps_m1_4n_3	ulm	3	Enterocyte_Progenitor.late.1_Progenitor.late.2	8.85913e-07	6.28373
ATCGCCA_clumps_m1_h4n_3	ulm	3	Enterocyte_Progenitor.late.1_Progenitor.late.2	1.82962e-07	9.30196
ATCGCCA_clumps_m2_4n_5	ulm	3	Enterocyte_Progenitor.late.1_Progenitor.late.2	0.00131173	8.41217
ATCGCCA_clumps_m2_4n_6	ulm	3	Enterocyte_Goblet_Progenitor.late.1	5.16902e-14	9.01691
ATCGCCA_clumps_m2_4n_8	ulm	2	Enterocyte_Progenitor.late.1	1.37389e-16	9.06642
ATCGCCA_clumps_m3_4n_1	ulm	3	Enterocyte_Progenitor.late.1_Progenitor.late.2	8.29069e-05	4.76426
ATCGCCA_clumps_m3_4n_10	ulm	2	Enterocyte_Progenitor.late.1	0.00084651	3.58379
ATCGCCA_clumps_m3_4n_3	ulm	3	Enterocyte_Progenitor.late.1_Progenitor.late.2	0.00443433	7.81847
ATCGCCA_clumps_m3_4n_5	ulm	4	Enterocyte_Goblet_Progenitor.late.1_Progenitor.late.2	6.08991e-05	8.44648
ATCGCCA_clumps_m4_h4n_4	ulm	3	Enterocyte_Goblet_Paneth	0.00748297	5.54198
ATCGCCA_clumps_m6_h2n_4	ulm	1	Enterocyte	0.00510716	2.80042
ATCGTGA_clumps_m1_4n_1	ulm	3	Enterocyte_Progenitor.late.1_Progenitor.late.2	0.0148218	3.9343
ATCGTGA_clumps_m1_4n_4	ulm	4	Enterocyte_Goblet_Progenitor.late.1_Progenitor.late.2	0.00579131	5.05395
ATCGTGA_clumps_m2_4n_7	ulm	2	Enterocyte_Progenitor.late.1	0.000403598	3.85063
ATCGTGA_clumps_m3_4n_1	ulm	4	Enterocyte_Paneth_Progenitor.late.1_Progenitor.late.2	0.00242558	3.32682
ATCGTGA_clumps_m3_4n_2	ulm	3	Enterocyte_Progenitor.late.1_Progenitor.late.2	0.000128771	6.30799
ATCGTGA_clumps_m6_h2n_4	ulm	2	Enterocyte_Progenitor.late.1	0.000804578	5.19418
ATCTACG_clumps_m2_4n_10	ulm	3	Enterocyte_Progenitor.late.1_Progenitor.late.2	1.71358e-05	8.85121
ATCTACG_clumps_m2_4n_3	ulm	3	Enterocyte_Progenitor.late.1_Progenitor.late.2	1.85328e-08	7.78949
ATCTACG_clumps_m3_4n_1	ulm	5	Enterocyte_Goblet_Paneth_Progenitor.late.1_Progenitor.late.2	0.00945471	4.17899
ATCTACG_clumps_m3_4n_5	ulm	3	Enterocyte_Progenitor.late.1_Progenitor.late.2	5.82451e-11	9.82305
ATCTACG_clumps_m3_4n_8	ulm	3	Enterocyte_Progenitor.late.1_Progenitor.late.2	0.0156519	2.82899
ATCTACG_clumps_m4_4n_1	ulm	3	Enterocyte_Progenitor.late.1_Progenitor.late.2	0.013594	6.44666
ATCTACG_clumps_m4_h4n_6	ulm	2	Enterocyte_Progenitor.late.1	0.000913357	6.17102
ATCTGCA_clumps_m1_4n_1	ulm	3	Enterocyte_Progenitor.late.1_Progenitor.late.2	0.000111087	6.78888
ATCTGCA_clumps_m1_4n_3	ulm	2	Enterocyte_Progenitor.late.1	0.00727184	4.95445
ATCTGCA_clumps_m1_4n_4	ulm	3	Enterocyte_Progenitor.late.1_Progenitor.late.2	6.65544e-07	9.91373
ATCTGCA_clumps_m1_h4n_1	ulm	3	Enterocyte_Progenitor.late.1_Progenitor.late.2	1.1143e-05	7.90732
ATCTGCA_clumps_m1_h4n_2	ulm	3	Enterocyte_Progenitor.late.1_Progenitor.late.2	0.00624648	4.45357
ATCTGCA_clumps_m2_4n_2	ulm	3	Enterocyte_Progenitor.late.1_Progenitor.late.2	0.0145842	7.79296
ATCTGCA_clumps_m2_4n_4	ulm	3	Enterocyte_Progenitor.late.1_Progenitor.late.2	0.0017557	6.33653
ATCTGCA_clumps_m3_4n_1	ulm	3	Enterocyte_Progenitor.late.1_Progenitor.late.2	3.56115e-10	7.1528
ATCTGCA_clumps_m3_4n_10	ulm	3	Enterocyte_Progenitor.late.1_Progenitor.late.2	0.0111692	3.45031
ATCTGCA_clumps_m3_4n_2	ulm	3	Enterocyte_Paneth_Progenitor.late.2	0.0289753	3.08359
ATCTGCA_clumps_m3_4n_3	ulm	3	Enterocyte_Progenitor.late.1_Progenitor.late.2	4.39748e-07	10.6407
ATCTGCA_clumps_m3_4n_8	ulm	3	Enterocyte_Progenitor.late.1_Progenitor.late.2	0.000685138	5.92608
ATCTGCA_clumps_m3_4n_9	ulm	3	Enterocyte_Progenitor.late.1_Progenitor.late.2	0.00209809	6.06676
ATCTGCA_clumps_m4_4n_2	ulm	2	Enterocyte_Progenitor.late.1	1.58046e-06	5.41016
ATCTGCA_clumps_m4_h4n_2	ulm	4	Enterocyte_Goblet_Progenitor.late.1_Progenitor.late.2	0.000132574	8.3375
ATCTGTC_clumps_m2_4n_5	ulm	2	Enterocyte_Progenitor.late.1	7.70678e-07	5.83102
ATCTGTC_clumps_m3_4n_1	ulm	3	Enterocyte_Goblet_Progenitor.late.1	0.000879781	4.90068
ATGACGT_clumps_m1_4n_1	ulm	3	Enterocyte_Progenitor.late.1_Progenitor.late.2	0.00126893	5.62117
ATGACGT_clumps_m1_h4n_2	ulm	3	Enterocyte_Progenitor.late.1_Progenitor.late.2	1.77138e-07	8.94644
ATGACGT_clumps_m2_4n_1	ulm	2	Enterocyte_Progenitor.late.1	7.51574e-07	5.37075
ATGACGT_clumps_m3_4n_1	ulm	4	Enterocyte_Goblet_Progenitor.late.1_Progenitor.late.2	0.000604997	4.10359
ATGACGT_clumps_m3_4n_10	ulm	3	Enterocyte_Progenitor.late.1_Progenitor.late.2	1.85079e-06	7.23786
ATGACGT_clumps_m3_4n_6	ulm	3	Enterocyte_Progenitor.late.1_Progenitor.late.2	1.59277e-07	9.77049
ATGACGT_clumps_m4_h4n_3	ulm	4	Enterocyte_Paneth_Progenitor.late.1_Progenitor.late.2	0.010705	5.13408
ATGAGCG_clumps_m1_4n_4	ulm	2	Enterocyte_Progenitor.late.1	1.00255e-05	6.67531
ATGAGCG_clumps_m1_h4n_1	ulm	2	Enterocyte_Progenitor.late.1	0.000653999	4.40097
ATGAGCG_clumps_m2_4n_4	ulm	3	Enterocyte_Progenitor.late.1_Progenitor.late.2	2.34215e-05	8.22132
ATGAGCG_clumps_m2_4n_5	ulm	2	Enterocyte_Progenitor.late.1	3.9418e-17	9.70614
ATGAGCG_clumps_m2_4n_6	ulm	3	Enterocyte_Progenitor.late.1_Progenitor.late.2	1.22802e-05	8.33972
ATGAGCG_clumps_m2_4n_8	ulm	3	Enterocyte_Progenitor.late.1_Progenitor.late.2	5.20768e-05	9.72728
ATGAGCG_clumps_m3_4n_1	ulm	3	Enterocyte_Goblet_Progenitor.late.1	3.93347e-06	4.9775
ATGAGCG_clumps_m3_4n_3	ulm	3	Enterocyte_Progenitor.late.1_Progenitor.late.2	0.00130741	8.76681
ATGAGCG_clumps_m3_4n_9	ulm	3	Enterocyte_Progenitor.late.1_Progenitor.late.2	2.03928e-07	9.25888
ATGAGCG_clumps_m4_h4n_3	ulm	3	Enterocyte_Paneth_Progenitor.late.1	0.00880841	5.11865
ATGCCAA_clumps_m1_4n_4	ulm	3	Enterocyte_Goblet_Progenitor.late.1	5.26729e-09	7.11498
ATGCCAA_clumps_m1_h4n_2	ulm	3	Enterocyte_Progenitor.late.1_Progenitor.late.2	0.0138951	5.63937
ATGCCAA_clumps_m2_4n_4	ulm	2	Enterocyte_Progenitor.late.1	8.90208e-07	7.21208
ATGCCAA_clumps_m2_4n_7	ulm	2	Enterocyte_Progenitor.late.1	7.32734e-09	5.80014
ATGCCAA_clumps_m3_4n_1	ulm	3	Enterocyte_Progenitor.late.1_Progenitor.late.2	8.22053e-13	10.9129
ATGCCAA_clumps_m3_4n_9	ulm	3	Enterocyte_Progenitor.late.1_Progenitor.late.2	0.00731265	6.84297
ATGCCAA_clumps_m4_4n_2	ulm	2	Enterocyte_Paneth	0.0255022	2.3916
ATGCCAA_clumps_m4_h4n_2	ulm	3	Enterocyte_Progenitor.late.1_Progenitor.late.2	0.0116126	6.12985
ATGCCAA_clumps_m4_h4n_4	ulm	4	Enterocyte_Paneth_Progenitor.late.1_Progenitor.late.2	0.00840328	5.12441
ATGCCAA_clumps_m5_h4n_4	ulm	3	Enterocyte_Progenitor.late.1_Progenitor.late.2	0.00030606	4.92033
ATGCGCA_clumps_m1_4n_2	ulm	3	Enterocyte_Progenitor.late.1_Progenitor.late.2	0.0042851	4.36997
ATGCGCA_clumps_m1_h4n_1	ulm	3	Enterocyte_Progenitor.late.1_Progenitor.late.2	5.62083e-08	6.99588
ATGCGCA_clumps_m2_4n_1	ulm	2	Enterocyte_Progenitor.late.1	0.00350396	3.65602
ATGCGCA_clumps_m2_4n_3	ulm	3	Enterocyte_Progenitor.late.1_Progenitor.late.2	0.000264859	4.93503
ATGCGCA_clumps_m2_4n_5	ulm	3	Enterocyte_Progenitor.late.1_Progenitor.late.2	1.721e-08	8.62061
ATGCGCA_clumps_m3_4n_1	ulm	3	Enterocyte_Progenitor.late.1_Progenitor.late.2	4.52351e-10	12.4336
ATGCGCA_clumps_m3_4n_10	ulm	3	Enterocyte_Progenitor.late.1_Progenitor.late.2	0.00220251	4.72573
ATGCGCA_clumps_m3_4n_2	ulm	4	Enterocyte_Goblet_Progenitor.late.1_Progenitor.late.2	7.28504e-16	9.75297
ATGCGCA_clumps_m6_h2n_3	ulm	3	Enterocyte_Progenitor.late.1_Progenitor.late.2	0.00707262	6.37061
ATGCGCA_clumps_m6_h2n_4	ulm	2	Enterocyte_Progenitor.late.1	1.37024e-14	8.98652
ATGCTAC_clumps_m1_4n_3	ulm	4	Enterocyte_Goblet_Progenitor.late.1_Progenitor.late.2	0.00164676	5.32546
ATGCTAC_clumps_m1_h4n_1	ulm	4	Enterocyte_Goblet_Progenitor.late.1_Progenitor.late.2	0.00720926	6.28865
ATGCTAC_clumps_m3_4n_1	ulm	3	Enterocyte_Progenitor.late.1_Progenitor.late.2	0.00291974	10.642
ATGCTAC_clumps_m3_4n_3	ulm	3	Enterocyte_Progenitor.late.1_Progenitor.late.2	4.6518e-07	6.76738
ATGCTAC_clumps_m4_h4n_4	ulm	4	Enterocyte_Paneth_Progenitor.late.1_Progenitor.late.2	0.00925156	5.8762
ATGCTAC_clumps_m5_h4n_5	ulm	3	Enterocyte_Progenitor.late.1_Progenitor.late.2	1.51475e-09	7.62826
ATGCTAC_clumps_m6_h2n_4	ulm	2	Enterocyte_Progenitor.late.1	2.38765e-11	10.3038
ATGGCTC_clumps_m1_4n_2	ulm	3	Enterocyte_Progenitor.late.1_Progenitor.late.2	5.4343e-09	8.9352
ATGGCTC_clumps_m1_h4n_3	ulm	4	Enterocyte_Goblet_Progenitor.late.1_Progenitor.late.2	0.00538681	5.30018
ATGGCTC_clumps_m2_4n_2	ulm	3	Enterocyte_Progenitor.late.1_Progenitor.late.2	0.00150192	8.94784
ATGGCTC_clumps_m2_4n_3	ulm	3	Enterocyte_Progenitor.late.1_Progenitor.late.2	3.51654e-08	8.48933
ATGGCTC_clumps_m2_4n_4	ulm	3	Enterocyte_Progenitor.late.1_Progenitor.late.2	0.0015803	9.00155
ATGGCTC_clumps_m2_4n_8	ulm	3	Enterocyte_Progenitor.late.1_Progenitor.late.2	0.000156684	8.40361
ATGGCTC_clumps_m3_4n_1	ulm	3	Enterocyte_Progenitor.late.1_Progenitor.late.2	5.77929e-21	13.6391
ATGGCTC_clumps_m3_4n_10	ulm	3	Enterocyte_Progenitor.late.1_Progenitor.late.2	0.00676517	3.0954
ATGGCTC_clumps_m3_4n_2	ulm	3	Enterocyte_Progenitor.late.1_Progenitor.late.2	1.54748e-12	9.25101
ATGGCTC_clumps_m3_4n_9	ulm	3	Enterocyte_Progenitor.late.1_Progenitor.late.2	0.0011301	5.74874
ATGGCTC_clumps_m4_4n_1	ulm	2	Enterocyte_Goblet	0.000943617	4.02882
ATGGCTC_clumps_m4_h4n_3	ulm	4	Enterocyte_Paneth_Progenitor.late.1_Progenitor.late.2	0.00532489	5.02447
ATGGCTC_clumps_m5_h4n_2	ulm	2	Enterocyte_Goblet	0.015361	2.73217
ATGGCTC_clumps_m6_h2n_3	ulm	1	Enterocyte	0.00213694	3.0708
ATGTCGC_clumps_m2_4n_7	ulm	3	Enterocyte_Progenitor.late.1_Progenitor.late.2	0.00406234	4.29236
ATGTCGC_clumps_m3_4n_1	ulm	5	Enterocyte_Goblet_Paneth_Progenitor.late.1_Progenitor.late.2	0.00938192	3.46721
ATGTCGC_clumps_m3_4n_10	ulm	3	Enterocyte_Progenitor.late.1_Progenitor.late.2	8.80419e-10	7.89052
ATGTCGC_clumps_m3_4n_2	ulm	3	Enterocyte_Progenitor.late.1_Progenitor.late.2	3.11718e-13	9.6026
ATGTCGC_clumps_m3_4n_5	ulm	3	Enterocyte_Progenitor.late.1_Progenitor.late.2	3.71144e-07	8.89312
ATGTCGC_clumps_m3_4n_8	ulm	3	Enterocyte_Progenitor.late.1_Progenitor.late.2	0.000460102	6.05197
ATGTCGC_clumps_m4_h4n_2	ulm	3	Enterocyte_Progenitor.late.1_Progenitor.late.2	4.83702e-06	8.36673
ATGTCGC_clumps_m4_h4n_3	ulm	5	Enterocyte_Goblet_Paneth_Progenitor.late.1_Progenitor.late.2	0.00248221	4.6273
ATGTGCC_clumps_m2_4n_1	ulm	3	Enterocyte_Progenitor.late.1_Progenitor.late.2	8.51114e-07	5.61453
ATGTGCC_clumps_m3_4n_5	ulm	3	Enterocyte_Progenitor.late.1_Progenitor.late.2	0.000572094	5.16045
ATGTGCC_clumps_m3_4n_6	ulm	3	Enterocyte_Progenitor.late.1_Progenitor.late.2	1.15342e-19	12.8407
ATGTGCC_clumps_m4_4n_2	ulm	3	Enterocyte_Progenitor.late.1_Progenitor.late.2	0.00295104	4.49987
ATGTGCC_clumps_m4_4n_3	ulm	2	Enterocyte_Progenitor.late.1	0.000919141	4.66894
ATGTGCC_clumps_m4_h4n_3	ulm	3	Enterocyte_Paneth_Progenitor.late.1	9.73217e-05	4.77694
ATGTGCC_clumps_m5_h4n_5	ulm	3	Enterocyte_Progenitor.late.1_Progenitor.late.2	0.00488678	3.52663
ATTCAGC_clumps_m1_4n_2	ulm	3	Enterocyte_Progenitor.late.1_Transit.amplifying	0.000554948	3.54243
ATTCAGC_clumps_m3_4n_1	ulm	4	Enterocyte_Goblet_Progenitor.late.1_Progenitor.late.2	0.000722737	4.44981
ATTCAGC_clumps_m3_4n_10	ulm	3	Enterocyte_Progenitor.late.1_Progenitor.late.2	0.00185954	6.36713
ATTCAGC_clumps_m3_4n_6	ulm	2	Enterocyte_Progenitor.late.1	0.000300586	6.13716
ATTCAGC_clumps_m4_h4n_3	ulm	5	Enterocyte_Goblet_Paneth_Progenitor.late.1_Progenitor.late.2	0.00607713	7.31274
ATTCAGC_clumps_m5_4n_1	ulm	4	Enterocyte_Goblet_Progenitor.late.1_Progenitor.late.2	1.55435e-10	6.78817
ATTCAGC_clumps_m5_h4n_3	ulm	4	Enterocyte_Goblet_Progenitor.late.1_Progenitor.late.2	0.0100611	4.52644
ATTCAGC_clumps_m5_h4n_4	ulm	3	Enterocyte_Progenitor.late.1_Progenitor.late.2	1.9129e-06	8.16015
ATTCAGC_clumps_m6_h2n_2	ulm	3	Enterocyte_Goblet_Progenitor.late.1	5.30134e-11	10.4089
ATTCAGC_clumps_m6_h2n_4	ulm	3	Enterocyte_Progenitor.late.1_Progenitor.late.2	0.00243537	5.21137
ATTCCAG_clumps_m1_4n_2	ulm	2	Enterocyte_Progenitor.late.1	1.71569e-10	6.38833
ATTCCAG_clumps_m1_h4n_1	ulm	2	Enterocyte_Progenitor.late.1	1.04343e-05	7.7352
ATTCCAG_clumps_m3_4n_1	ulm	3	Enterocyte_Progenitor.late.1_Progenitor.late.2	1.76459e-10	10.7401
ATTCCAG_clumps_m3_4n_6	ulm	3	Enterocyte_Progenitor.late.1_Progenitor.late.2	3.5742e-07	10.6151
ATTCCAG_clumps_m3_4n_8	ulm	4	Enterocyte_Paneth_Progenitor.late.1_Progenitor.late.2	0.0190044	3.57421
ATTCCAG_clumps_m6_h2n_1	ulm	3	Enterocyte_Progenitor.late.1_Progenitor.late.2	0.00136185	4.57226
ATTCCGT_clumps_m1_4n_2	ulm	3	Enterocyte_Progenitor.late.1_Progenitor.late.2	0.00495391	4.5353
ATTCCGT_clumps_m1_h4n_1	ulm	4	Enterocyte_Paneth_Progenitor.late.1_Progenitor.late.2	0.0169227	3.80499
ATTCCGT_clumps_m2_4n_5	ulm	2	Enterocyte_Progenitor.late.1	3.9175e-22	11.2443
ATTCCGT_clumps_m3_4n_1	ulm	4	Enterocyte_Goblet_Progenitor.late.1_Progenitor.late.2	0.00215573	3.88923
ATTCCGT_clumps_m3_4n_10	ulm	3	Enterocyte_Progenitor.late.1_Progenitor.late.2	0.00837747	4.69656
ATTCCGT_clumps_m3_4n_3	ulm	4	Enterocyte_Goblet_Progenitor.late.1_Progenitor.late.2	0.000222016	9.7031
ATTCGCG_clumps_m1_4n_2	ulm	3	Enterocyte_Progenitor.late.1_Progenitor.late.2	0.000810791	9.48874
ATTCGCG_clumps_m1_h4n_2	ulm	3	Enterocyte_Progenitor.late.1_Progenitor.late.2	2.8336e-05	7.08285
ATTCGCG_clumps_m2_4n_6	ulm	3	Enterocyte_Progenitor.late.1_Progenitor.late.2	0.000281044	5.22848
ATTCGCG_clumps_m3_4n_1	ulm	3	Enterocyte_Progenitor.late.1_Progenitor.late.2	2.70286e-13	10.9387
ATTCGCG_clumps_m3_4n_2	ulm	3	Enterocyte_Progenitor.late.1_Progenitor.late.2	9.78408e-11	9.7171
ATTCGCG_clumps_m4_4n_1	ulm	2	Enterocyte_Progenitor.late.1	2.9526e-08	7.06443
ATTCGCG_clumps_m4_4n_2	ulm	3	Enterocyte_Progenitor.late.1_Progenitor.late.2	0.00056563	5.41286
ATTCGCG_clumps_m5_h4n_2	ulm	4	Enterocyte_Goblet_Progenitor.late.1_Progenitor.late.2	0.00882156	3.42981
ATTGACG_clumps_m1_4n_2	ulm	3	Enterocyte_Progenitor.late.1_Progenitor.late.2	8.90001e-08	8.52975
ATTGACG_clumps_m2_4n_6	ulm	3	Enterocyte_Progenitor.late.1_Progenitor.late.2	0.00393569	9.19035
ATTGACG_clumps_m2_4n_7	ulm	3	Enterocyte_Progenitor.late.1_Progenitor.late.2	0.000293707	6.06113
ATTGACG_clumps_m2_4n_9	ulm	3	Enterocyte_Progenitor.late.1_Progenitor.late.2	0.00374596	7.06011
ATTGACG_clumps_m3_4n_10	ulm	3	Enterocyte_Progenitor.late.1_Progenitor.late.2	0.00050629	8.58605
ATTGACG_clumps_m3_4n_3	ulm	3	Enterocyte_Progenitor.late.1_Progenitor.late.2	1.58855e-09	12.9491
ATTGACG_clumps_m3_4n_6	ulm	3	Enterocyte_Progenitor.late.1_Progenitor.late.2	5.51678e-05	5.85776
ATTGACG_clumps_m3_4n_8	ulm	3	Enterocyte_Progenitor.late.1_Progenitor.late.2	1.76544e-13	13.2309
ATTGACG_clumps_m4_h4n_5	ulm	3	Enterocyte_Goblet_Progenitor.late.1	0.00155909	5.13242
ATTGACG_clumps_m5_h4n_2	ulm	3	Enterocyte_Progenitor.late.1_Progenitor.late.2	1.42506e-13	9.19493
ATTGACG_clumps_m6_h2n_4	ulm	3	Enterocyte_Progenitor.late.1_Progenitor.late.2	0.000596468	6.70542
CAACATG_clumps_m1_4n_1	ulm	3	Enterocyte_Progenitor.late.1_Progenitor.late.2	1.32227e-05	6.959
CAACATG_clumps_m1_h4n_1	ulm	4	Enterocyte_Paneth_Progenitor.late.1_Progenitor.late.2	0.000251078	5.20827
CAACATG_clumps_m2_4n_1	ulm	1	Enterocyte	1.6452e-14	7.67988
CAACATG_clumps_m2_4n_4	ulm	3	Enterocyte_Progenitor.late.1_Progenitor.late.2	0.00109981	6.78901
CAACATG_clumps_m2_4n_7	ulm	3	Enterocyte_Progenitor.late.1_Progenitor.late.2	0.00245336	4.56577
CAACATG_clumps_m3_4n_1	ulm	3	Enterocyte_Progenitor.late.1_Progenitor.late.2	9.28922e-10	12.1564
CAACATG_clumps_m3_4n_2	ulm	3	Enterocyte_Progenitor.late.1_Progenitor.late.2	2.73998e-15	9.18602
CAACATG_clumps_m3_4n_5	ulm	4	Enterocyte_Goblet_Progenitor.late.1_Progenitor.late.2	0.000213704	4.66137
CAACATG_clumps_m4_h4n_3	ulm	3	Enterocyte_Paneth_Progenitor.late.1	0.0155433	7.39748
CAACATG_clumps_m5_h4n_1	ulm	3	Enterocyte_Progenitor.late.1_Progenitor.late.2	3.11163e-07	6.99155
CAACATG_clumps_m6_h2n_2	ulm	3	Enterocyte_Progenitor.late.1_Progenitor.late.2	1.34907e-09	11.1987
CAACGGT_clumps_m1_4n_1	ulm	3	Enterocyte_Progenitor.late.1_Progenitor.late.2	5.19146e-05	6.20488
CAACGGT_clumps_m1_4n_2	ulm	4	Enterocyte_Goblet_Progenitor.late.1_Progenitor.late.2	0.00420066	8.32703
CAACGGT_clumps_m1_h4n_3	ulm	4	Enterocyte_Paneth_Progenitor.late.1_Progenitor.late.2	2.63064e-06	7.84626
CAACGGT_clumps_m2_4n_4	ulm	3	Enterocyte_Progenitor.late.1_Progenitor.late.2	0.000217492	6.44482
CAACGGT_clumps_m2_4n_7	ulm	3	Enterocyte_Progenitor.late.1_Progenitor.late.2	0.00257652	7.26249
CAACGGT_clumps_m3_4n_1	ulm	4	Enterocyte_Goblet_Progenitor.late.1_Progenitor.late.2	1.38933e-06	5.51703
CAACGGT_clumps_m3_4n_2	ulm	4	Enterocyte_Paneth_Progenitor.late.1_Progenitor.late.2	0.0085826	4.44422
CAACGGT_clumps_m3_4n_6	ulm	3	Enterocyte_Goblet_Progenitor.late.1	9.39874e-14	9.62912
CAACTGA_clumps_m1_4n_2	ulm	3	Enterocyte_Progenitor.late.1_Progenitor.late.2	3.90078e-06	11.1633
CAACTGA_clumps_m1_4n_3	ulm	3	Enterocyte_Progenitor.late.1_Progenitor.late.2	0.0180896	4.31379
CAACTGA_clumps_m1_h4n_1	ulm	2	Enterocyte_Progenitor.late.1	3.15202e-07	6.39172
CAACTGA_clumps_m2_4n_5	ulm	3	Enterocyte_Progenitor.late.1_Progenitor.late.2	8.66265e-07	6.94442
CAACTGA_clumps_m3_4n_3	ulm	3	Enterocyte_Progenitor.late.1_Progenitor.late.2	1.31367e-20	12.8174
CAACTGA_clumps_m4_4n_3	ulm	2	Enterocyte_Progenitor.late.1	1.32215e-14	8.4036
CAACTGA_clumps_m4_h4n_4	ulm	4	Enterocyte_Goblet_Paneth_Progenitor.late.1	0.00235354	6.14152
CAAGGTT_clumps_m1_4n_4	ulm	3	Enterocyte_Progenitor.late.1_Progenitor.late.2	2.12979e-06	8.53007
CAAGGTT_clumps_m2_4n_1	ulm	2	Enterocyte_Progenitor.late.1	0.000120896	4.48771
CAAGGTT_clumps_m2_4n_2	ulm	3	Enterocyte_Progenitor.late.1_Progenitor.late.2	0.0118402	6.22156
CAAGGTT_clumps_m3_4n_1	ulm	3	Enterocyte_Progenitor.late.1_Progenitor.late.2	6.47569e-05	5.15818
CAAGGTT_clumps_m3_4n_10	ulm	3	Enterocyte_Progenitor.late.1_Progenitor.late.2	7.63952e-08	7.49855
CAAGGTT_clumps_m3_4n_5	ulm	3	Enterocyte_Progenitor.late.1_Progenitor.late.2	6.1068e-09	8.30726
CAAGGTT_clumps_m3_4n_8	ulm	4	Enterocyte_Paneth_Progenitor.late.1_Progenitor.late.2	0.000469386	4.70925
CAAGGTT_clumps_m4_4n_2	ulm	3	Enterocyte_Progenitor.late.1_Progenitor.late.2	0.000192649	5.37437
CAAGGTT_clumps_m4_h4n_1	ulm	3	Enterocyte_Progenitor.late.1_Progenitor.late.2	0.00331685	10.8809
CAAGGTT_clumps_m4_h4n_3	ulm	3	Enterocyte_Paneth_Progenitor.late.1	3.53976e-05	6.20567
CAAGGTT_clumps_m4_h4n_5	ulm	2	Enterocyte_Paneth	0.000258384	4.48438
CAAGGTT_clumps_m4_h4n_6	ulm	2	Enterocyte_Paneth	0.00778509	4.40248
CAAGGTT_clumps_m5_4n_2	ulm	3	Enterocyte_Progenitor.late.1_Progenitor.late.2	4.69459e-05	5.49538
CAAGTTG_clumps_m1_4n_1	ulm	2	Enterocyte_Progenitor.late.1	1.40224e-12	7.57091
CAAGTTG_clumps_m1_4n_4	ulm	3	Enterocyte_Progenitor.late.1_Progenitor.late.2	0.00806697	3.41206
CAAGTTG_clumps_m1_h4n_3	ulm	4	Enterocyte_Paneth_Progenitor.late.1_Progenitor.late.2	0.00513559	7.22252
CAAGTTG_clumps_m2_4n_1	ulm	2	Enterocyte_Progenitor.late.1	7.33002e-28	12.6265
CAAGTTG_clumps_m2_4n_4	ulm	3	Enterocyte_Progenitor.late.1_Progenitor.late.2	0.00405986	5.05239
CAAGTTG_clumps_m3_4n_2	ulm	3	Enterocyte_Paneth_Progenitor.late.2	0.00482483	3.10388
CAAGTTG_clumps_m3_4n_3	ulm	4	Enterocyte_Goblet_Progenitor.late.1_Progenitor.late.2	0.0168545	6.76236
CAAGTTG_clumps_m3_4n_6	ulm	3	Enterocyte_Progenitor.late.1_Progenitor.late.2	0.000161364	5.49671
CAAGTTG_clumps_m3_4n_8	ulm	3	Enterocyte_Progenitor.late.1_Progenitor.late.2	8.38652e-06	7.35147
CAATCGA_clumps_m1_4n_1	ulm	3	Enterocyte_Progenitor.late.1_Progenitor.late.2	5.33807e-06	6.61526
CAATCGA_clumps_m1_4n_3	ulm	3	Enterocyte_Progenitor.late.1_Progenitor.late.2	1.77027e-07	6.59041
CAATCGA_clumps_m1_h4n_3	ulm	3	Enterocyte_Progenitor.late.1_Progenitor.late.2	3.63969e-06	7.13481
CAATCGA_clumps_m2_4n_1	ulm	2	Enterocyte_Progenitor.late.1	0.0057934	5.25138
CAATCGA_clumps_m2_4n_4	ulm	3	Enterocyte_Progenitor.late.1_Progenitor.late.2	3.72728e-09	9.07054
CAATCGA_clumps_m3_4n_1	ulm	3	Enterocyte_Progenitor.late.1_Progenitor.late.2	1.19982e-07	11.2235
CAATCGA_clumps_m3_4n_10	ulm	3	Enterocyte_Progenitor.late.1_Progenitor.late.2	2.52838e-10	7.01314
CAATCGA_clumps_m3_4n_3	ulm	4	Enterocyte_Goblet_Progenitor.late.1_Progenitor.late.2	2.37053e-07	11.265
CAATCGA_clumps_m3_4n_6	ulm	3	Enterocyte_Progenitor.late.1_Progenitor.late.2	2.33826e-19	13.6553
CAATCGA_clumps_m3_4n_8	ulm	2	Enterocyte_Progenitor.late.1	0.0110013	3.23952
CAATCGA_clumps_m4_4n_3	ulm	2	Enterocyte_Progenitor.late.1	0.00222737	5.53365
CAATGCG_clumps_m1_4n_2	ulm	3	Enterocyte_Progenitor.late.1_Progenitor.late.2	0.00321919	5.22353
CAATGCG_clumps_m1_h4n_3	ulm	4	Enterocyte_Paneth_Progenitor.late.1_Progenitor.late.2	0.00193564	4.15811
CAATGCG_clumps_m2_4n_3	ulm	3	Enterocyte_Progenitor.late.1_Progenitor.late.2	0.00214217	6.66644
CAATGCG_clumps_m3_4n_1	ulm	5	Enterocyte_Goblet_Paneth_Progenitor.late.1_Progenitor.late.2	0.0043655	4.21946
CAATGCG_clumps_m3_4n_2	ulm	3	Enterocyte_Progenitor.late.1_Progenitor.late.2	3.46932e-06	10.8164
CAATGCG_clumps_m3_4n_3	ulm	3	Enterocyte_Progenitor.late.1_Progenitor.late.2	2.73409e-07	9.94473
CAATGCG_clumps_m3_4n_8	ulm	3	Enterocyte_Progenitor.late.1_Progenitor.late.2	0.00125516	5.01033
CAATGCG_clumps_m4_4n_1	ulm	3	Enterocyte_Progenitor.late.1_Progenitor.late.2	0.00351225	3.40334
CAATGCG_clumps_m5_h4n_3	ulm	3	Enterocyte_Progenitor.late.1_Progenitor.late.2	7.03222e-10	8.49572
CAATGCG_clumps_m6_h2n_1	ulm	2	Enterocyte_Progenitor.late.1	7.1027e-05	5.29029
CAATGCG_clumps_m6_h2n_3	ulm	3	Enterocyte_Progenitor.late.1_Progenitor.late.2	8.75641e-05	8.53951
CACAGAT_clumps_m1_h4n_3	ulm	4	Enterocyte_Paneth_Progenitor.late.1_Progenitor.late.2	0.00956462	3.79186
CACAGAT_clumps_m2_4n_2	ulm	3	Enterocyte_Progenitor.late.1_Progenitor.late.2	0.0137559	5.68719
CACAGAT_clumps_m3_4n_1	ulm	3	Enterocyte_Progenitor.late.1_Progenitor.late.2	4.32274e-06	9.56749
CACAGAT_clumps_m3_4n_10	ulm	3	Enterocyte_Progenitor.late.1_Progenitor.late.2	0.000118213	7.07544
CACAGAT_clumps_m3_4n_2	ulm	3	Enterocyte_Progenitor.late.1_Progenitor.late.2	1.38031e-07	8.18216
CACAGAT_clumps_m3_4n_8	ulm	3	Enterocyte_Progenitor.late.1_Progenitor.late.2	3.19691e-09	10.0082
CACAGAT_clumps_m4_4n_1	ulm	3	Enterocyte_Progenitor.late.1_Stem	0.0293299	2.18149
CACAGAT_clumps_m4_h4n_5	ulm	3	Enterocyte_Paneth_Progenitor.late.1	0.000887112	3.62212
CACAGAT_clumps_m4_h4n_6	ulm	2	Enterocyte_Progenitor.late.1	0.00232393	5.54341
CACAGAT_clumps_m5_h4n_1	ulm	2	Enterocyte_Progenitor.late.1	2.22818e-11	8.23109
CACAGAT_clumps_m5_h4n_2	ulm	3	Enterocyte_Progenitor.late.1_Progenitor.late.2	4.9919e-09	6.82392
CACAGAT_clumps_m5_h4n_4	ulm	3	Enterocyte_Progenitor.late.1_Progenitor.late.2	9.61835e-05	4.08575
CACAGTA_clumps_m1_4n_4	ulm	3	Enterocyte_Progenitor.late.1_Progenitor.late.2	0.0152002	9.72472
CACAGTA_clumps_m1_h4n_1	ulm	3	Enterocyte_Progenitor.late.1_Progenitor.late.2	5.11996e-07	9.48106
CACAGTA_clumps_m2_4n_3	ulm	3	Enterocyte_Progenitor.late.1_Progenitor.late.2	0.00538385	4.88807
CACAGTA_clumps_m3_4n_1	ulm	3	Enterocyte_Progenitor.late.1_Progenitor.late.2	1.8617e-05	8.6231
CACAGTA_clumps_m3_4n_10	ulm	4	Enterocyte_Goblet_Progenitor.late.1_Progenitor.late.2	0.0023684	5.26334
CACAGTA_clumps_m3_4n_2	ulm	4	Enterocyte_Paneth_Progenitor.late.1_Progenitor.late.2	9.58578e-06	5.06333
CACAGTA_clumps_m3_4n_3	ulm	2	Enterocyte_Progenitor.late.1	1.39727e-17	10.1946
CACAGTA_clumps_m3_4n_6	ulm	3	Enterocyte_Progenitor.late.1_Progenitor.late.2	1.18357e-09	11.198
CACAGTA_clumps_m3_4n_8	ulm	4	Enterocyte_Goblet_Progenitor.late.1_Progenitor.late.2	1.79947e-06	10.5408
CACCTAG_clumps_m1_4n_1	ulm	2	Enterocyte_Progenitor.late.1	1.13849e-29	12.9887
CACCTAG_clumps_m1_4n_2	ulm	2	Enterocyte_Progenitor.late.1	2.90524e-29	11.737
CACCTAG_clumps_m1_h4n_1	ulm	3	Enterocyte_Progenitor.late.1_Progenitor.late.2	0.0117077	5.29733
CACCTAG_clumps_m1_h4n_2	ulm	3	Enterocyte_Progenitor.late.1_Progenitor.late.2	1.08028e-05	8.41016
CACCTAG_clumps_m2_4n_3	ulm	3	Enterocyte_Progenitor.late.1_Progenitor.late.2	0.00250083	8.36894
CACCTAG_clumps_m3_4n_1	ulm	3	Enterocyte_Progenitor.late.1_Progenitor.late.2	1.95561e-06	7.52663
CACCTAG_clumps_m3_4n_10	ulm	3	Enterocyte_Progenitor.late.1_Progenitor.late.2	0.000691744	5.41653
CACCTAG_clumps_m3_4n_3	ulm	3	Enterocyte_Progenitor.late.1_Progenitor.late.2	3.79426e-09	8.58533
CACCTAG_clumps_m3_4n_6	ulm	5	Enterocyte_Goblet_Paneth_Progenitor.late.1_Progenitor.late.2	5.91293e-05	5.32411
CACCTAG_clumps_m4_4n_1	ulm	3	Enterocyte_Progenitor.late.1_Progenitor.late.2	0.00444302	5.11012
CACGAGT_clumps_m1_4n_1	ulm	3	Enterocyte_Progenitor.late.1_Progenitor.late.2	0.00820533	4.07113
CACGAGT_clumps_m1_h4n_2	ulm	3	Enterocyte_Progenitor.late.1_Progenitor.late.2	3.76791e-06	7.65395
CACGAGT_clumps_m1_h4n_3	ulm	4	Enterocyte_Paneth_Progenitor.late.1_Progenitor.late.2	0.000664793	4.6755
CACGAGT_clumps_m2_4n_5	ulm	3	Enterocyte_Progenitor.late.1_Progenitor.late.2	7.69573e-09	8.58897
CACGAGT_clumps_m3_4n_1	ulm	3	Enterocyte_Progenitor.late.1_Progenitor.late.2	5.76641e-05	5.08661
CACGAGT_clumps_m3_4n_10	ulm	3	Enterocyte_Progenitor.late.1_Progenitor.late.2	0.00211358	8.84513
CACGAGT_clumps_m3_4n_9	ulm	3	Enterocyte_Progenitor.late.1_Progenitor.late.2	5.8081e-09	6.85381
CACGAGT_clumps_m4_h4n_1	ulm	3	Enterocyte_Progenitor.late.1_Progenitor.late.2	4.68237e-06	5.49569
CACGAGT_clumps_m6_h2n_2	ulm	3	Enterocyte_Progenitor.late.1_Progenitor.late.2	0.000469588	8.30257
CACGTAT_clumps_m1_4n_2	ulm	3	Enterocyte_Progenitor.late.1_Progenitor.late.2	0.0109338	5.88493
CACGTAT_clumps_m2_4n_2	ulm	3	Enterocyte_Progenitor.late.1_Progenitor.late.2	0.000386282	4.82783
CACGTAT_clumps_m3_4n_3	ulm	3	Enterocyte_Progenitor.late.1_Progenitor.late.2	0.000259786	9.52361
CACGTAT_clumps_m4_4n_3	ulm	2	Enterocyte_Progenitor.late.1	0.0190556	2.71185
CACGTCA_clumps_m1_4n_2	ulm	3	Enterocyte_Progenitor.late.1_Progenitor.late.2	1.18829e-09	7.85853
CACGTCA_clumps_m1_h4n_1	ulm	2	Enterocyte_Progenitor.late.1	0.0107852	2.57657
CACGTCA_clumps_m2_4n_1	ulm	3	Enterocyte_Progenitor.late.1_Progenitor.late.2	6.89466e-06	8.05222
CACGTCA_clumps_m2_4n_2	ulm	3	Enterocyte_Progenitor.late.1_Progenitor.late.2	0.000191462	6.67148
CACGTCA_clumps_m2_4n_5	ulm	3	Enterocyte_Progenitor.late.1_Progenitor.late.2	5.04606e-05	6.86924
CACGTCA_clumps_m3_4n_1	ulm	3	Enterocyte_Progenitor.late.1_Progenitor.late.2	2.11637e-05	8.96206
CACGTCA_clumps_m3_4n_10	ulm	3	Enterocyte_Progenitor.late.1_Progenitor.late.2	3.67904e-07	5.81597
CACGTCA_clumps_m3_4n_2	ulm	3	Enterocyte_Progenitor.late.1_Progenitor.late.2	1.77565e-09	7.663
CACGTCA_clumps_m3_4n_3	ulm	3	Enterocyte_Progenitor.late.1_Progenitor.late.2	9.85985e-05	9.11937
CACGTCA_clumps_m3_4n_9	ulm	2	Enterocyte_Progenitor.late.1	2.08226e-09	6.0493
CACGTCA_clumps_m5_h4n_1	ulm	3	Enterocyte_Progenitor.late.1_Progenitor.late.2	0.0029043	5.52387
CACGTCA_clumps_m5_h4n_3	ulm	4	Enterocyte_Goblet_Progenitor.late.1_Progenitor.late.2	7.05589e-06	7.2657
CAGCACT_clumps_m1_h4n_2	ulm	3	Enterocyte_Progenitor.late.1_Progenitor.late.2	5.85312e-06	8.04637
CAGCACT_clumps_m2_4n_2	ulm	3	Enterocyte_Progenitor.late.1_Progenitor.late.2	0.0126243	6.0205
CAGCACT_clumps_m2_4n_8	ulm	2	Enterocyte_Progenitor.late.1	0.000134741	5.56539
CAGCACT_clumps_m3_4n_1	ulm	4	Enterocyte_Goblet_Progenitor.late.1_Progenitor.late.2	0.00687909	3.55347
CAGCACT_clumps_m3_4n_10	ulm	3	Enterocyte_Progenitor.late.1_Progenitor.late.2	7.77449e-09	11.5664
CAGCACT_clumps_m3_4n_2	ulm	3	Enterocyte_Progenitor.late.1_Progenitor.late.2	2.31537e-09	9.19337
CAGCACT_clumps_m3_4n_8	ulm	4	Enterocyte_Goblet_Progenitor.late.1_Progenitor.late.2	0.000127499	7.67568
CAGCACT_clumps_m4_4n_2	ulm	2	Enterocyte_Progenitor.late.1	0.000201355	5.43173
CAGCACT_clumps_m4_4n_3	ulm	3	Enterocyte_Progenitor.late.1_Progenitor.late.2	0.00843988	3.53895
CAGCACT_clumps_m5_h4n_5	ulm	3	Enterocyte_Progenitor.late.1_Progenitor.late.2	1.38308e-05	7.40984
CAGCGAT_clumps_m1_4n_3	ulm	2	Enterocyte_Progenitor.late.1	9.62063e-06	7.46584
CAGCGAT_clumps_m2_4n_3	ulm	3	Enterocyte_Progenitor.late.1_Progenitor.late.2	0.000668061	7.26955
CAGCGAT_clumps_m3_4n_1	ulm	3	Enterocyte_Progenitor.late.1_Progenitor.late.2	0.000120506	5.43198
CAGCGAT_clumps_m3_4n_3	ulm	3	Enterocyte_Progenitor.late.1_Progenitor.late.2	2.65242e-15	11.4183
CAGCGAT_clumps_m3_4n_5	ulm	3	Enterocyte_Progenitor.late.1_Progenitor.late.2	7.37141e-05	5.54134
CAGCGAT_clumps_m4_4n_1	ulm	4	Enterocyte_Paneth_Progenitor.late.1_Progenitor.late.2	0.00152033	5.21215
CAGCGAT_clumps_m5_h4n_4	ulm	3	Enterocyte_Progenitor.late.1_Progenitor.late.2	0.00385043	4.53179
CAGCGTA_clumps_m1_4n_2	ulm	3	Enterocyte_Progenitor.late.1_Progenitor.late.2	0.00678794	7.70237
CAGCGTA_clumps_m3_4n_1	ulm	4	Enterocyte_Goblet_Progenitor.late.1_Progenitor.late.2	0.000894166	5.93064
CAGCGTA_clumps_m3_4n_10	ulm	2	Enterocyte_Progenitor.late.1	7.12086e-06	6.71369
CAGCGTA_clumps_m3_4n_3	ulm	3	Enterocyte_Progenitor.late.1_Progenitor.late.2	2.57166e-06	7.88382
CAGCGTA_clumps_m3_4n_8	ulm	3	Enterocyte_Progenitor.late.1_Progenitor.late.2	0.00710839	4.31663
CAGCGTA_clumps_m4_4n_1	ulm	3	Enterocyte_Progenitor.late.1_Progenitor.late.2	0.018725	2.62095
CAGCGTA_clumps_m4_4n_2	ulm	3	Enterocyte_Progenitor.late.1_Progenitor.late.2	0.0178233	2.79138
CAGCGTA_clumps_m4_h4n_1	ulm	3	Enterocyte_Progenitor.late.1_Progenitor.late.2	3.9204e-05	6.83326
CAGCGTA_clumps_m4_h4n_3	ulm	3	Enterocyte_Paneth_Progenitor.late.1	0.00321627	5.23799
CAGCGTA_clumps_m4_h4n_5	ulm	3	Enterocyte_Paneth_Progenitor.late.1	0.00230023	3.08388
CAGCGTA_clumps_m6_h2n_3	ulm	2	Enterocyte_Progenitor.late.1	0.00536621	5.02207
CAGGAAT_clumps_m1_4n_2	ulm	3	Enterocyte_Progenitor.late.1_Progenitor.late.2	5.05503e-08	11.8379
CAGGAAT_clumps_m1_h4n_3	ulm	4	Enterocyte_Paneth_Progenitor.late.1_Progenitor.late.2	0.00777088	8.36638
CAGGAAT_clumps_m3_4n_1	ulm	3	Enterocyte_Progenitor.late.1_Progenitor.late.2	0.000198107	6.08948
CAGGAAT_clumps_m3_4n_3	ulm	3	Enterocyte_Progenitor.late.1_Progenitor.late.2	1.54286e-14	11.0232
CAGGAAT_clumps_m3_4n_9	ulm	3	Enterocyte_Progenitor.late.1_Progenitor.late.2	1.00434e-05	6.00612
CAGGAAT_clumps_m4_4n_1	ulm	2	Enterocyte_Progenitor.late.1	5.31741e-05	4.34225
CAGGAAT_clumps_m4_4n_2	ulm	2	Enterocyte_Progenitor.late.1	5.30588e-10	7.06197
CAGGAAT_clumps_m4_h4n_3	ulm	2	Enterocyte_Progenitor.late.1	1.26202e-08	8.50952
CAGGAAT_clumps_m5_4n_2	ulm	2	Enterocyte_Progenitor.late.1	0.0153456	2.74471
CAGGAAT_clumps_m6_h2n_3	ulm	3	Enterocyte_Goblet_Progenitor.late.1	5.31894e-07	5.90642
CAGTACG_clumps_m1_4n_2	ulm	3	Enterocyte_Progenitor.late.1_Progenitor.late.2	0.000286587	4.17542
CAGTACG_clumps_m2_4n_3	ulm	2	Enterocyte_Progenitor.late.1	5.46145e-05	4.59615
CAGTACG_clumps_m2_4n_7	ulm	2	Enterocyte_Progenitor.late.1	0.000159733	4.95723
CAGTACG_clumps_m3_4n_1	ulm	5	Enterocyte_Goblet_Paneth_Progenitor.late.1_Progenitor.late.2	0.000403737	4.55363
CAGTACG_clumps_m3_4n_6	ulm	3	Enterocyte_Progenitor.late.1_Progenitor.late.2	1.57559e-05	9.11507
CAGTACG_clumps_m3_4n_8	ulm	3	Enterocyte_Progenitor.late.1_Progenitor.late.2	1.16779e-06	11.6621
CAGTACG_clumps_m4_h4n_3	ulm	2	Enterocyte_Progenitor.late.1	7.10265e-17	9.67726
CAGTACG_clumps_m4_h4n_4	ulm	3	Enterocyte_Paneth_Progenitor.late.1	0.00187396	4.49265
CAGTCAA_clumps_m1_h4n_1	ulm	3	Enterocyte_Progenitor.late.1_Progenitor.late.2	1.12961e-07	9.13983
CAGTCAA_clumps_m2_4n_6	ulm	2	Enterocyte_Progenitor.late.1	2.10409e-05	5.28079
CAGTCAA_clumps_m2_4n_7	ulm	3	Enterocyte_Progenitor.late.1_Progenitor.late.2	0.00538751	3.38797
CAGTCAA_clumps_m3_4n_1	ulm	3	Enterocyte_Progenitor.late.1_Progenitor.late.2	0.00874346	4.80023
CAGTCAA_clumps_m3_4n_10	ulm	2	Enterocyte_Progenitor.late.1	0.00335962	3.32421
CAGTCAA_clumps_m3_4n_2	ulm	4	Enterocyte_Goblet_Progenitor.late.1_Progenitor.late.2	2.37747e-07	9.78457
CAGTCAA_clumps_m3_4n_8	ulm	3	Enterocyte_Progenitor.late.1_Progenitor.late.2	1.38354e-08	11.3088
CAGTTCA_clumps_m1_4n_1	ulm	3	Enterocyte_Progenitor.late.1_Progenitor.late.2	9.29063e-06	8.07029
CAGTTCA_clumps_m1_h4n_3	ulm	4	Enterocyte_Paneth_Progenitor.late.1_Progenitor.late.2	0.00444556	7.20454
CAGTTCA_clumps_m2_4n_5	ulm	3	Enterocyte_Progenitor.late.1_Progenitor.late.2	0.00811463	5.91647
CAGTTCA_clumps_m2_4n_6	ulm	2	Enterocyte_Progenitor.late.1	2.37521e-13	9.73339
CAGTTCA_clumps_m3_4n_1	ulm	4	Enterocyte_Goblet_Progenitor.late.1_Progenitor.late.2	0.0085557	4.6022
CAGTTCA_clumps_m3_4n_10	ulm	3	Enterocyte_Progenitor.late.1_Progenitor.late.2	4.2769e-08	8.11092
CAGTTCA_clumps_m3_4n_2	ulm	3	Enterocyte_Progenitor.late.1_Progenitor.late.2	0.000378989	5.06509
CAGTTCA_clumps_m3_4n_6	ulm	3	Enterocyte_Progenitor.late.1_Progenitor.late.2	1.90724e-06	5.92382
CAGTTCA_clumps_m4_h4n_4	ulm	4	Enterocyte_Paneth_Progenitor.late.1_Progenitor.late.2	0.00090286	4.57345
CAGTTCA_clumps_m5_h4n_3	ulm	3	Enterocyte_Progenitor.late.1_Progenitor.late.2	0.00616209	3.00769
CAGTTCA_clumps_m6_h2n_4	ulm	3	Enterocyte_Progenitor.late.1_Progenitor.late.2	0.00459516	4.61758
CAGTTGT_clumps_m1_h4n_1	ulm	3	Enterocyte_Progenitor.late.1_Progenitor.late.2	8.30568e-06	7.68856
CAGTTGT_clumps_m1_h4n_2	ulm	3	Enterocyte_Progenitor.late.1_Progenitor.late.2	0.00556341	8.56356
CAGTTGT_clumps_m1_h4n_3	ulm	4	Enterocyte_Paneth_Progenitor.late.1_Progenitor.late.2	0.00753708	5.4245
CAGTTGT_clumps_m2_4n_10	ulm	2	Enterocyte_Progenitor.late.1	2.37872e-42	14.6776
CAGTTGT_clumps_m2_4n_2	ulm	3	Enterocyte_Progenitor.late.1_Progenitor.late.2	0.000843922	9.10945
CAGTTGT_clumps_m2_4n_5	ulm	3	Enterocyte_Progenitor.late.1_Progenitor.late.2	4.18893e-05	6.68254
CAGTTGT_clumps_m3_4n_3	ulm	3	Enterocyte_Progenitor.late.1_Progenitor.late.2	1.39131e-12	10.6823
CAGTTGT_clumps_m3_4n_6	ulm	3	Enterocyte_Progenitor.late.1_Progenitor.late.2	3.91349e-06	8.47406
CAGTTGT_clumps_m3_4n_9	ulm	4	Enterocyte_Paneth_Progenitor.late.1_Progenitor.late.2	0.00471656	3.71934
CAGTTGT_clumps_m4_4n_1	ulm	2	Enterocyte_Progenitor.late.1	0.0242075	3.2805
CAGTTGT_clumps_m4_h4n_4	ulm	2	Enterocyte_Paneth	0.00911501	4.89706
CAGTTGT_clumps_m6_h2n_3	ulm	3	Enterocyte_Progenitor.late.1_Progenitor.late.2	0.000482737	5.21609
CATACAG_clumps_m1_4n_2	ulm	3	Enterocyte_Progenitor.late.1_Progenitor.late.2	1.46858e-08	8.71255
CATACAG_clumps_m1_4n_3	ulm	3	Enterocyte_Progenitor.late.1_Progenitor.late.2	0.00032751	7.15596
CATACAG_clumps_m1_h4n_1	ulm	2	Enterocyte_Progenitor.late.1	2.80926e-11	7.34219
CATACAG_clumps_m2_4n_5	ulm	3	Enterocyte_Progenitor.late.1_Progenitor.late.2	1.19941e-05	7.03075
CATACAG_clumps_m3_4n_1	ulm	4	Enterocyte_Goblet_Progenitor.late.1_Progenitor.late.2	4.7819e-06	9.52951
CATACAG_clumps_m3_4n_10	ulm	3	Enterocyte_Progenitor.late.1_Progenitor.late.2	0.000232453	8.14524
CATACAG_clumps_m3_4n_2	ulm	3	Enterocyte_Progenitor.late.1_Progenitor.late.2	1.34029e-10	11.8813
CATACAG_clumps_m4_h4n_2	ulm	1	Enterocyte	0.0499049	1.96086
CATACAG_clumps_m5_4n_2	ulm	3	Enterocyte_Progenitor.late.1_Progenitor.late.2	1.99856e-06	6.86251
CATACAG_clumps_m5_h4n_2	ulm	3	Enterocyte_Progenitor.late.1_Progenitor.late.2	4.59444e-08	7.43692
CATCCGT_clumps_m1_4n_1	ulm	3	Enterocyte_Progenitor.late.1_Progenitor.late.2	0.00664182	5.51378
CATCCGT_clumps_m1_h4n_2	ulm	3	Enterocyte_Progenitor.late.1_Progenitor.late.2	1.15518e-05	7.67247
CATCCGT_clumps_m2_4n_7	ulm	3	Enterocyte_Progenitor.late.1_Progenitor.late.2	3.49678e-05	8.73915
CATCCGT_clumps_m3_4n_10	ulm	3	Enterocyte_Progenitor.late.1_Progenitor.late.2	2.60062e-09	8.25632
CATCCGT_clumps_m3_4n_3	ulm	2	Enterocyte_Progenitor.late.1	8.30875e-08	7.5014
CATCCGT_clumps_m3_4n_6	ulm	4	Enterocyte_Paneth_Progenitor.late.1_Progenitor.late.2	2.09657e-05	7.2797
CATCCGT_clumps_m3_4n_8	ulm	3	Enterocyte_Progenitor.late.1_Progenitor.late.2	2.59547e-08	8.91163
CATCCGT_clumps_m4_4n_2	ulm	2	Enterocyte_Progenitor.late.1	4.55716e-07	6.19777
CATCCGT_clumps_m6_h2n_3	ulm	2	Enterocyte_Progenitor.late.1	3.80693e-06	5.98401
CATCCGT_clumps_m6_h2n_4	ulm	2	Enterocyte_Progenitor.late.1	0.000588309	4.12033
CATCTGG_clumps_m2_4n_2	ulm	3	Enterocyte_Progenitor.late.1_Progenitor.late.2	0.00320329	8.40995
CATCTGG_clumps_m2_4n_7	ulm	3	Enterocyte_Progenitor.late.1_Progenitor.late.2	1.3497e-07	9.45956
CATCTGG_clumps_m3_4n_1	ulm	3	Enterocyte_Progenitor.late.1_Progenitor.late.2	8.04984e-15	12.8439
CATCTGG_clumps_m3_4n_9	ulm	3	Enterocyte_Progenitor.late.1_Progenitor.late.2	2.49328e-07	8.91158
CATCTGG_clumps_m4_4n_1	ulm	2	Enterocyte_Progenitor.late.1	3.44912e-07	6.19355
CATCTGG_clumps_m4_h4n_2	ulm	1	Enterocyte	0.00326628	2.94176
CATCTGG_clumps_m4_h4n_3	ulm	2	Enterocyte_Paneth	0.00553054	4.73722
CATGAAC_clumps_m2_4n_3	ulm	2	Enterocyte_Progenitor.late.1	3.42173e-15	8.03933
CATGAAC_clumps_m2_4n_4	ulm	3	Enterocyte_Progenitor.late.1_Progenitor.late.2	0.000383175	7.46024
CATGAAC_clumps_m2_4n_6	ulm	3	Enterocyte_Progenitor.late.1_Progenitor.late.2	3.55042e-05	7.80725
CATGAAC_clumps_m3_4n_1	ulm	3	Enterocyte_Progenitor.late.1_Progenitor.late.2	3.12473e-05	8.64722
CATGAAC_clumps_m3_4n_10	ulm	3	Enterocyte_Progenitor.late.1_Progenitor.late.2	0.000639558	5.90855
CATGAAC_clumps_m3_4n_3	ulm	3	Enterocyte_Progenitor.late.1_Progenitor.late.2	0.00986043	4.23552
CATGAAC_clumps_m3_4n_6	ulm	4	Enterocyte_Paneth_Progenitor.late.1_Progenitor.late.2	0.00280245	6.47742
CATGAAC_clumps_m3_4n_8	ulm	3	Enterocyte_Progenitor.late.1_Progenitor.late.2	5.44678e-05	9.13995
CATGAAC_clumps_m6_h2n_3	ulm	3	Enterocyte_Goblet_Progenitor.late.1	6.13124e-07	6.56179
CATGAGG_clumps_m1_4n_2	ulm	3	Enterocyte_Progenitor.late.1_Progenitor.late.2	4.3093e-08	7.93692
CATGAGG_clumps_m1_4n_4	ulm	3	Enterocyte_Progenitor.late.1_Progenitor.late.2	0.000151002	7.75892
CATGAGG_clumps_m2_4n_3	ulm	3	Enterocyte_Progenitor.late.1_Progenitor.late.2	6.53403e-09	8.79586
CATGAGG_clumps_m2_4n_6	ulm	3	Enterocyte_Progenitor.late.1_Progenitor.late.2	0.00231011	7.12616
CATGAGG_clumps_m3_4n_2	ulm	3	Enterocyte_Progenitor.late.1_Progenitor.late.2	4.49071e-06	6.86192
CATGAGG_clumps_m3_4n_5	ulm	3	Enterocyte_Progenitor.late.1_Progenitor.late.2	1.93057e-07	7.22814
CATGAGG_clumps_m3_4n_8	ulm	3	Enterocyte_Progenitor.late.1_Progenitor.late.2	7.39804e-08	6.72713
CATGAGG_clumps_m3_4n_9	ulm	3	Enterocyte_Progenitor.late.1_Progenitor.late.2	0.00096188	7.65439
CATGAGG_clumps_m4_h4n_1	ulm	3	Enterocyte_Progenitor.late.1_Progenitor.late.2	0.015144	3.60706
CATGCTG_clumps_m1_4n_2	ulm	3	Enterocyte_Progenitor.late.1_Progenitor.late.2	0.000568309	9.75432
CATGCTG_clumps_m1_4n_4	ulm	3	Enterocyte_Progenitor.late.1_Progenitor.late.2	0.000284394	7.30682
CATGCTG_clumps_m1_h4n_1	ulm	4	Enterocyte_Paneth_Progenitor.late.1_Progenitor.late.2	0.0112895	6.27499
CATGCTG_clumps_m2_4n_4	ulm	2	Enterocyte_Goblet	0.0117833	8.29726
CATGCTG_clumps_m2_4n_6	ulm	2	Enterocyte_Progenitor.late.1	7.57665e-24	10.9859
CATGCTG_clumps_m3_4n_1	ulm	3	Enterocyte_Progenitor.late.1_Progenitor.late.2	0.00014905	7.1341
CATGCTG_clumps_m3_4n_2	ulm	2	Enterocyte_Progenitor.late.1	3.50092e-28	11.9471
CATGCTG_clumps_m3_4n_6	ulm	3	Enterocyte_Progenitor.late.1_Progenitor.late.2	0.000360224	7.70349
CATGCTG_clumps_m4_4n_3	ulm	2	Enterocyte_Progenitor.late.1	1.27711e-07	7.40118
CATGGAT_clumps_m1_4n_3	ulm	3	Enterocyte_Progenitor.late.1_Progenitor.late.2	9.08601e-05	5.64069
CATGGAT_clumps_m2_4n_3	ulm	3	Enterocyte_Progenitor.late.1_Progenitor.late.2	0.000267286	8.75945
CATGGAT_clumps_m2_4n_5	ulm	2	Enterocyte_Progenitor.late.1	4.77824e-12	10.6618
CATGGAT_clumps_m2_4n_7	ulm	3	Enterocyte_Progenitor.late.1_Progenitor.late.2	0.0126094	3.70977
CATGGAT_clumps_m3_4n_1	ulm	3	Enterocyte_Progenitor.late.1_Progenitor.late.2	6.00311e-07	7.47799
CATGGAT_clumps_m3_4n_2	ulm	5	Enterocyte_Goblet_Paneth_Progenitor.late.1_Progenitor.late.2	0.00195753	8.01143
CATGGAT_clumps_m3_4n_3	ulm	3	Enterocyte_Progenitor.late.1_Progenitor.late.2	0.00115814	6.4699
CATGGAT_clumps_m3_4n_6	ulm	3	Enterocyte_Progenitor.late.1_Progenitor.late.2	3.66131e-06	8.86955
CATGGAT_clumps_m3_4n_9	ulm	2	Enterocyte_Progenitor.late.1	1.18343e-16	8.71892
CATGGAT_clumps_m4_4n_1	ulm	1	Enterocyte	6.48677e-05	3.99498
CATGGAT_clumps_m6_h2n_4	ulm	2	Enterocyte_Progenitor.late.1	4.75484e-09	6.50941
CATGTGC_clumps_m2_4n_1	ulm	3	Enterocyte_Progenitor.late.1_Progenitor.late.2	0.00432758	4.75917
CATGTGC_clumps_m3_4n_10	ulm	3	Enterocyte_Progenitor.late.1_Progenitor.late.2	1.93784e-09	9.19601
CATGTGC_clumps_m3_4n_2	ulm	3	Enterocyte_Progenitor.late.1_Progenitor.late.2	0.00114528	9.73995
CATGTGC_clumps_m3_4n_6	ulm	3	Enterocyte_Progenitor.late.1_Progenitor.late.2	4.04161e-09	9.53663
CATGTGC_clumps_m4_h4n_2	ulm	3	Enterocyte_Progenitor.late.1_Progenitor.late.2	0.0118987	10.2928
CATGTGC_clumps_m4_h4n_4	ulm	3	Enterocyte_Paneth_Progenitor.late.1	0.0034441	4.62827
CATTGGA_clumps_m1_4n_2	ulm	3	Enterocyte_Progenitor.late.1_Progenitor.late.2	0.0037984	6.83839
CATTGGA_clumps_m1_h4n_1	ulm	3	Enterocyte_Progenitor.late.1_Progenitor.late.2	2.78521e-05	6.43418
CATTGGA_clumps_m2_4n_1	ulm	3	Enterocyte_Progenitor.late.1_Progenitor.late.2	1.38658e-05	7.39048
CATTGGA_clumps_m2_4n_5	ulm	3	Enterocyte_Progenitor.late.1_Progenitor.late.2	0.00275535	6.28121
CATTGGA_clumps_m2_4n_6	ulm	3	Enterocyte_Progenitor.late.1_Progenitor.late.2	6.61577e-05	6.83785
CATTGGA_clumps_m2_4n_7	ulm	3	Enterocyte_Progenitor.late.1_Progenitor.late.2	1.00239e-08	10.3043
CATTGGA_clumps_m2_4n_9	ulm	3	Enterocyte_Progenitor.late.1_Progenitor.late.2	6.71737e-05	6.98684
CATTGGA_clumps_m3_4n_1	ulm	3	Enterocyte_Progenitor.late.1_Progenitor.late.2	3.09412e-07	9.49785
CATTGGA_clumps_m3_4n_10	ulm	3	Enterocyte_Progenitor.late.1_Progenitor.late.2	0.00410391	6.84766
CATTGGA_clumps_m3_4n_8	ulm	3	Enterocyte_Progenitor.late.1_Progenitor.late.2	7.43706e-12	10.1682
CATTGGA_clumps_m4_h4n_2	ulm	2	Enterocyte_Progenitor.late.1	0.00786568	4.65257
CATTGGA_clumps_m6_h2n_4	ulm	3	Enterocyte_Progenitor.late.1_Progenitor.late.2	0.000343806	7.01767
CATTGTC_clumps_m1_4n_4	ulm	3	Enterocyte_Progenitor.late.1_Progenitor.late.2	1.00414e-07	8.83897
CATTGTC_clumps_m1_h4n_3	ulm	4	Enterocyte_Paneth_Progenitor.late.1_Progenitor.late.2	0.00712974	6.03843
CATTGTC_clumps_m2_4n_10	ulm	3	Enterocyte_Progenitor.late.1_Progenitor.late.2	1.87654e-05	5.91123
CATTGTC_clumps_m2_4n_3	ulm	3	Enterocyte_Progenitor.late.1_Progenitor.late.2	6.03295e-06	8.31002
CATTGTC_clumps_m3_4n_1	ulm	3	Enterocyte_Progenitor.late.1_Progenitor.late.2	2.21759e-05	6.83359
CATTGTC_clumps_m3_4n_2	ulm	3	Enterocyte_Progenitor.late.1_Progenitor.late.2	0.0092271	6.74396
CATTGTC_clumps_m4_4n_1	ulm	2	Enterocyte_Progenitor.late.1	6.62425e-11	6.59153
CATTGTC_clumps_m4_h4n_3	ulm	4	Enterocyte_Goblet_Paneth_Progenitor.late.1	0.00119165	6.28736
CCATGAC_clumps_m1_4n_1	ulm	3	Enterocyte_Progenitor.late.1_Progenitor.late.2	2.19735e-05	7.64677
CCATGAC_clumps_m1_4n_3	ulm	3	Enterocyte_Progenitor.late.1_Progenitor.late.2	0.00219275	5.64324
CCATGAC_clumps_m1_4n_4	ulm	2	Enterocyte_Progenitor.late.1	6.31846e-07	5.27472
CCATGAC_clumps_m2_4n_1	ulm	2	Enterocyte_Progenitor.late.1	0.000149688	6.17162
CCATGAC_clumps_m2_4n_5	ulm	3	Enterocyte_Progenitor.late.1_Progenitor.late.2	0.00642933	6.88775
CCATGAC_clumps_m3_4n_1	ulm	5	Enterocyte_Goblet_Paneth_Progenitor.late.1_Progenitor.late.2	0.000151393	9.15417
CCATGAC_clumps_m3_4n_10	ulm	3	Enterocyte_Progenitor.late.1_Progenitor.late.2	0.000400414	7.32433
CCATGAC_clumps_m3_4n_2	ulm	4	Enterocyte_Goblet_Progenitor.late.1_Progenitor.late.2	0.00032472	6.40169
CCATGAC_clumps_m4_h4n_3	ulm	5	Enterocyte_Goblet_Paneth_Progenitor.late.1_Progenitor.late.2	0.00239005	6.14342
CCATGGT_clumps_m1_4n_1	ulm	3	Enterocyte_Progenitor.late.1_Progenitor.late.2	0.000982636	6.07888
CCATGGT_clumps_m2_4n_1	ulm	3	Enterocyte_Progenitor.late.1_Progenitor.late.2	0.00624278	6.98787
CCATGGT_clumps_m2_4n_2	ulm	3	Enterocyte_Progenitor.late.1_Progenitor.late.2	0.000204265	5.0928
CCATGGT_clumps_m2_4n_5	ulm	3	Enterocyte_Progenitor.late.1_Progenitor.late.2	7.71698e-06	5.99574
CCATGGT_clumps_m2_4n_6	ulm	3	Enterocyte_Progenitor.late.1_Progenitor.late.2	3.41989e-07	9.24722
CCATGGT_clumps_m3_4n_1	ulm	3	Enterocyte_Progenitor.late.1_Progenitor.late.2	3.24445e-07	11.8872
CCATGGT_clumps_m3_4n_10	ulm	3	Enterocyte_Progenitor.late.1_Progenitor.late.2	0.00087171	5.5624
CCATGGT_clumps_m3_4n_2	ulm	3	Enterocyte_Progenitor.late.1_Progenitor.late.2	1.5465e-19	9.65628
CCATGGT_clumps_m3_4n_3	ulm	3	Enterocyte_Progenitor.late.1_Progenitor.late.2	2.92396e-08	11.4211
CCATGGT_clumps_m3_4n_8	ulm	3	Enterocyte_Progenitor.late.1_Progenitor.late.2	5.39131e-09	9.0287
CCATGGT_clumps_m5_4n_2	ulm	3	Enterocyte_Progenitor.late.1_Progenitor.late.2	0.00699075	3.73832
CCATGGT_clumps_m5_h4n_2	ulm	3	Enterocyte_Progenitor.late.1_Progenitor.late.2	6.05578e-06	6.40211
CCATTGC_clumps_m1_4n_1	ulm	3	Enterocyte_Progenitor.late.1_Progenitor.late.2	0.000192334	4.86708
CCATTGC_clumps_m1_4n_4	ulm	3	Enterocyte_Progenitor.late.1_Progenitor.late.2	1.58516e-06	7.02549
CCATTGC_clumps_m2_4n_1	ulm	3	Enterocyte_Progenitor.late.1_Progenitor.late.2	3.49547e-05	9.74258
CCATTGC_clumps_m2_4n_4	ulm	2	Enterocyte_Progenitor.late.1	3.92241e-08	5.89324
CCATTGC_clumps_m3_4n_1	ulm	3	Enterocyte_Progenitor.late.1_Progenitor.late.2	5.04575e-06	7.96202
CCATTGC_clumps_m3_4n_10	ulm	3	Enterocyte_Progenitor.late.1_Progenitor.late.2	0.000318702	9.74245
CCATTGC_clumps_m3_4n_2	ulm	3	Enterocyte_Progenitor.late.1_Progenitor.late.2	1.51715e-07	7.553
CCATTGC_clumps_m5_h4n_2	ulm	3	Enterocyte_Progenitor.late.1_Progenitor.late.2	0.00327595	3.00586
CCGAAGT_clumps_m1_4n_1	ulm	3	Enterocyte_Progenitor.late.1_Progenitor.late.2	0.014329	7.1961
CCGAAGT_clumps_m1_4n_3	ulm	3	Enterocyte_Progenitor.late.1_Progenitor.late.2	5.50246e-07	8.30917
CCGAAGT_clumps_m2_4n_6	ulm	3	Enterocyte_Progenitor.late.1_Progenitor.late.2	0.00220629	8.69535
CCGAAGT_clumps_m3_4n_10	ulm	3	Enterocyte_Progenitor.late.1_Progenitor.late.2	1.48345e-05	7.32254
CCGAAGT_clumps_m3_4n_2	ulm	3	Enterocyte_Progenitor.late.1_Progenitor.late.2	6.80885e-07	12.2502
CCGCATT_clumps_m1_4n_2	ulm	2	Enterocyte_Progenitor.late.1	2.06283e-17	10.847
CCGCATT_clumps_m1_h4n_2	ulm	3	Enterocyte_Progenitor.late.1_Progenitor.late.2	0.0126729	4.29621
CCGCATT_clumps_m2_4n_4	ulm	3	Enterocyte_Progenitor.late.1_Progenitor.late.2	8.05134e-07	8.23291
CCGCATT_clumps_m2_4n_6	ulm	3	Enterocyte_Progenitor.late.1_Progenitor.late.2	8.13037e-06	7.30007
CCGCATT_clumps_m3_4n_1	ulm	4	Enterocyte_Goblet_Progenitor.late.1_Progenitor.late.2	0.00657743	4.10521
CCGCATT_clumps_m3_4n_2	ulm	3	Enterocyte_Progenitor.late.1_Progenitor.late.2	8.65602e-07	11.7009
CCGCATT_clumps_m3_4n_8	ulm	4	Enterocyte_Goblet_Progenitor.late.1_Progenitor.late.2	0.000727632	8.38111
CCGCATT_clumps_m4_4n_3	ulm	1	Enterocyte	1.29803e-12	7.09783
CCGCATT_clumps_m4_h4n_4	ulm	4	Enterocyte_Goblet_Paneth_Progenitor.late.1	0.000373594	5.49897
CCGTGTA_clumps_m3_4n_1	ulm	4	Enterocyte_Goblet_Progenitor.late.1_Progenitor.late.2	6.22641e-07	9.3237
CCGTGTA_clumps_m3_4n_2	ulm	3	Enterocyte_Progenitor.late.1_Progenitor.late.2	6.36177e-06	8.86262
CCGTGTA_clumps_m3_4n_6	ulm	3	Enterocyte_Progenitor.late.1_Progenitor.late.2	1.28189e-06	7.97481
CCGTGTA_clumps_m3_4n_8	ulm	4	Enterocyte_Progenitor.late.1_Progenitor.late.2_Tuft	0.00749538	7.81896
CCGTGTA_clumps_m4_h4n_1	ulm	2	Enterocyte_Paneth	0.0189485	2.99044
CCGTGTA_clumps_m4_h4n_5	ulm	3	Enterocyte_Paneth_Progenitor.late.1	0.00386742	3.46272
CCGTGTA_clumps_m6_h2n_4	ulm	2	Enterocyte_Progenitor.late.1	4.03706e-09	8.56742
CCTAAGG_clumps_m1_4n_2	ulm	2	Enterocyte_Progenitor.late.1	1.66304e-20	11.7441
CCTAAGG_clumps_m2_4n_3	ulm	3	Enterocyte_Progenitor.late.1_Progenitor.late.2	0.000234729	8.22049
CCTAAGG_clumps_m2_4n_5	ulm	3	Enterocyte_Progenitor.late.1_Progenitor.late.2	0.000192378	7.75303
CCTAAGG_clumps_m2_4n_7	ulm	3	Enterocyte_Progenitor.late.1_Progenitor.late.2	0.00190979	7.28114
CCTAAGG_clumps_m3_4n_1	ulm	3	Enterocyte_Progenitor.late.1_Progenitor.late.2	0.000463123	7.87019
CCTAAGG_clumps_m3_4n_10	ulm	3	Enterocyte_Progenitor.late.1_Progenitor.late.2	7.12582e-06	7.78091
CCTAAGG_clumps_m3_4n_2	ulm	3	Enterocyte_Progenitor.late.1_Progenitor.late.2	4.67239e-05	8.99103
CCTAAGG_clumps_m3_4n_3	ulm	3	Enterocyte_Progenitor.late.1_Progenitor.late.2	1.65122e-24	11.7651
CCTAAGG_clumps_m3_4n_6	ulm	4	Enterocyte_Goblet_Progenitor.late.1_Progenitor.late.2	3.64507e-06	7.1743
CCTAAGG_clumps_m3_4n_9	ulm	3	Enterocyte_Progenitor.late.1_Progenitor.late.2	0.000214441	7.40733
CCTAAGG_clumps_m4_4n_2	ulm	2	Enterocyte_Progenitor.late.1	1.07015e-07	7.16589
CCTGACT_clumps_m1_4n_1	ulm	3	Enterocyte_Progenitor.late.1_Progenitor.late.2	3.17889e-07	7.9854
CCTGACT_clumps_m1_4n_2	ulm	3	Enterocyte_Progenitor.late.1_Progenitor.late.2	2.94279e-11	10.5756
CCTGACT_clumps_m1_4n_4	ulm	3	Enterocyte_Progenitor.late.1_Progenitor.late.2	5.28633e-05	7.20811
CCTGACT_clumps_m1_h4n_1	ulm	3	Enterocyte_Progenitor.late.1_Progenitor.late.2	2.49762e-06	6.43229
CCTGACT_clumps_m1_h4n_2	ulm	2	Enterocyte_Progenitor.late.1	1.29437e-25	11.8934
CCTGACT_clumps_m2_4n_1	ulm	3	Enterocyte_Progenitor.late.1_Progenitor.late.2	9.78957e-07	9.03285
CCTGACT_clumps_m2_4n_4	ulm	3	Enterocyte_Progenitor.late.1_Progenitor.late.2	0.00223607	5.07301
CCTGACT_clumps_m2_4n_5	ulm	3	Enterocyte_Progenitor.late.1_Progenitor.late.2	0.00105487	7.27062
CCTGACT_clumps_m3_4n_10	ulm	3	Enterocyte_Progenitor.late.1_Progenitor.late.2	8.34421e-08	10.6065
CCTGACT_clumps_m3_4n_2	ulm	4	Enterocyte_Paneth_Progenitor.late.1_Progenitor.late.2	0.00710604	6.06478
CCTGACT_clumps_m3_4n_5	ulm	2	Enterocyte_Progenitor.late.1	0.0010158	4.47707
CCTGACT_clumps_m3_4n_8	ulm	5	Enterocyte_Goblet_Progenitor.late.1_Progenitor.late.2_Transit.amplifying	0.0199415	2.58077
CCTGACT_clumps_m4_4n_1	ulm	1	Enterocyte	4.73156e-12	6.91647
CCTGACT_clumps_m5_h4n_1	ulm	4	Enterocyte_Goblet_Progenitor.late.1_Progenitor.late.2	0.000124791	7.96262
CCTGACT_clumps_m5_h4n_2	ulm	3	Enterocyte_Progenitor.late.1_Progenitor.late.2	7.75275e-06	5.83298
CCTGACT_clumps_m6_h2n_3	ulm	3	Enterocyte_Progenitor.late.1_Progenitor.late.2	0.00116887	6.07647
CCTGATG_clumps_m3_4n_1	ulm	4	Enterocyte_Goblet_Progenitor.late.1_Progenitor.late.2	0.00661612	4.20562
CCTGATG_clumps_m3_4n_10	ulm	3	Enterocyte_Progenitor.late.1_Progenitor.late.2	1.6497e-14	10.8622
CCTGATG_clumps_m3_4n_2	ulm	3	Enterocyte_Paneth_Progenitor.late.2	0.00111313	3.83341
CCTGATG_clumps_m3_4n_6	ulm	3	Enterocyte_Progenitor.late.1_Progenitor.late.2	6.54344e-10	10.9253
CCTGATG_clumps_m3_4n_8	ulm	3	Enterocyte_Progenitor.late.1_Progenitor.late.2	3.43293e-08	9.33442
CCTGATG_clumps_m3_4n_9	ulm	4	Enterocyte_Goblet_Progenitor.late.1_Progenitor.late.2	2.45197e-05	8.32036
CCTGATG_clumps_m4_h4n_1	ulm	3	Enterocyte_Progenitor.late.1_Progenitor.late.2	3.62279e-08	9.65196
CCTGATG_clumps_m4_h4n_4	ulm	4	Enterocyte_Goblet_Paneth_Progenitor.late.1	0.00140282	5.11055
CCTGATG_clumps_m6_h2n_4	ulm	3	Enterocyte_Progenitor.late.1_Progenitor.late.2	6.71218e-07	6.43634
CGAACTT_clumps_m2_4n_1	ulm	3	Enterocyte_Progenitor.late.1_Progenitor.late.2	0.000544037	4.986
CGAACTT_clumps_m2_4n_5	ulm	3	Enterocyte_Progenitor.late.1_Progenitor.late.2	5.77746e-09	8.74047
CGAACTT_clumps_m3_4n_1	ulm	3	Enterocyte_Progenitor.late.1_Progenitor.late.2	1.7078e-06	8.3905
CGAACTT_clumps_m3_4n_10	ulm	3	Enterocyte_Progenitor.late.1_Progenitor.late.2	2.10147e-10	12.2382
CGAACTT_clumps_m3_4n_3	ulm	3	Enterocyte_Progenitor.late.1_Progenitor.late.2	1.62853e-06	7.04827
CGAACTT_clumps_m3_4n_6	ulm	2	Enterocyte_Progenitor.late.1	0.00789972	4.71719
CGAACTT_clumps_m4_4n_2	ulm	2	Enterocyte_Progenitor.late.2	0.0144923	3.72336
CGAACTT_clumps_m4_4n_3	ulm	2	Enterocyte_Progenitor.late.2	0.0164261	3.82253
CGAACTT_clumps_m4_h4n_3	ulm	4	Enterocyte_Paneth_Progenitor.late.1_Progenitor.late.2	2.74706e-09	8.64408
CGAACTT_clumps_m4_h4n_6	ulm	2	Enterocyte_Progenitor.late.1	2.1922e-06	6.06918
CGAAGGT_clumps_m1_4n_4	ulm	3	Enterocyte_Progenitor.late.1_Progenitor.late.2	0.000184744	4.60774
CGAAGGT_clumps_m1_h4n_1	ulm	3	Enterocyte_Progenitor.late.1_Progenitor.late.2	9.99664e-09	8.00502
CGAAGGT_clumps_m2_4n_3	ulm	3	Enterocyte_Progenitor.late.1_Progenitor.late.2	0.000378163	3.89983
CGAAGGT_clumps_m2_4n_7	ulm	3	Enterocyte_Progenitor.late.1_Progenitor.late.2	6.4004e-05	4.31385
CGAAGGT_clumps_m3_4n_1	ulm	3	Enterocyte_Progenitor.late.1_Progenitor.late.2	0.00144708	5.7567
CGAAGGT_clumps_m3_4n_10	ulm	3	Enterocyte_Progenitor.late.1_Progenitor.late.2	0.0117298	3.45415
CGAAGGT_clumps_m3_4n_2	ulm	3	Enterocyte_Progenitor.late.1_Progenitor.late.2	6.97178e-16	11.1441
CGAAGGT_clumps_m3_4n_3	ulm	3	Enterocyte_Progenitor.late.1_Progenitor.late.2	5.42265e-13	12.0363
CGAAGGT_clumps_m3_4n_8	ulm	3	Enterocyte_Progenitor.late.1_Progenitor.late.2	1.43271e-07	10.2681
CGAAGGT_clumps_m4_h4n_1	ulm	3	Enterocyte_Progenitor.late.1_Progenitor.late.2	0.0159927	4.99853
CGAAGGT_clumps_m4_h4n_6	ulm	3	Enterocyte_Paneth_Progenitor.late.2	0.0078699	3.83366
CGAAGGT_clumps_m6_h2n_1	ulm	3	Enterocyte_Progenitor.late.1_Progenitor.late.2	0.000559257	6.0777
CGAATTC_clumps_m1_4n_1	ulm	2	Enterocyte_Progenitor.late.1	1.77073e-15	8.06182
CGAATTC_clumps_m1_4n_4	ulm	4	Enterocyte_Goblet_Progenitor.late.1_Progenitor.late.2	0.00551452	8.11644
CGAATTC_clumps_m2_4n_1	ulm	3	Enterocyte_Progenitor.late.1_Progenitor.late.2	0.000155687	8.43864
CGAATTC_clumps_m3_4n_10	ulm	3	Enterocyte_Progenitor.late.1_Progenitor.late.2	1.82103e-06	7.02709
CGAATTC_clumps_m3_4n_3	ulm	2	Enterocyte_Progenitor.late.1	5.00978e-17	10.1539
CGAATTC_clumps_m3_4n_5	ulm	3	Enterocyte_Progenitor.late.1_Progenitor.late.2	3.75618e-06	7.86987
CGAATTC_clumps_m3_4n_6	ulm	3	Enterocyte_Progenitor.late.1_Progenitor.late.2	1.37728e-06	10.4034
CGAATTC_clumps_m3_4n_8	ulm	3	Enterocyte_Progenitor.late.1_Progenitor.late.2	0.00143088	5.53615
CGACACT_clumps_m1_h4n_2	ulm	3	Enterocyte_Progenitor.late.1_Progenitor.late.2	6.09109e-06	6.02145
CGACACT_clumps_m2_4n_1	ulm	3	Enterocyte_Progenitor.late.1_Progenitor.late.2	0.000530897	4.65577
CGACACT_clumps_m2_4n_4	ulm	3	Enterocyte_Progenitor.late.1_Progenitor.late.2	0.0111106	8.10308
CGACACT_clumps_m3_4n_1	ulm	3	Enterocyte_Progenitor.late.1_Progenitor.late.2	0.000300781	5.10161
CGACACT_clumps_m3_4n_10	ulm	3	Enterocyte_Progenitor.late.1_Progenitor.late.2	7.4915e-05	7.20628
CGACACT_clumps_m3_4n_2	ulm	3	Enterocyte_Progenitor.late.1_Progenitor.late.2	0.00049001	5.73828
CGACACT_clumps_m3_4n_5	ulm	3	Enterocyte_Progenitor.late.1_Progenitor.late.2	7.39679e-05	6.77792
CGACACT_clumps_m3_4n_6	ulm	4	Enterocyte_Goblet_Progenitor.late.1_Progenitor.late.2	0.0120628	4.87668
CGACACT_clumps_m4_h4n_4	ulm	2	Enterocyte_Paneth	0.00836025	4.71292
CGACGTT_clumps_m2_4n_1	ulm	3	Enterocyte_Progenitor.late.1_Progenitor.late.2	9.08462e-05	10.7593
CGACGTT_clumps_m2_4n_7	ulm	3	Enterocyte_Progenitor.late.1_Progenitor.late.2	2.41943e-08	9.07935
CGACGTT_clumps_m3_4n_10	ulm	3	Enterocyte_Progenitor.late.1_Progenitor.late.2	0.0027828	10.0788
CGACGTT_clumps_m3_4n_2	ulm	3	Enterocyte_Progenitor.late.1_Progenitor.late.2	0.000109409	5.93534
CGACGTT_clumps_m3_4n_3	ulm	4	Enterocyte_Goblet_Progenitor.late.1_Progenitor.late.2	3.50048e-05	7.39185
CGACGTT_clumps_m3_4n_8	ulm	3	Enterocyte_Progenitor.late.1_Progenitor.late.2	3.64015e-07	10.8337
CGAGATT_clumps_m1_4n_2	ulm	3	Enterocyte_Progenitor.late.1_Progenitor.late.2	1.84971e-05	9.65734
CGAGATT_clumps_m1_h4n_1	ulm	3	Enterocyte_Progenitor.late.1_Progenitor.late.2	7.68362e-05	5.9795
CGAGATT_clumps_m2_4n_1	ulm	3	Enterocyte_Progenitor.late.1_Progenitor.late.2	0.00367237	8.84842
CGAGATT_clumps_m2_4n_6	ulm	2	Enterocyte_Progenitor.late.1	2.14182e-06	6.37635
CGAGATT_clumps_m2_4n_9	ulm	3	Enterocyte_Progenitor.late.1_Progenitor.late.2	0.00256332	4.51354
CGAGATT_clumps_m3_4n_1	ulm	3	Enterocyte_Progenitor.late.1_Progenitor.late.2	0.00473339	5.13737
CGAGATT_clumps_m3_4n_2	ulm	3	Enterocyte_Progenitor.late.1_Progenitor.late.2	4.41439e-10	10.2824
CGAGATT_clumps_m3_4n_6	ulm	3	Enterocyte_Progenitor.late.1_Progenitor.late.2	0.000809815	6.17723
CGAGATT_clumps_m3_4n_8	ulm	3	Enterocyte_Progenitor.late.1_Progenitor.late.2	0.00109853	4.28624
CGAGATT_clumps_m5_h4n_5	ulm	3	Enterocyte_Progenitor.late.1_Progenitor.late.2	0.00782059	4.04454
CGAGTAG_clumps_m1_4n_2	ulm	3	Enterocyte_Progenitor.late.1_Progenitor.late.2	0.00290284	6.71971
CGAGTAG_clumps_m2_4n_4	ulm	3	Enterocyte_Progenitor.late.1_Progenitor.late.2	0.00077539	8.95504
CGAGTAG_clumps_m2_4n_6	ulm	3	Enterocyte_Progenitor.late.1_Progenitor.late.2	0.000448632	6.50542
CGAGTAG_clumps_m2_4n_7	ulm	3	Enterocyte_Progenitor.late.1_Progenitor.late.2	0.00189883	8.36149
CGAGTAG_clumps_m3_4n_1	ulm	3	Enterocyte_Progenitor.late.1_Progenitor.late.2	0.0245433	2.31104
CGAGTAG_clumps_m3_4n_2	ulm	3	Enterocyte_Progenitor.late.1_Progenitor.late.2	0.000311116	11.2857
CGAGTAG_clumps_m3_4n_9	ulm	3	Enterocyte_Progenitor.late.1_Progenitor.late.2	7.911e-10	8.76892
CGAGTAG_clumps_m4_4n_1	ulm	3	Enterocyte_Progenitor.late.1_Progenitor.late.2	0.0149922	4.85563
CGAGTAG_clumps_m6_h2n_3	ulm	2	Enterocyte_Progenitor.late.1	6.26093e-08	5.54744
CGAGTCT_clumps_m1_4n_2	ulm	3	Enterocyte_Progenitor.late.1_Progenitor.late.2	0.000771062	10.3348
CGAGTCT_clumps_m1_h4n_2	ulm	3	Enterocyte_Progenitor.late.1_Progenitor.late.2	7.13475e-06	10.4145
CGAGTCT_clumps_m2_4n_1	ulm	3	Enterocyte_Progenitor.late.1_Progenitor.late.2	1.94341e-08	10.8882
CGAGTCT_clumps_m2_4n_2	ulm	3	Enterocyte_Progenitor.late.1_Progenitor.late.2	8.38522e-07	9.21185
CGAGTCT_clumps_m2_4n_7	ulm	2	Enterocyte_Progenitor.late.1	3.60739e-07	6.62173
CGAGTCT_clumps_m3_4n_1	ulm	5	Enterocyte_Goblet_Paneth_Progenitor.late.1_Progenitor.late.2	0.0109051	4.89729
CGAGTCT_clumps_m3_4n_10	ulm	3	Enterocyte_Progenitor.late.1_Progenitor.late.2	0.0118124	6.00573
CGAGTCT_clumps_m3_4n_2	ulm	3	Enterocyte_Progenitor.late.1_Progenitor.late.2	0.00397665	6.2363
CGAGTCT_clumps_m3_4n_6	ulm	3	Enterocyte_Progenitor.late.1_Progenitor.late.2	1.82853e-06	7.43674
CGAGTCT_clumps_m3_4n_8	ulm	4	Enterocyte_Paneth_Progenitor.late.1_Progenitor.late.2	0.000567296	4.32267
CGAGTCT_clumps_m3_4n_9	ulm	3	Enterocyte_Progenitor.late.1_Progenitor.late.2	1.20815e-14	10.5989
CGAGTCT_clumps_m4_h4n_5	ulm	2	Enterocyte_Progenitor.late.1	2.85446e-47	14.7299
CGAGTCT_clumps_m6_h2n_2	ulm	3	Enterocyte_Progenitor.late.1_Progenitor.late.2	0.0001658	6.44137
CGAGTGA_clumps_m1_4n_4	ulm	3	Enterocyte_Progenitor.late.1_Progenitor.late.2	3.54852e-09	6.77998
CGAGTGA_clumps_m3_4n_1	ulm	3	Enterocyte_Progenitor.late.1_Progenitor.late.2	5.4344e-05	9.23963
CGAGTGA_clumps_m3_4n_8	ulm	3	Enterocyte_Progenitor.late.1_Progenitor.late.2	2.90637e-13	9.45663
CGATATC_clumps_m1_4n_2	ulm	3	Enterocyte_Progenitor.late.1_Progenitor.late.2	0.00333675	4.10765
CGATATC_clumps_m3_4n_2	ulm	2	Enterocyte_Paneth	0.00627391	2.91918
CGATATC_clumps_m3_4n_6	ulm	3	Enterocyte_Progenitor.late.1_Progenitor.late.2	3.10046e-08	10.3205
CGATATC_clumps_m3_4n_8	ulm	3	Enterocyte_Progenitor.late.1_Progenitor.late.2	0.00937017	5.2902
CGATATC_clumps_m4_h4n_4	ulm	4	Enterocyte_Goblet_Paneth_Progenitor.late.1	0.00713567	5.45109
CGATATC_clumps_m6_h2n_2	ulm	3	Enterocyte_Progenitor.late.1_Progenitor.late.2	0.000698552	8.77111
CGATGAT_clumps_m1_h4n_2	ulm	3	Enterocyte_Progenitor.late.1_Progenitor.late.2	0.0022627	5.33553
CGATGAT_clumps_m1_h4n_3	ulm	3	Enterocyte_Progenitor.late.1_Progenitor.late.2	0.00103249	8.21787
CGATGAT_clumps_m2_4n_1	ulm	3	Enterocyte_Progenitor.late.1_Progenitor.late.2	3.5374e-09	9.11667
CGATGAT_clumps_m2_4n_5	ulm	2	Enterocyte_Progenitor.late.1	1.22162e-06	6.13167
CGATGAT_clumps_m2_4n_9	ulm	3	Enterocyte_Progenitor.late.1_Progenitor.late.2	0.000171805	6.06788
CGATGAT_clumps_m3_4n_1	ulm	3	Enterocyte_Progenitor.late.1_Progenitor.late.2	0.000216109	4.44654
CGATGAT_clumps_m3_4n_2	ulm	4	Enterocyte_Paneth_Progenitor.late.1_Progenitor.late.2	0.000582568	5.63403
CGATGAT_clumps_m3_4n_8	ulm	4	Enterocyte_Goblet_Progenitor.late.1_Progenitor.late.2	0.00371936	6.15095
CGATGAT_clumps_m4_4n_1	ulm	3	Enterocyte_Progenitor.late.1_Progenitor.late.2	0.0141102	3.75381
CGATGAT_clumps_m6_h2n_4	ulm	3	Enterocyte_Progenitor.late.1_Progenitor.late.2	0.000173794	4.95657
CGCAATC_clumps_m1_4n_2	ulm	3	Enterocyte_Progenitor.late.1_Progenitor.late.2	7.19228e-07	8.75989
CGCAATC_clumps_m1_h4n_1	ulm	3	Enterocyte_Progenitor.late.1_Progenitor.late.2	3.08285e-05	7.02404
CGCAATC_clumps_m1_h4n_3	ulm	3	Enterocyte_Progenitor.late.1_Progenitor.late.2	0.0126738	5.69408
CGCAATC_clumps_m2_4n_2	ulm	2	Enterocyte_Progenitor.late.1	0.00103502	5.96495
CGCAATC_clumps_m2_4n_5	ulm	3	Enterocyte_Progenitor.late.1_Progenitor.late.2	0.00012534	7.90011
CGCAATC_clumps_m2_4n_6	ulm	3	Enterocyte_Progenitor.late.1_Progenitor.late.2	0.00910755	4.93254
CGCAATC_clumps_m2_4n_7	ulm	2	Enterocyte_Progenitor.late.1	4.70464e-24	11.187
CGCAATC_clumps_m3_4n_1	ulm	4	Enterocyte_Goblet_Paneth_Progenitor.late.1	8.31873e-05	5.57257
CGCAATC_clumps_m3_4n_2	ulm	3	Enterocyte_Progenitor.late.1_Progenitor.late.2	9.59644e-06	9.87199
CGCAATC_clumps_m3_4n_6	ulm	3	Enterocyte_Progenitor.late.1_Progenitor.late.2	0.000194733	6.18479
CGCAATC_clumps_m3_4n_9	ulm	3	Enterocyte_Progenitor.late.1_Progenitor.late.2	5.65922e-18	11.3652
CGCAATC_clumps_m4_h4n_3	ulm	4	Enterocyte_Paneth_Progenitor.late.1_Progenitor.late.2	0.000892766	4.05821
CGCAATC_clumps_m4_h4n_4	ulm	4	Enterocyte_Paneth_Progenitor.late.1_Progenitor.late.2	0.00763566	4.57265
CGCAATC_clumps_m4_h4n_5	ulm	3	Enterocyte_Progenitor.late.1_Progenitor.late.2	0.00985896	7.03871
CGCAATC_clumps_m5_h4n_1	ulm	4	Enterocyte_Goblet_Paneth_Progenitor.late.2	0.0217825	4.56947
CGCATAT_clumps_m1_4n_1	ulm	3	Enterocyte_Progenitor.late.1_Progenitor.late.2	4.25943e-09	6.96651
CGCATAT_clumps_m1_h4n_2	ulm	3	Enterocyte_Progenitor.late.1_Progenitor.late.2	0.0165107	6.05874
CGCATAT_clumps_m1_h4n_3	ulm	3	Enterocyte_Progenitor.late.1_Progenitor.late.2	3.82094e-07	7.72918
CGCATAT_clumps_m2_4n_5	ulm	3	Enterocyte_Progenitor.late.1_Progenitor.late.2	0.00368479	9.98571
CGCATAT_clumps_m3_4n_1	ulm	3	Enterocyte_Progenitor.late.1_Progenitor.late.2	4.39266e-07	8.60529
CGCATAT_clumps_m3_4n_8	ulm	3	Enterocyte_Progenitor.late.1_Progenitor.late.2	1.50892e-18	13.4983
CGCATAT_clumps_m4_h4n_3	ulm	4	Enterocyte_Goblet_Paneth_Progenitor.late.1	0.0130847	4.78417
CGCATAT_clumps_m6_h2n_4	ulm	2	Enterocyte_Progenitor.late.1	7.52488e-10	7.48729
CGCATTG_clumps_m2_4n_5	ulm	2	Enterocyte_Progenitor.late.1	6.31095e-11	8.46654
CGCATTG_clumps_m2_4n_6	ulm	3	Enterocyte_Goblet_Progenitor.late.1	4.60004e-11	9.72236
CGCATTG_clumps_m2_4n_8	ulm	3	Enterocyte_Progenitor.late.1_Progenitor.late.2	0.0199307	3.37202
CGCATTG_clumps_m3_4n_10	ulm	3	Enterocyte_Progenitor.late.1_Progenitor.late.2	0.0159912	4.48738
CGCATTG_clumps_m3_4n_2	ulm	3	Enterocyte_Progenitor.late.1_Progenitor.late.2	0.00493224	8.83485
CGCATTG_clumps_m3_4n_8	ulm	3	Enterocyte_Progenitor.late.1_Progenitor.late.2	0.00920205	4.93073
CGCATTG_clumps_m3_4n_9	ulm	3	Enterocyte_Progenitor.late.1_Progenitor.late.2	5.55132e-16	13.8621
CGCATTG_clumps_m4_4n_3	ulm	1	Enterocyte	0.0466154	1.98987
CGCATTG_clumps_m4_h4n_1	ulm	1	Enterocyte	0.0173821	2.37867
CGCATTG_clumps_m6_h2n_4	ulm	2	Enterocyte_Progenitor.late.1	6.6017e-17	8.38421
CGCCATT_clumps_m1_4n_1	ulm	3	Enterocyte_Progenitor.late.1_Progenitor.late.2	0.000197863	4.99999
CGCCATT_clumps_m1_h4n_3	ulm	3	Enterocyte_Progenitor.late.1_Progenitor.late.2	6.78552e-06	6.77094
CGCCATT_clumps_m2_4n_5	ulm	3	Enterocyte_Progenitor.late.1_Progenitor.late.2	6.60942e-08	9.1841
CGCCATT_clumps_m2_4n_9	ulm	3	Enterocyte_Progenitor.late.1_Progenitor.late.2	5.78593e-05	6.38506
CGCCATT_clumps_m3_4n_1	ulm	2	Enterocyte_Progenitor.late.1	0.0161678	6.19796
CGCCATT_clumps_m3_4n_2	ulm	3	Enterocyte_Progenitor.late.1_Progenitor.late.2	8.10179e-11	9.61836
CGCCATT_clumps_m3_4n_3	ulm	3	Enterocyte_Progenitor.late.1_Progenitor.late.2	6.69173e-18	12.4974
CGCCATT_clumps_m3_4n_8	ulm	3	Enterocyte_Progenitor.late.1_Progenitor.late.2	1.38451e-15	10.4113
CGCCATT_clumps_m4_4n_1	ulm	3	Enterocyte_Progenitor.late.1_Progenitor.late.2	0.0128601	4.75074
CGCCATT_clumps_m5_4n_2	ulm	3	Enterocyte_Goblet_Progenitor.late.2	0.00852059	4.31081
CGCCATT_clumps_m6_h2n_4	ulm	1	Enterocyte	0.00664058	2.71456
CGCTACA_clumps_m1_4n_2	ulm	3	Enterocyte_Progenitor.late.1_Progenitor.late.2	0.000401276	6.92771
CGCTACA_clumps_m1_h4n_2	ulm	2	Enterocyte_Progenitor.late.1	2.76154e-12	8.51983
CGCTACA_clumps_m2_4n_1	ulm	3	Enterocyte_Progenitor.late.1_Progenitor.late.2	0.000378167	10.116
CGCTACA_clumps_m3_4n_1	ulm	3	Enterocyte_Progenitor.late.1_Progenitor.late.2	4.50439e-07	10.114
CGCTACA_clumps_m3_4n_10	ulm	3	Enterocyte_Progenitor.late.1_Progenitor.late.2	6.41534e-07	10.1809
CGCTACA_clumps_m3_4n_2	ulm	3	Enterocyte_Progenitor.late.1_Progenitor.late.2	2.91599e-08	9.09295
CGCTACA_clumps_m3_4n_3	ulm	3	Enterocyte_Progenitor.late.1_Progenitor.late.2	4.9446e-07	8.10535
CGCTACA_clumps_m3_4n_8	ulm	4	Enterocyte_Goblet_Progenitor.late.1_Progenitor.late.2	0.00428297	3.38011
CGCTACA_clumps_m4_h4n_1	ulm	2	Enterocyte_Progenitor.late.1	2.0516e-05	7.42209
CGCTACA_clumps_m4_h4n_6	ulm	3	Enterocyte_Progenitor.late.1_Progenitor.late.2	0.000207573	9.37084
CGCTTGA_clumps_m1_4n_2	ulm	4	Enterocyte_Goblet_Progenitor.late.1_Progenitor.late.2	0.00458903	5.56427
CGCTTGA_clumps_m1_4n_4	ulm	3	Enterocyte_Progenitor.late.1_Progenitor.late.2	2.25354e-09	8.40659
CGCTTGA_clumps_m2_4n_2	ulm	3	Enterocyte_Progenitor.late.1_Progenitor.late.2	1.29773e-05	9.179
CGCTTGA_clumps_m3_4n_1	ulm	4	Enterocyte_Goblet_Progenitor.late.1_Progenitor.late.2	0.00456941	4.95305
CGCTTGA_clumps_m3_4n_2	ulm	3	Enterocyte_Progenitor.late.1_Progenitor.late.2	8.00465e-07	8.6008
CGCTTGA_clumps_m4_4n_3	ulm	4	Enterocyte_Paneth_Progenitor.late.1_Progenitor.late.2	0.00636393	3.22705
CGCTTGA_clumps_m4_h4n_1	ulm	2	Enterocyte_Progenitor.late.1	1.80772e-10	8.31418
CGCTTGA_clumps_m4_h4n_3	ulm	3	Enterocyte_Paneth_Progenitor.late.1	1.81325e-08	10.2745
CGCTTGA_clumps_m4_h4n_5	ulm	4	Enterocyte_Paneth_Progenitor.late.1_Progenitor.late.2	0.00149851	6.34529
CGCTTGA_clumps_m5_h4n_1	ulm	3	Enterocyte_Progenitor.late.1_Progenitor.late.2	0.000184838	7.22606
CGCTTGA_clumps_m6_h2n_2	ulm	3	Enterocyte_Progenitor.late.1_Progenitor.late.2	5.58075e-06	11.934
CGCTTGA_clumps_m6_h2n_3	ulm	1	Enterocyte	0.000473953	3.49548
CGGATGT_clumps_m1_4n_4	ulm	3	Enterocyte_Progenitor.late.1_Progenitor.late.2	0.000639712	5.98225
CGGATGT_clumps_m2_4n_1	ulm	3	Enterocyte_Progenitor.late.1_Progenitor.late.2	0.0158238	8.05789
CGGATGT_clumps_m2_4n_10	ulm	3	Enterocyte_Progenitor.late.1_Progenitor.late.2	0.00010821	6.77415
CGGATGT_clumps_m2_4n_2	ulm	2	Enterocyte_Progenitor.late.1	5.59014e-12	7.87774
CGGATGT_clumps_m2_4n_3	ulm	3	Enterocyte_Progenitor.late.1_Progenitor.late.2	6.75393e-07	6.7898
CGGATGT_clumps_m2_4n_4	ulm	3	Enterocyte_Progenitor.late.1_Progenitor.late.2	3.97706e-06	6.61425
CGGATGT_clumps_m3_4n_1	ulm	3	Enterocyte_Progenitor.late.1_Progenitor.late.2	0.00208817	4.92507
CGGATGT_clumps_m3_4n_2	ulm	3	Enterocyte_Progenitor.late.1_Progenitor.late.2	0.0134115	4.25497
CGGATGT_clumps_m3_4n_3	ulm	3	Enterocyte_Progenitor.late.1_Progenitor.late.2	1.15491e-08	8.63176
CGGATGT_clumps_m3_4n_6	ulm	3	Enterocyte_Paneth_Progenitor.late.1	0.0119189	3.18477
CGGATGT_clumps_m3_4n_8	ulm	3	Enterocyte_Progenitor.late.1_Progenitor.late.2	0.00181402	8.20782
CGGATGT_clumps_m6_h2n_2	ulm	4	Enterocyte_Goblet_Progenitor.late.1_Progenitor.late.2	2.47848e-12	11.1193
CGGATTA_clumps_m2_4n_4	ulm	3	Enterocyte_Progenitor.late.1_Progenitor.late.2	0.00015208	7.5275
CGGATTA_clumps_m3_4n_1	ulm	2	Enterocyte_Progenitor.late.1	8.76316e-09	7.87024
CGGATTA_clumps_m3_4n_10	ulm	3	Enterocyte_Progenitor.late.1_Progenitor.late.2	7.01272e-09	8.79828
CGGATTA_clumps_m3_4n_2	ulm	4	Enterocyte_Goblet_Paneth_Progenitor.late.1	2.19352e-05	5.41934
CGGATTA_clumps_m3_4n_8	ulm	2	Enterocyte_Progenitor.late.1	0.0135011	3.48305
CGGATTA_clumps_m3_4n_9	ulm	3	Enterocyte_Progenitor.late.1_Progenitor.late.2	3.15242e-09	12.7605
CGGATTA_clumps_m5_h4n_1	ulm	3	Enterocyte_Progenitor.late.1_Progenitor.late.2	4.70373e-07	8.19146
CGGATTA_clumps_m6_h2n_1	ulm	3	Enterocyte_Goblet_Progenitor.late.1	3.46188e-06	6.93322
CGGTATT_clumps_m1_4n_4	ulm	3	Enterocyte_Progenitor.late.1_Progenitor.late.2	0.000179717	5.56479
CGGTATT_clumps_m2_4n_3	ulm	3	Enterocyte_Progenitor.late.1_Progenitor.late.2	7.42742e-06	5.81801
CGGTATT_clumps_m3_4n_1	ulm	3	Enterocyte_Progenitor.late.1_Progenitor.late.2	0.000121265	11.4533
CGGTATT_clumps_m3_4n_10	ulm	3	Enterocyte_Progenitor.late.1_Progenitor.late.2	6.49952e-10	8.52178
CGGTATT_clumps_m3_4n_2	ulm	3	Enterocyte_Progenitor.late.1_Progenitor.late.2	0.000379287	5.2886
CGGTATT_clumps_m3_4n_3	ulm	3	Enterocyte_Progenitor.late.1_Progenitor.late.2	1.86695e-12	11.1996
CGGTATT_clumps_m3_4n_5	ulm	3	Enterocyte_Progenitor.late.1_Progenitor.late.2	8.19301e-06	7.52314
CGGTATT_clumps_m3_4n_6	ulm	3	Enterocyte_Progenitor.late.1_Progenitor.late.2	3.98663e-05	4.2664
CGGTATT_clumps_m3_4n_8	ulm	3	Enterocyte_Progenitor.late.1_Progenitor.late.2	8.37447e-07	7.44259
CGGTATT_clumps_m3_4n_9	ulm	3	Enterocyte_Progenitor.late.1_Progenitor.late.2	0.000180183	9.14437
CGGTATT_clumps_m4_h4n_3	ulm	4	Enterocyte_Paneth_Progenitor.late.1_Progenitor.late.2	0.0125864	8.13427
CGGTCTA_clumps_m2_4n_2	ulm	3	Enterocyte_Progenitor.late.1_Progenitor.late.2	0.000652592	7.84268
CGGTCTA_clumps_m2_4n_3	ulm	4	Enterocyte_Goblet_Progenitor.late.1_Progenitor.late.2	0.00225161	8.04821
CGGTCTA_clumps_m2_4n_5	ulm	3	Enterocyte_Progenitor.late.1_Progenitor.late.2	0.00384444	3.35155
CGGTCTA_clumps_m2_4n_7	ulm	2	Enterocyte_Progenitor.late.1	3.60586e-14	8.86595
CGGTCTA_clumps_m3_4n_2	ulm	4	Enterocyte_Paneth_Progenitor.late.1_Progenitor.late.2	0.005544	3.99411
CGGTCTA_clumps_m3_4n_6	ulm	3	Enterocyte_Progenitor.late.1_Progenitor.late.2	0.000347412	8.72343
CGGTCTA_clumps_m4_h4n_6	ulm	4	Enterocyte_Goblet_Progenitor.late.1_Progenitor.late.2	0.00172219	9.0148
CGGTCTA_clumps_m6_h2n_2	ulm	2	Enterocyte_Progenitor.late.2	4.50344e-06	4.77751
CGGTTAT_clumps_m1_4n_1	ulm	2	Enterocyte_Progenitor.late.2	7.15169e-05	4.02124
CGGTTAT_clumps_m1_4n_2	ulm	3	Enterocyte_Progenitor.late.1_Progenitor.late.2	0.00113065	6.70447
CGGTTAT_clumps_m1_h4n_1	ulm	4	Enterocyte_Progenitor.late.1_Progenitor.late.2_Tuft	1.56729e-06	8.1104
CGGTTAT_clumps_m2_4n_10	ulm	2	Enterocyte_Progenitor.late.1	0.00233749	5.74647
CGGTTAT_clumps_m2_4n_6	ulm	3	Enterocyte_Progenitor.late.1_Progenitor.late.2	0.000141848	6.38946
CGGTTAT_clumps_m3_4n_1	ulm	3	Enterocyte_Progenitor.late.1_Progenitor.late.2	2.48134e-10	8.24308
CGGTTAT_clumps_m3_4n_2	ulm	4	Enterocyte_Paneth_Progenitor.late.1_Progenitor.late.2	0.00880128	4.91727
CGGTTAT_clumps_m3_4n_3	ulm	3	Enterocyte_Progenitor.late.1_Progenitor.late.2	5.72558e-13	10.2327
CGGTTAT_clumps_m3_4n_8	ulm	3	Enterocyte_Progenitor.late.1_Progenitor.late.2	0.000509047	9.02658
CGGTTAT_clumps_m4_4n_2	ulm	2	Enterocyte_Progenitor.late.1	4.09446e-05	4.10449
CGTAACT_clumps_m1_h4n_3	ulm	4	Enterocyte_Paneth_Progenitor.late.1_Progenitor.late.2	4.27027e-05	8.14434
CGTAACT_clumps_m2_4n_10	ulm	3	Enterocyte_Progenitor.late.1_Progenitor.late.2	0.000317788	6.12766
CGTAACT_clumps_m2_4n_2	ulm	3	Enterocyte_Progenitor.late.1_Progenitor.late.2	0.00867692	8.31459
CGTAACT_clumps_m2_4n_4	ulm	3	Enterocyte_Progenitor.late.1_Progenitor.late.2	0.000604931	7.10009
CGTAACT_clumps_m2_4n_6	ulm	2	Enterocyte_Progenitor.late.1	6.06643e-07	9.04342
CGTAACT_clumps_m3_4n_1	ulm	3	Enterocyte_Progenitor.late.1_Progenitor.late.2	0.00280755	4.65623
CGTAACT_clumps_m3_4n_2	ulm	3	Enterocyte_Paneth_Progenitor.late.1	0.000625107	5.85859
CGTAACT_clumps_m3_4n_6	ulm	5	Enterocyte_Goblet_Paneth_Progenitor.late.1_Progenitor.late.2	0.000420209	8.3647
CGTAACT_clumps_m3_4n_8	ulm	3	Enterocyte_Progenitor.late.1_Progenitor.late.2	5.27531e-12	9.23768
CGTAACT_clumps_m3_4n_9	ulm	3	Enterocyte_Progenitor.late.1_Progenitor.late.2	1.4103e-06	7.45178
CGTAACT_clumps_m5_h4n_1	ulm	3	Enterocyte_Progenitor.late.1_Progenitor.late.2	0.00143542	6.5197
CGTAACT_clumps_m6_h2n_2	ulm	2	Enterocyte_Progenitor.late.1	5.05208e-11	8.63335
CGTACGT_clumps_m3_4n_1	ulm	3	Enterocyte_Progenitor.late.1_Progenitor.late.2	0.000517352	4.11828
CGTACTC_clumps_m1_h4n_2	ulm	3	Enterocyte_Progenitor.late.1_Progenitor.late.2	3.95435e-07	7.82561
CGTACTC_clumps_m2_4n_1	ulm	3	Enterocyte_Progenitor.late.1_Progenitor.late.2	1.67101e-05	9.42949
CGTACTC_clumps_m2_4n_2	ulm	3	Enterocyte_Progenitor.late.1_Progenitor.late.2	0.000306628	8.09067
CGTACTC_clumps_m2_4n_6	ulm	3	Enterocyte_Progenitor.late.1_Progenitor.late.2	0.00749497	8.56733
CGTACTC_clumps_m2_4n_8	ulm	3	Enterocyte_Progenitor.late.1_Progenitor.late.2	0.000758913	6.49078
CGTACTC_clumps_m3_4n_1	ulm	3	Enterocyte_Progenitor.late.1_Progenitor.late.2	0.00141216	7.96495
CGTACTC_clumps_m3_4n_2	ulm	5	Enterocyte_Goblet_Paneth_Progenitor.late.1_Progenitor.late.2	0.012513	4.12482
CGTACTC_clumps_m3_4n_5	ulm	3	Enterocyte_Progenitor.late.1_Progenitor.late.2	0.000134251	7.38527
CGTACTC_clumps_m4_4n_2	ulm	2	Enterocyte_Progenitor.late.1	5.47879e-06	8.32854
CGTACTC_clumps_m4_h4n_4	ulm	3	Enterocyte_Paneth_Progenitor.late.1	0.00716105	5.13222
CGTATGA_clumps_m1_4n_4	ulm	3	Enterocyte_Progenitor.late.1_Progenitor.late.2	5.84575e-06	7.45112
CGTATGA_clumps_m2_4n_1	ulm	3	Enterocyte_Progenitor.late.1_Progenitor.late.2	8.77436e-05	7.83943
CGTATGA_clumps_m2_4n_6	ulm	3	Enterocyte_Progenitor.late.1_Progenitor.late.2	0.000779478	7.88717
CGTATGA_clumps_m2_4n_7	ulm	3	Enterocyte_Progenitor.late.1_Progenitor.late.2	3.81178e-07	11.0435
CGTATGA_clumps_m3_4n_1	ulm	3	Enterocyte_Progenitor.late.1_Progenitor.late.2	0.000987893	6.65586
CGTATGA_clumps_m3_4n_10	ulm	2	Enterocyte_Progenitor.late.1	1.63913e-36	13.4289
CGTATGA_clumps_m3_4n_6	ulm	3	Enterocyte_Progenitor.late.1_Progenitor.late.2	9.55393e-21	11.4132
CGTATGA_clumps_m3_4n_8	ulm	3	Enterocyte_Progenitor.late.1_Progenitor.late.2	7.40803e-14	11.0673
CGTATGA_clumps_m4_h4n_3	ulm	3	Enterocyte_Paneth_Progenitor.late.1	6.39854e-06	6.66221
CGTATGA_clumps_m5_h4n_2	ulm	2	Enterocyte_Progenitor.late.1	5.69916e-07	5.36232
CGTCAGA_clumps_m1_4n_1	ulm	3	Enterocyte_Progenitor.late.1_Progenitor.late.2	0.00567255	6.00086
CGTCAGA_clumps_m1_4n_2	ulm	3	Enterocyte_Progenitor.late.1_Progenitor.late.2	4.34741e-05	6.84354
CGTCAGA_clumps_m1_4n_3	ulm	3	Enterocyte_Progenitor.late.1_Progenitor.late.2	1.64704e-05	5.81554
CGTCAGA_clumps_m1_h4n_1	ulm	2	Enterocyte_Progenitor.late.1	2.55106e-22	9.73331
CGTCAGA_clumps_m2_4n_1	ulm	3	Enterocyte_Progenitor.late.1_Progenitor.late.2	1.46957e-06	10.3398
CGTCAGA_clumps_m2_4n_7	ulm	3	Enterocyte_Progenitor.late.1_Progenitor.late.2	0.0137764	5.34479
CGTCAGA_clumps_m3_4n_10	ulm	3	Enterocyte_Progenitor.late.1_Progenitor.late.2	0.000423757	7.1808
CGTCAGA_clumps_m3_4n_2	ulm	3	Enterocyte_Progenitor.late.1_Progenitor.late.2	0.00168376	10.0564
CGTCAGA_clumps_m3_4n_3	ulm	3	Enterocyte_Progenitor.late.1_Progenitor.late.2	0.000420126	7.37022
CGTCAGA_clumps_m3_4n_5	ulm	3	Enterocyte_Progenitor.late.1_Progenitor.late.2	5.75726e-05	6.53637
CGTCAGA_clumps_m3_4n_6	ulm	3	Enterocyte_Progenitor.late.1_Progenitor.late.2	2.69754e-07	8.08857
CGTCAGA_clumps_m3_4n_8	ulm	3	Enterocyte_Progenitor.late.1_Progenitor.late.2	0.000932589	8.59111
CGTCAGA_clumps_m3_4n_9	ulm	3	Enterocyte_Progenitor.late.1_Progenitor.late.2	2.86417e-06	12.0443
CGTCAGA_clumps_m4_4n_1	ulm	2	Enterocyte_Progenitor.late.1	0.000116175	5.50232
CGTCAGA_clumps_m4_4n_3	ulm	3	Enterocyte_Progenitor.late.1_Progenitor.late.2	0.00851387	6.96931
CGTCAGA_clumps_m4_h4n_4	ulm	4	Enterocyte_Paneth_Progenitor.late.1_Progenitor.late.2	0.0086215	4.59262
CGTCAGA_clumps_m4_h4n_5	ulm	2	Enterocyte_Progenitor.late.1	0.011023	5.97434
CGTCAGA_clumps_m6_h2n_2	ulm	3	Enterocyte_Progenitor.late.1_Progenitor.late.2	0.000177422	7.34068
CGTCCAA_clumps_m3_4n_1	ulm	4	Enterocyte_Goblet_Progenitor.late.1_Progenitor.late.2	0.00307735	6.53851
CGTCCAA_clumps_m3_4n_10	ulm	3	Enterocyte_Progenitor.late.1_Progenitor.late.2	7.85842e-07	8.25834
CGTCCAA_clumps_m3_4n_3	ulm	3	Enterocyte_Progenitor.late.1_Progenitor.late.2	0.000415331	4.69181
CGTCCAA_clumps_m3_4n_8	ulm	3	Enterocyte_Progenitor.late.1_Progenitor.late.2	1.16749e-08	11.7893
CGTCCAA_clumps_m4_4n_2	ulm	3	Enterocyte_Progenitor.late.1_Progenitor.late.2	0.00264244	6.13059
CGTCCAA_clumps_m4_4n_3	ulm	1	Enterocyte	7.9984e-22	9.60807
CGTCCAA_clumps_m4_h4n_1	ulm	1	Enterocyte	1.59766e-06	4.79966
CGTCCAA_clumps_m5_h4n_1	ulm	3	Enterocyte_Progenitor.late.1_Progenitor.late.2	0.000169055	4.05392
CGTCCAA_clumps_m6_h2n_3	ulm	3	Enterocyte_Progenitor.late.1_Progenitor.late.2	0.000530258	6.81529
CGTGAGT_clumps_m2_4n_3	ulm	3	Enterocyte_Progenitor.late.1_Progenitor.late.2	0.0105394	8.10232
CGTGAGT_clumps_m3_4n_1	ulm	4	Enterocyte_Goblet_Progenitor.late.1_Progenitor.late.2	0.00637088	4.1736
CGTGCAT_clumps_m1_4n_3	ulm	2	Enterocyte_Progenitor.late.1	3.69313e-10	7.10997
CGTGCAT_clumps_m1_h4n_1	ulm	2	Enterocyte_Progenitor.late.1	1.4195e-09	8.50944
CGTGCAT_clumps_m1_h4n_2	ulm	2	Enterocyte_Progenitor.late.1	1.36268e-27	10.963
CGTGCAT_clumps_m1_h4n_3	ulm	4	Enterocyte_Paneth_Progenitor.late.1_Progenitor.late.2	9.7987e-05	6.74384
CGTGCAT_clumps_m2_4n_7	ulm	2	Enterocyte_Progenitor.late.1	2.51949e-52	15.2565
CGTGCAT_clumps_m3_4n_1	ulm	4	Enterocyte_Paneth_Progenitor.late.1_Progenitor.late.2	0.00227035	5.92755
CGTGCAT_clumps_m3_4n_6	ulm	3	Enterocyte_Progenitor.late.1_Progenitor.late.2	0.00023917	6.14513
CGTGCAT_clumps_m3_4n_8	ulm	5	Enterocyte_Goblet_Paneth_Progenitor.late.1_Progenitor.late.2	0.0095299	4.25735
CGTGCAT_clumps_m4_4n_1	ulm	3	Enterocyte_Paneth_Progenitor.late.1	1.81816e-13	9.92312
CGTGCAT_clumps_m4_h4n_4	ulm	2	Enterocyte_Paneth	0.022373	8.08204
CGTTACG_clumps_m2_4n_2	ulm	3	Enterocyte_Progenitor.late.1_Progenitor.late.2	0.00081909	9.95123
CGTTACG_clumps_m2_4n_9	ulm	3	Enterocyte_Progenitor.late.1_Progenitor.late.2	6.05769e-06	8.08722
CGTTACG_clumps_m3_4n_1	ulm	3	Enterocyte_Progenitor.late.1_Progenitor.late.2	1.92723e-08	11.3372
CGTTACG_clumps_m3_4n_10	ulm	3	Enterocyte_Progenitor.late.1_Progenitor.late.2	0.000112427	6.37814
CGTTACG_clumps_m3_4n_8	ulm	3	Enterocyte_Progenitor.late.1_Progenitor.late.2	4.17127e-06	4.87212
CGTTACG_clumps_m3_4n_9	ulm	3	Enterocyte_Progenitor.late.1_Progenitor.late.2	0.00021918	6.22248
CGTTACG_clumps_m4_h4n_1	ulm	3	Enterocyte_Progenitor.early_Progenitor.late.1	0.00204109	3.09834
CGTTACG_clumps_m4_h4n_2	ulm	2	Enterocyte_Progenitor.late.1	0.00446591	6.66464
CGTTACG_clumps_m5_h4n_2	ulm	4	Enterocyte_Goblet_Progenitor.late.1_Progenitor.late.2	0.0062336	5.44442
CGTTGAA_clumps_m1_4n_1	ulm	3	Enterocyte_Progenitor.late.1_Progenitor.late.2	6.38774e-10	10.0704
CGTTGAA_clumps_m1_4n_4	ulm	3	Enterocyte_Progenitor.late.1_Progenitor.late.2	2.64546e-09	9.10332
CGTTGAA_clumps_m2_4n_5	ulm	3	Enterocyte_Progenitor.late.1_Progenitor.late.2	7.96583e-05	8.26461
CGTTGAA_clumps_m3_4n_1	ulm	3	Enterocyte_Progenitor.late.1_Progenitor.late.2	0.00159957	8.55938
CGTTGAA_clumps_m3_4n_10	ulm	3	Enterocyte_Progenitor.late.1_Progenitor.late.2	7.16257e-06	5.76352
CGTTGAA_clumps_m3_4n_2	ulm	2	Enterocyte_Progenitor.late.1	8.85709e-05	7.44251
CGTTGAA_clumps_m3_4n_9	ulm	4	Enterocyte_Goblet_Progenitor.late.1_Progenitor.late.2	1.12095e-08	11.0943
CGTTGAA_clumps_m4_h4n_1	ulm	3	Enterocyte_Progenitor.late.1_Progenitor.late.2	6.63906e-07	6.11768
CGTTGAA_clumps_m4_h4n_3	ulm	3	Enterocyte_Paneth_Progenitor.late.1	0.00221489	5.90201
CGTTGAA_clumps_m6_h2n_4	ulm	3	Enterocyte_Progenitor.late.1_Progenitor.late.2	4.04724e-05	5.37153
CTAAGCG_clumps_m1_4n_2	ulm	3	Enterocyte_Progenitor.late.1_Progenitor.late.2	0.000190444	6.88594
CTAAGCG_clumps_m2_4n_2	ulm	1	Enterocyte	8.03147e-07	4.93574
CTAAGCG_clumps_m2_4n_3	ulm	3	Enterocyte_Progenitor.late.1_Progenitor.late.2	0.000916048	9.74096
CTAAGCG_clumps_m2_4n_5	ulm	2	Enterocyte_Progenitor.late.1	0.00037096	5.79546
CTAAGCG_clumps_m2_4n_6	ulm	2	Enterocyte_Progenitor.late.1	1.26873e-10	6.44796
CTAAGCG_clumps_m3_4n_1	ulm	4	Enterocyte_Paneth_Progenitor.late.1_Progenitor.late.2	0.00154324	4.0997
CTAAGCG_clumps_m4_h4n_1	ulm	3	Enterocyte_Progenitor.late.1_Progenitor.late.2	0.00602967	3.20176
CTAAGCG_clumps_m4_h4n_2	ulm	2	Enterocyte_Progenitor.late.1	0.0001675	6.89882
CTAAGCG_clumps_m4_h4n_6	ulm	2	Enterocyte_Progenitor.late.1	5.28566e-08	6.65865
CTAAGCG_clumps_m5_h4n_2	ulm	2	Enterocyte_Progenitor.late.2	0.0118832	3.47839
CTAAGCG_clumps_m6_h2n_3	ulm	2	Enterocyte_Progenitor.late.1	0.0337404	2.12513
CTACAAG_clumps_m1_4n_4	ulm	3	Enterocyte_Progenitor.late.1_Progenitor.late.2	4.71107e-05	9.38843
CTACAAG_clumps_m2_4n_5	ulm	2	Enterocyte_Progenitor.late.1	0.000176646	5.07947
CTACAAG_clumps_m2_4n_6	ulm	3	Enterocyte_Progenitor.late.1_Progenitor.late.2	0.00221371	7.83409
CTACAAG_clumps_m3_4n_1	ulm	4	Enterocyte_Goblet_Progenitor.late.1_Progenitor.late.2	0.000298447	6.1862
CTACAAG_clumps_m3_4n_10	ulm	3	Enterocyte_Progenitor.late.1_Progenitor.late.2	8.82465e-09	8.29909
CTACAAG_clumps_m3_4n_2	ulm	4	Enterocyte_Goblet_Progenitor.late.1_Progenitor.late.2	0.00506705	6.12233
CTACAAG_clumps_m3_4n_8	ulm	3	Enterocyte_Progenitor.late.1_Progenitor.late.2	3.82412e-08	8.16062
CTACAAG_clumps_m5_4n_2	ulm	2	Enterocyte_Progenitor.late.1	0.000420185	6.44867
CTACAGC_clumps_m1_4n_2	ulm	3	Enterocyte_Progenitor.late.1_Progenitor.late.2	0.00556198	6.6821
CTACAGC_clumps_m1_4n_3	ulm	3	Enterocyte_Progenitor.late.1_Progenitor.late.2	0.00012666	4.72448
CTACAGC_clumps_m1_4n_4	ulm	3	Enterocyte_Goblet_Progenitor.late.1	0.00145458	4.02605
CTACAGC_clumps_m1_h4n_3	ulm	4	Enterocyte_Progenitor.late.1_Progenitor.late.2_Tuft	0.00090943	7.94628
CTACAGC_clumps_m2_4n_9	ulm	2	Enterocyte_Progenitor.late.1	0.0144246	4.94428
CTACAGC_clumps_m3_4n_1	ulm	3	Enterocyte_Progenitor.late.1_Progenitor.late.2	1.63798e-10	10.6801
CTACAGC_clumps_m3_4n_10	ulm	3	Enterocyte_Progenitor.late.1_Progenitor.late.2	1.43176e-05	8.17747
CTACAGC_clumps_m3_4n_2	ulm	3	Enterocyte_Progenitor.late.1_Progenitor.late.2	2.75393e-09	11.7319
CTACAGC_clumps_m3_4n_3	ulm	3	Enterocyte_Progenitor.late.1_Progenitor.late.2	1.11741e-17	11.302
CTACAGC_clumps_m3_4n_8	ulm	4	Enterocyte_Goblet_Progenitor.late.1_Progenitor.late.2	0.00126727	6.53381
CTACAGC_clumps_m4_h4n_4	ulm	2	Enterocyte_Paneth	0.00735826	8.16295
CTACAGC_clumps_m4_h4n_5	ulm	2	Enterocyte_Progenitor.late.1	6.28179e-47	14.4148
CTACAGC_clumps_m4_h4n_6	ulm	2	Enterocyte_Progenitor.late.1	0.013159	4.76559
CTACAGC_clumps_m5_4n_1	ulm	3	Enterocyte_Progenitor.late.1_Progenitor.late.2	0.00974511	4.34263
CTACCGA_clumps_m1_4n_2	ulm	3	Enterocyte_Progenitor.late.1_Progenitor.late.2	9.95277e-12	8.00732
CTACCGA_clumps_m1_h4n_2	ulm	3	Enterocyte_Progenitor.late.1_Progenitor.late.2	0.00661945	4.07163
CTACCGA_clumps_m2_4n_4	ulm	3	Enterocyte_Progenitor.late.1_Progenitor.late.2	0.00264187	8.07542
CTACCGA_clumps_m3_4n_1	ulm	4	Enterocyte_Goblet_Progenitor.late.1_Progenitor.late.2	0.000146943	4.33
CTACCGA_clumps_m3_4n_10	ulm	4	Enterocyte_Goblet_Progenitor.late.1_Progenitor.late.2	1.78368e-06	7.63203
CTACCGA_clumps_m3_4n_2	ulm	3	Enterocyte_Progenitor.late.1_Progenitor.late.2	9.92975e-07	8.21619
CTACCGA_clumps_m3_4n_3	ulm	3	Enterocyte_Progenitor.late.1_Progenitor.late.2	1.23293e-05	11.402
CTACCGA_clumps_m4_h4n_2	ulm	3	Enterocyte_Goblet_Progenitor.late.1	0.011286	5.1394
CTACCGA_clumps_m4_h4n_5	ulm	2	Enterocyte_Progenitor.late.1	0.0154703	5.16328
CTACCGA_clumps_m5_4n_2	ulm	3	Enterocyte_Progenitor.late.1_Progenitor.late.2	0.000272956	4.70473
CTACCGA_clumps_m5_h4n_2	ulm	3	Enterocyte_Progenitor.late.1_Progenitor.late.2	1.58709e-09	9.11012
CTACCGA_clumps_m6_h2n_1	ulm	2	Enterocyte_Progenitor.late.1	0.00708055	3.81826
CTACGAT_clumps_m1_4n_2	ulm	3	Enterocyte_Progenitor.late.1_Progenitor.late.2	4.55599e-11	11.5678
CTACGAT_clumps_m1_4n_4	ulm	2	Enterocyte_Progenitor.late.1	4.44854e-13	8.6376
CTACGAT_clumps_m2_4n_2	ulm	3	Enterocyte_Progenitor.late.1_Progenitor.late.2	9.42575e-05	7.32427
CTACGAT_clumps_m3_4n_1	ulm	3	Enterocyte_Progenitor.late.1_Progenitor.late.2	0.000529635	8.88887
CTACGAT_clumps_m3_4n_2	ulm	3	Enterocyte_Progenitor.late.1_Progenitor.late.2	1.29781e-08	10.6173
CTACGAT_clumps_m3_4n_3	ulm	3	Enterocyte_Progenitor.late.1_Progenitor.late.2	9.17239e-06	8.46822
CTACGAT_clumps_m4_h4n_1	ulm	3	Enterocyte_Progenitor.late.1_Progenitor.late.2	0.00749154	3.73248
CTACGAT_clumps_m4_h4n_2	ulm	3	Enterocyte_Goblet_Progenitor.late.1	0.00138156	5.79004
CTACGAT_clumps_m4_h4n_3	ulm	4	Enterocyte_Paneth_Progenitor.late.1_Progenitor.late.2	0.000124028	8.51055
CTACGAT_clumps_m5_4n_2	ulm	2	Enterocyte_Progenitor.late.1	0.000359609	3.59596
CTACGAT_clumps_m5_h4n_5	ulm	3	Enterocyte_Progenitor.late.1_Progenitor.late.2	0.00104253	3.76144
CTACGTA_clumps_m1_4n_2	ulm	3	Enterocyte_Progenitor.late.1_Progenitor.late.2	1.66415e-05	9.23968
CTACGTA_clumps_m1_h4n_2	ulm	3	Enterocyte_Progenitor.late.1_Progenitor.late.2	0.000413336	7.76046
CTACGTA_clumps_m2_4n_3	ulm	3	Enterocyte_Progenitor.late.1_Progenitor.late.2	4.00116e-06	6.7614
CTACGTA_clumps_m2_4n_7	ulm	3	Enterocyte_Progenitor.late.1_Progenitor.late.2	3.90066e-08	9.47945
CTACGTA_clumps_m2_4n_9	ulm	3	Enterocyte_Progenitor.late.1_Progenitor.late.2	1.86964e-05	5.11377
CTACGTA_clumps_m3_4n_1	ulm	3	Enterocyte_Progenitor.late.1_Progenitor.late.2	8.00229e-07	9.97781
CTACGTA_clumps_m3_4n_10	ulm	3	Enterocyte_Progenitor.late.1_Progenitor.late.2	0.000601629	6.84291
CTACGTA_clumps_m3_4n_9	ulm	4	Enterocyte_Goblet_Progenitor.late.1_Progenitor.late.2	3.75559e-08	10.3968
CTACGTA_clumps_m4_4n_1	ulm	3	Enterocyte_Progenitor.late.1_Progenitor.late.2	0.0137843	3.68211
CTACGTA_clumps_m4_h4n_5	ulm	3	Enterocyte_Paneth_Progenitor.late.1	0.00150367	3.82406
CTACGTA_clumps_m6_h2n_3	ulm	2	Enterocyte_Progenitor.late.1	1.43507e-21	9.97493
CTAGACG_clumps_m1_4n_1	ulm	3	Enterocyte_Progenitor.late.1_Progenitor.late.2	4.43483e-08	8.94672
CTAGACG_clumps_m1_4n_2	ulm	3	Enterocyte_Progenitor.late.1_Progenitor.late.2	0.0044158	5.05539
CTAGACG_clumps_m1_4n_3	ulm	3	Enterocyte_Progenitor.late.1_Progenitor.late.2	0.000171047	9.53219
CTAGACG_clumps_m1_h4n_2	ulm	3	Enterocyte_Progenitor.late.1_Progenitor.late.2	4.56826e-07	6.07485
CTAGACG_clumps_m2_4n_1	ulm	3	Enterocyte_Progenitor.late.1_Progenitor.late.2	0.00484323	6.81741
CTAGACG_clumps_m2_4n_2	ulm	3	Enterocyte_Progenitor.late.1_Progenitor.late.2	5.17783e-06	7.59149
CTAGACG_clumps_m2_4n_4	ulm	3	Enterocyte_Progenitor.late.1_Progenitor.late.2	0.000175096	6.52035
CTAGACG_clumps_m3_4n_1	ulm	4	Enterocyte_Goblet_Progenitor.late.1_Progenitor.late.2	0.0152112	3.40197
CTAGACG_clumps_m3_4n_3	ulm	4	Enterocyte_Goblet_Progenitor.late.1_Progenitor.late.2	3.31933e-06	8.36951
CTAGACG_clumps_m3_4n_8	ulm	3	Enterocyte_Progenitor.late.1_Progenitor.late.2	4.74707e-05	6.77118
CTAGACG_clumps_m3_4n_9	ulm	3	Enterocyte_Progenitor.late.1_Progenitor.late.2	1.11937e-06	10.6182
CTAGACG_clumps_m4_4n_1	ulm	2	Enterocyte_Progenitor.late.1	1.23296e-06	7.20011
CTAGACG_clumps_m5_h4n_2	ulm	2	Enterocyte_Progenitor.late.1	7.78661e-08	8.31569
CTAGACG_clumps_m6_h2n_2	ulm	3	Enterocyte_Progenitor.late.1_Progenitor.late.2	0.00145791	9.72857
CTAGAGT_clumps_m1_4n_2	ulm	3	Enterocyte_Progenitor.late.1_Progenitor.late.2	0.00136402	7.38779
CTAGAGT_clumps_m1_4n_4	ulm	3	Enterocyte_Progenitor.late.1_Progenitor.late.2	0.00306108	7.15982
CTAGAGT_clumps_m2_4n_3	ulm	2	Enterocyte_Progenitor.late.1	5.29549e-12	8.99838
CTAGAGT_clumps_m3_4n_1	ulm	3	Enterocyte_Progenitor.late.1_Progenitor.late.2	5.64985e-28	13.7685
CTAGAGT_clumps_m3_4n_2	ulm	3	Enterocyte_Progenitor.late.1_Progenitor.late.2	0.00630906	7.80074
CTAGAGT_clumps_m3_4n_5	ulm	4	Enterocyte_Progenitor.late.1_Progenitor.late.2_Tuft	0.0108732	4.26999
CTAGAGT_clumps_m4_h4n_3	ulm	4	Enterocyte_Goblet_Paneth_Progenitor.late.1	0.000710109	6.67575
CTAGAGT_clumps_m4_h4n_4	ulm	4	Enterocyte_Paneth_Progenitor.late.1_Progenitor.late.2	0.0114828	5.59074
CTAGAGT_clumps_m5_h4n_4	ulm	4	Enterocyte_Goblet_Progenitor.late.1_Progenitor.late.2	0.000448822	5.23351
CTAGCTC_clumps_m1_4n_2	ulm	3	Enterocyte_Progenitor.late.1_Progenitor.late.2	3.70207e-07	9.41535
CTAGCTC_clumps_m1_h4n_3	ulm	4	Enterocyte_Enteroendocrine_Progenitor.late.1_Progenitor.late.2	0.00385734	5.99924
CTAGCTC_clumps_m2_4n_3	ulm	3	Enterocyte_Progenitor.late.1_Progenitor.late.2	4.01695e-05	10.573
CTAGCTC_clumps_m2_4n_9	ulm	3	Enterocyte_Progenitor.late.1_Progenitor.late.2	0.000181894	6.3017
CTAGCTC_clumps_m3_4n_1	ulm	4	Enterocyte_Goblet_Progenitor.late.1_Progenitor.late.2	0.00216531	4.41195
CTAGCTC_clumps_m3_4n_2	ulm	3	Enterocyte_Progenitor.late.1_Progenitor.late.2	5.59578e-05	9.53129
CTAGCTC_clumps_m3_4n_6	ulm	3	Enterocyte_Goblet_Progenitor.late.1	8.54462e-06	7.40667
CTAGTGC_clumps_m1_h4n_1	ulm	2	Enterocyte_Progenitor.late.1	2.02625e-13	7.87359
CTAGTGC_clumps_m2_4n_3	ulm	3	Enterocyte_Progenitor.late.1_Progenitor.late.2	7.89209e-07	5.86897
CTAGTGC_clumps_m2_4n_4	ulm	2	Enterocyte_Progenitor.late.1	4.27738e-13	8.76645
CTAGTGC_clumps_m2_4n_7	ulm	3	Enterocyte_Progenitor.late.1_Progenitor.late.2	0.000145477	9.90667
CTAGTGC_clumps_m3_4n_1	ulm	3	Enterocyte_Progenitor.late.1_Progenitor.late.2	0.00637938	3.74148
CTAGTGC_clumps_m3_4n_6	ulm	3	Enterocyte_Progenitor.late.1_Progenitor.late.2	6.2641e-06	9.92869
CTATCGT_clumps_m1_4n_1	ulm	3	Enterocyte_Progenitor.late.1_Progenitor.late.2	1.93676e-07	8.29387
CTATCGT_clumps_m1_4n_2	ulm	3	Enterocyte_Progenitor.late.1_Progenitor.late.2	2.10203e-08	5.97933
CTATCGT_clumps_m2_4n_2	ulm	2	Enterocyte_Progenitor.late.1	0.015292	2.758
CTATCGT_clumps_m2_4n_3	ulm	2	Enterocyte_Progenitor.late.1	1.33921e-10	8.09089
CTATCGT_clumps_m2_4n_5	ulm	3	Enterocyte_Progenitor.late.1_Progenitor.late.2	3.56907e-05	7.92236
CTATCGT_clumps_m3_4n_10	ulm	3	Enterocyte_Progenitor.late.1_Progenitor.late.2	0.000130862	5.5302
CTATCGT_clumps_m3_4n_6	ulm	3	Enterocyte_Progenitor.late.1_Progenitor.late.2	0.00247406	8.47727
CTATCGT_clumps_m4_h4n_1	ulm	2	Enterocyte_Progenitor.late.1	5.11995e-13	10.8961
CTATCGT_clumps_m4_h4n_2	ulm	3	Enterocyte_Goblet_Progenitor.late.2	0.0160089	2.99477
CTATCGT_clumps_m5_h4n_1	ulm	4	Enterocyte_Goblet_Progenitor.late.1_Progenitor.late.2	0.000586454	6.5569
CTATCGT_clumps_m5_h4n_2	ulm	2	Enterocyte_Progenitor.late.2	5.26407e-08	5.44367
CTATCGT_clumps_m5_h4n_4	ulm	3	Enterocyte_Progenitor.late.1_Progenitor.late.2	4.32962e-06	8.9058
CTATGCC_clumps_m1_h4n_2	ulm	2	Enterocyte_Progenitor.late.1	2.44503e-09	6.89885
CTATGCC_clumps_m2_4n_7	ulm	3	Enterocyte_Progenitor.late.1_Progenitor.late.2	4.84286e-08	11.2426
CTATGCC_clumps_m3_4n_1	ulm	4	Enterocyte_Goblet_Progenitor.late.1_Progenitor.late.2	0.00308305	5.4889
CTATGCC_clumps_m3_4n_10	ulm	3	Enterocyte_Progenitor.late.1_Progenitor.late.2	0.0025132	5.05558
CTATGCC_clumps_m4_h4n_2	ulm	3	Enterocyte_Progenitor.early_Progenitor.late.1	0.0204815	2.45309
CTATGCC_clumps_m6_h2n_1	ulm	2	Enterocyte_Progenitor.late.1	6.80664e-07	6.31188
CTATTCG_clumps_m1_4n_3	ulm	3	Enterocyte_Progenitor.late.1_Progenitor.late.2	0.000685255	5.21414
CTATTCG_clumps_m2_4n_1	ulm	3	Enterocyte_Progenitor.late.1_Progenitor.late.2	0.000239509	6.79104
CTATTCG_clumps_m2_4n_10	ulm	2	Enterocyte_Progenitor.late.1	2.8827e-21	10.6999
CTATTCG_clumps_m2_4n_6	ulm	3	Enterocyte_Progenitor.late.1_Progenitor.late.2	0.00921373	7.50595
CTATTCG_clumps_m3_4n_1	ulm	4	Enterocyte_Goblet_Progenitor.late.1_Progenitor.late.2	0.00733978	4.08107
CTATTCG_clumps_m3_4n_2	ulm	3	Enterocyte_Progenitor.late.1_Progenitor.late.2	0.00543287	5.73951
CTATTCG_clumps_m3_4n_5	ulm	3	Enterocyte_Progenitor.late.1_Progenitor.late.2	2.88038e-12	7.86824
CTATTCG_clumps_m3_4n_8	ulm	3	Enterocyte_Progenitor.late.1_Progenitor.late.2	0.00160212	8.14316
CTATTCG_clumps_m4_h4n_5	ulm	3	Enterocyte_Progenitor.late.1_Progenitor.late.2	0.0033352	6.63714
CTATTCG_clumps_m5_h4n_1	ulm	3	Enterocyte_Progenitor.late.1_Progenitor.late.2	1.06531e-13	8.35398
CTCATGA_clumps_m1_4n_4	ulm	2	Enterocyte_Progenitor.late.1	4.6245e-26	11.7873
CTCATGA_clumps_m1_h4n_3	ulm	4	Enterocyte_Paneth_Progenitor.late.1_Progenitor.late.2	0.00017067	7.36943
CTCATGA_clumps_m2_4n_1	ulm	3	Enterocyte_Progenitor.late.1_Progenitor.late.2	0.00582937	10.0397
CTCATGA_clumps_m3_4n_1	ulm	2	Enterocyte_Progenitor.late.1	5.14311e-05	5.6824
CTCATGA_clumps_m3_4n_2	ulm	4	Enterocyte_Goblet_Progenitor.late.1_Progenitor.late.2	4.15621e-08	9.20294
CTCATGA_clumps_m4_h4n_2	ulm	2	Enterocyte_Progenitor.late.1	4.68192e-29	12.8125
CTCATGA_clumps_m4_h4n_4	ulm	3	Enterocyte_Paneth_Progenitor.late.1	2.55012e-05	6.09643
CTCGATC_clumps_m1_4n_1	ulm	4	Enterocyte_Paneth_Progenitor.late.1_Progenitor.late.2	0.00455581	6.00671
CTCGATC_clumps_m1_h4n_3	ulm	4	Enterocyte_Paneth_Progenitor.late.1_Progenitor.late.2	0.000818486	6.38146
CTCGATC_clumps_m2_4n_3	ulm	3	Enterocyte_Progenitor.late.1_Progenitor.late.2	0.000351809	7.83084
CTCGATC_clumps_m2_4n_4	ulm	3	Enterocyte_Progenitor.late.1_Progenitor.late.2	0.000183332	4.80715
CTCGATC_clumps_m2_4n_5	ulm	3	Enterocyte_Progenitor.late.1_Progenitor.late.2	0.000260515	7.53621
CTCGATC_clumps_m2_4n_7	ulm	4	Enterocyte_Goblet_Progenitor.late.1_Progenitor.late.2	0.00662291	8.06661
CTCGATC_clumps_m3_4n_1	ulm	4	Enterocyte_Goblet_Progenitor.late.1_Progenitor.late.2	3.8282e-06	7.61506
CTCGATC_clumps_m3_4n_2	ulm	4	Enterocyte_Paneth_Progenitor.late.1_Progenitor.late.2	0.00480885	6.86929
CTCGATC_clumps_m3_4n_8	ulm	3	Enterocyte_Progenitor.late.1_Progenitor.late.2	1.22917e-17	11.0165
CTCGATC_clumps_m3_4n_9	ulm	3	Enterocyte_Progenitor.late.1_Progenitor.late.2	0.0140125	6.84799
CTCGATC_clumps_m4_h4n_1	ulm	3	Enterocyte_Progenitor.late.1_Progenitor.late.2	3.52985e-08	7.89556
CTCGATC_clumps_m4_h4n_3	ulm	4	Enterocyte_Paneth_Progenitor.late.1_Progenitor.late.2	0.00480032	5.72287
CTGATCA_clumps_m1_4n_2	ulm	1	Enterocyte	1.82928e-05	4.28552
CTGATCA_clumps_m1_4n_4	ulm	3	Enterocyte_Progenitor.late.1_Progenitor.late.2	0.000284347	7.11613
CTGATCA_clumps_m2_4n_1	ulm	3	Enterocyte_Progenitor.late.1_Progenitor.late.2	0.000383966	9.50029
CTGATCA_clumps_m3_4n_1	ulm	4	Enterocyte_Goblet_Progenitor.late.1_Progenitor.late.2	0.00411942	3.43416
CTGATCA_clumps_m3_4n_10	ulm	3	Enterocyte_Progenitor.late.1_Progenitor.late.2	9.97374e-09	7.62466
CTGATCA_clumps_m3_4n_5	ulm	3	Enterocyte_Progenitor.late.1_Progenitor.late.2	5.393e-10	13.0409
CTGATCA_clumps_m3_4n_6	ulm	4	Enterocyte_Goblet_Progenitor.late.1_Progenitor.late.2	2.10475e-05	9.46547
CTGATCA_clumps_m3_4n_9	ulm	3	Enterocyte_Progenitor.late.1_Progenitor.late.2	3.00613e-10	8.11918
CTGATCA_clumps_m4_4n_1	ulm	3	Enterocyte_Goblet_Progenitor.late.2	0.000587501	4.22237
CTGATCA_clumps_m4_4n_2	ulm	2	Enterocyte_Progenitor.late.1	0.00865707	4.63241
CTGATCA_clumps_m4_4n_3	ulm	3	Enterocyte_Progenitor.late.1_Progenitor.late.2	0.0118498	6.03042
CTGATCA_clumps_m4_h4n_1	ulm	4	Enterocyte_Goblet_Progenitor.late.1_Progenitor.late.2	0.00377017	5.67567
CTGATGG_clumps_m1_4n_1	ulm	3	Enterocyte_Progenitor.late.1_Progenitor.late.2	6.03941e-09	7.32712
CTGATGG_clumps_m1_4n_2	ulm	3	Enterocyte_Progenitor.late.1_Progenitor.late.2	0.00733104	5.88391
CTGATGG_clumps_m1_4n_4	ulm	2	Enterocyte_Progenitor.late.1	1.6165e-05	4.77306
CTGATGG_clumps_m2_4n_3	ulm	3	Enterocyte_Progenitor.late.1_Progenitor.late.2	4.55954e-05	9.01047
CTGATGG_clumps_m2_4n_8	ulm	3	Enterocyte_Progenitor.late.1_Progenitor.late.2	0.000215468	6.23634
CTGATGG_clumps_m3_4n_1	ulm	4	Enterocyte_Goblet_Progenitor.late.1_Progenitor.late.2	0.00139459	5.11684
CTGATGG_clumps_m3_4n_10	ulm	4	Enterocyte_Paneth_Progenitor.late.1_Progenitor.late.2	0.0111519	8.9333
CTGATGG_clumps_m3_4n_3	ulm	5	Enterocyte_Goblet_Paneth_Progenitor.late.1_Progenitor.late.2	0.000231258	8.05541
CTGATGG_clumps_m3_4n_6	ulm	4	Enterocyte_Goblet_Progenitor.late.1_Progenitor.late.2	8.02906e-11	10.6686
CTGATGG_clumps_m4_h4n_3	ulm	4	Enterocyte_Paneth_Progenitor.late.1_Progenitor.late.2	0.0076887	6.77084
CTGATGG_clumps_m5_h4n_2	ulm	3	Enterocyte_Progenitor.late.1_Progenitor.late.2	0.000183818	9.5103
CTGATGG_clumps_m6_h2n_1	ulm	3	Enterocyte_Goblet_Progenitor.late.1	0.000389732	4.92784
CTGATGG_clumps_m6_h2n_2	ulm	1	Enterocyte	0.000807826	3.35047
CTGGAAG_clumps_m1_4n_4	ulm	3	Enterocyte_Progenitor.late.1_Progenitor.late.2	0.00357876	7.57732
CTGGAAG_clumps_m1_h4n_3	ulm	2	Enterocyte_Progenitor.late.1	6.34356e-11	7.49886
CTGGAAG_clumps_m2_4n_10	ulm	2	Enterocyte_Progenitor.late.1	0.000653508	5.28611
CTGGAAG_clumps_m2_4n_6	ulm	2	Enterocyte_Progenitor.late.1	4.20257e-05	4.35109
CTGGAAG_clumps_m3_4n_1	ulm	4	Enterocyte_Goblet_Progenitor.late.1_Progenitor.late.2	0.0120018	5.83127
CTGGAAG_clumps_m3_4n_2	ulm	6	Enterocyte_Goblet_Paneth_Progenitor.late.1_Progenitor.late.2_Stem	0.00764835	4.40798
CTGGAAG_clumps_m3_4n_3	ulm	3	Enterocyte_Progenitor.late.1_Progenitor.late.2	0.0005922	8.93851
CTGGAAG_clumps_m4_h4n_5	ulm	2	Enterocyte_Progenitor.late.1	5.42785e-07	6.73426
CTGTATG_clumps_m1_4n_1	ulm	3	Enterocyte_Progenitor.late.1_Progenitor.late.2	0.000530751	4.58228
CTGTATG_clumps_m1_4n_2	ulm	3	Enterocyte_Progenitor.late.1_Progenitor.late.2	0.00203626	5.17439
CTGTATG_clumps_m1_h4n_3	ulm	5	Enterocyte_Goblet_Paneth_Progenitor.late.1_Progenitor.late.2	0.000336397	6.31652
CTGTATG_clumps_m2_4n_1	ulm	3	Enterocyte_Progenitor.late.1_Progenitor.late.2	0.000164733	5.07509
CTGTATG_clumps_m2_4n_6	ulm	3	Enterocyte_Progenitor.late.1_Progenitor.late.2	0.0118625	6.83377
CTGTATG_clumps_m3_4n_1	ulm	3	Enterocyte_Progenitor.late.1_Progenitor.late.2	5.17524e-05	8.26405
CTGTATG_clumps_m3_4n_2	ulm	5	Enterocyte_Goblet_Paneth_Progenitor.late.1_Progenitor.late.2	0.000134769	8.19116
CTGTATG_clumps_m3_4n_8	ulm	3	Enterocyte_Progenitor.late.1_Progenitor.late.2	0.00411582	4.41566
CTGTATG_clumps_m4_4n_1	ulm	2	Enterocyte_Progenitor.late.1	0.00202232	4.14455
CTGTATG_clumps_m4_h4n_6	ulm	2	Enterocyte_Progenitor.late.1	0.00309786	6.07559
CTGTCAT_clumps_m1_4n_1	ulm	3	Enterocyte_Progenitor.late.1_Progenitor.late.2	5.01454e-13	9.70867
CTGTCAT_clumps_m1_4n_4	ulm	3	Enterocyte_Progenitor.late.1_Progenitor.late.2	0.000411815	6.18431
CTGTCAT_clumps_m2_4n_1	ulm	3	Enterocyte_Progenitor.late.1_Progenitor.late.2	1.18373e-05	7.90394
CTGTCAT_clumps_m2_4n_2	ulm	2	Enterocyte_Progenitor.late.1	2.45599e-05	4.95461
CTGTCAT_clumps_m2_4n_3	ulm	3	Enterocyte_Progenitor.late.1_Progenitor.late.2	0.00478043	4.90072
CTGTCAT_clumps_m3_4n_1	ulm	3	Enterocyte_Progenitor.late.1_Progenitor.late.2	1.05966e-13	10.8312
CTGTCAT_clumps_m3_4n_2	ulm	3	Enterocyte_Progenitor.late.1_Progenitor.late.2	0.00131663	8.85827
CTGTCAT_clumps_m3_4n_3	ulm	2	Enterocyte_Progenitor.late.1	0.0064892	3.09576
CTGTCAT_clumps_m3_4n_8	ulm	3	Enterocyte_Progenitor.late.1_Progenitor.late.2	2.29847e-06	7.31581
CTGTCAT_clumps_m4_h4n_3	ulm	3	Enterocyte_Paneth_Progenitor.late.1	0.00515466	5.25281
CTGTCAT_clumps_m4_h4n_5	ulm	3	Enterocyte_Paneth_Progenitor.late.1	0.00139957	7.32795
CTGTCAT_clumps_m6_h2n_4	ulm	3	Enterocyte_Progenitor.late.1_Progenitor.late.2	0.000258954	4.55308
CTGTCCA_clumps_m1_h4n_1	ulm	3	Enterocyte_Progenitor.late.1_Progenitor.late.2	8.16643e-06	7.78672
CTGTCCA_clumps_m1_h4n_3	ulm	4	Enterocyte_Paneth_Progenitor.late.1_Progenitor.late.2	1.11319e-06	7.40668
CTGTCCA_clumps_m2_4n_4	ulm	2	Enterocyte_Progenitor.late.1	2.49971e-18	10.0634
CTGTCCA_clumps_m2_4n_7	ulm	2	Enterocyte_Progenitor.late.1	6.69729e-16	8.47741
CTGTCCA_clumps_m3_4n_1	ulm	5	Enterocyte_Goblet_Paneth_Progenitor.late.1_Progenitor.late.2	0.00124264	5.12351
CTGTCCA_clumps_m3_4n_3	ulm	3	Enterocyte_Progenitor.late.1_Progenitor.late.2	1.11155e-05	11.1648
CTGTCCA_clumps_m3_4n_8	ulm	5	Enterocyte_Goblet_Paneth_Progenitor.late.1_Progenitor.late.2	0.00751132	2.94473
CTGTCCA_clumps_m4_4n_2	ulm	2	Enterocyte_Progenitor.late.1	0.000231839	3.92806
CTGTCCA_clumps_m5_4n_1	ulm	4	Enterocyte_Goblet_Progenitor.late.1_Progenitor.late.2	0.00135467	5.68108
CTGTCCA_clumps_m6_h2n_1	ulm	3	Enterocyte_Progenitor.late.1_Stem	0.0179961	5.2028
CTGTCCA_clumps_m6_h2n_3	ulm	2	Enterocyte_Progenitor.late.1	1.37075e-22	10.3458
CTGTGAG_clumps_m1_4n_1	ulm	3	Enterocyte_Progenitor.late.1_Progenitor.late.2	8.95316e-06	6.10407
CTGTGAG_clumps_m1_h4n_1	ulm	3	Enterocyte_Progenitor.late.1_Progenitor.late.2	1.50699e-06	7.39275
CTGTGAG_clumps_m1_h4n_2	ulm	3	Enterocyte_Paneth_Progenitor.late.1	2.62756e-13	7.93299
CTGTGAG_clumps_m2_4n_1	ulm	3	Enterocyte_Progenitor.late.1_Progenitor.late.2	9.89264e-05	8.60713
CTGTGAG_clumps_m2_4n_2	ulm	3	Enterocyte_Progenitor.late.1_Progenitor.late.2	0.000126505	9.02927
CTGTGAG_clumps_m2_4n_5	ulm	2	Enterocyte_Progenitor.late.1	4.22473e-05	4.10626
CTGTGAG_clumps_m2_4n_7	ulm	3	Enterocyte_Progenitor.late.1_Progenitor.late.2	1.96508e-06	8.32414
CTGTGAG_clumps_m3_4n_1	ulm	3	Enterocyte_Progenitor.late.1_Progenitor.late.2	2.12341e-06	11.506
CTGTGAG_clumps_m3_4n_2	ulm	3	Enterocyte_Progenitor.late.1_Progenitor.late.2	1.97129e-06	11.811
CTGTGAG_clumps_m3_4n_3	ulm	3	Enterocyte_Progenitor.late.1_Progenitor.late.2	9.72559e-11	9.88186
CTGTGAG_clumps_m3_4n_6	ulm	3	Enterocyte_Progenitor.late.1_Progenitor.late.2	4.01872e-09	8.3443
CTGTGAG_clumps_m4_h4n_3	ulm	3	Enterocyte_Paneth_Progenitor.late.1	0.000591642	5.50077
CTGTGAG_clumps_m5_h4n_1	ulm	3	Enterocyte_Progenitor.late.1_Progenitor.late.2	3.3264e-07	7.99921
CTGTGAG_clumps_m5_h4n_5	ulm	2	Enterocyte_Progenitor.late.1	1.84658e-08	7.88631
CTGTGGA_clumps_m1_4n_2	ulm	2	Enterocyte_Progenitor.late.1	2.98056e-05	6.13982
CTGTGGA_clumps_m1_h4n_1	ulm	3	Enterocyte_Progenitor.late.1_Progenitor.late.2	0.0005313	5.03651
CTGTGGA_clumps_m1_h4n_2	ulm	2	Enterocyte_Progenitor.late.1	5.47397e-13	7.34057
CTGTGGA_clumps_m2_4n_1	ulm	2	Enterocyte_Progenitor.late.1	4.44556e-05	6.84404
CTGTGGA_clumps_m2_4n_2	ulm	3	Enterocyte_Progenitor.late.1_Progenitor.late.2	8.46949e-05	12.0802
CTGTGGA_clumps_m2_4n_4	ulm	2	Enterocyte_Progenitor.late.1	2.46474e-08	6.57721
CTGTGGA_clumps_m2_4n_6	ulm	3	Enterocyte_Progenitor.late.1_Progenitor.late.2	0.000832946	7.63934
CTGTGGA_clumps_m3_4n_1	ulm	3	Enterocyte_Progenitor.late.1_Progenitor.late.2	7.4751e-06	4.62654
CTGTGGA_clumps_m3_4n_2	ulm	4	Enterocyte_Paneth_Progenitor.late.1_Progenitor.late.2	0.00548882	8.67163
CTGTGGA_clumps_m3_4n_6	ulm	3	Enterocyte_Progenitor.late.1_Progenitor.late.2	6.16542e-18	11.9207
CTGTGGA_clumps_m3_4n_8	ulm	3	Enterocyte_Progenitor.late.1_Progenitor.late.2	4.58235e-06	10.1493
CTGTGGA_clumps_m6_h2n_2	ulm	3	Enterocyte_Progenitor.late.1_Progenitor.late.2	0.0122159	8.58937
CTTAAGC_clumps_m1_h4n_3	ulm	4	Enterocyte_Paneth_Progenitor.late.1_Progenitor.late.2	0.00231509	3.95324
CTTAAGC_clumps_m2_4n_2	ulm	3	Enterocyte_Progenitor.late.1_Progenitor.late.2	1.47849e-05	8.6499
CTTAAGC_clumps_m3_4n_1	ulm	4	Enterocyte_Goblet_Progenitor.late.1_Progenitor.late.2	2.88757e-07	5.61345
CTTAAGC_clumps_m4_h4n_3	ulm	3	Enterocyte_Paneth_Progenitor.late.1	0.000452946	4.06868
CTTAAGC_clumps_m5_4n_2	ulm	2	Enterocyte_Progenitor.late.2	0.00039139	3.66507
CTTAAGC_clumps_m5_h4n_2	ulm	3	Enterocyte_Progenitor.late.1_Progenitor.late.2	2.18023e-07	7.06174
CTTAAGC_clumps_m6_h2n_4	ulm	3	Enterocyte_Goblet_Progenitor.late.1	0.0118009	3.84223
CTTACGG_clumps_m1_4n_2	ulm	3	Enterocyte_Progenitor.late.1_Progenitor.late.2	1.35806e-05	8.33929
CTTACGG_clumps_m1_4n_3	ulm	3	Enterocyte_Progenitor.late.1_Progenitor.late.2	4.16972e-06	7.92424
CTTACGG_clumps_m1_h4n_3	ulm	3	Enterocyte_Progenitor.late.1_Progenitor.late.2	1.04796e-06	10.7723
CTTACGG_clumps_m2_4n_6	ulm	2	Enterocyte_Progenitor.late.1	8.20359e-13	11.5185
CTTACGG_clumps_m2_4n_8	ulm	3	Enterocyte_Progenitor.late.1_Progenitor.late.2	0.013184	3.00662
CTTACGG_clumps_m3_4n_1	ulm	3	Enterocyte_Progenitor.late.1_Progenitor.late.2	5.80489e-05	6.99524
CTTACGG_clumps_m3_4n_10	ulm	2	Enterocyte_Progenitor.late.1	2.35501e-07	7.40425
CTTACGG_clumps_m4_4n_1	ulm	2	Enterocyte_Progenitor.late.1	1.31226e-06	5.36622
CTTACGG_clumps_m4_4n_2	ulm	1	Enterocyte	0.00314356	2.9536
CTTACGG_clumps_m4_4n_3	ulm	2	Enterocyte_Progenitor.late.1	0.0227799	2.4324
CTTACGG_clumps_m4_h4n_4	ulm	3	Enterocyte_Paneth_Progenitor.late.1	0.000700634	4.86792
CTTACGG_clumps_m5_4n_2	ulm	3	Enterocyte_Progenitor.late.1_Progenitor.late.2	0.00228682	4.4326
CTTAGTG_clumps_m1_h4n_2	ulm	3	Enterocyte_Progenitor.late.1_Progenitor.late.2	0.000395037	8.04989
CTTAGTG_clumps_m2_4n_5	ulm	3	Enterocyte_Progenitor.late.1_Progenitor.late.2	0.000116831	6.50014
CTTAGTG_clumps_m2_4n_7	ulm	2	Enterocyte_Progenitor.late.1	3.73271e-13	10.3741
CTTAGTG_clumps_m3_4n_10	ulm	2	Enterocyte_Progenitor.late.1	2.16842e-15	8.65725
CTTAGTG_clumps_m3_4n_5	ulm	3	Enterocyte_Progenitor.late.1_Progenitor.late.2	0.000492166	6.57231
CTTAGTG_clumps_m4_h4n_1	ulm	2	Enterocyte_Progenitor.late.1	0.01754	4.7914
CTTAGTG_clumps_m4_h4n_3	ulm	3	Enterocyte_Paneth_Progenitor.late.1	0.0032535	5.79743
CTTAGTG_clumps_m6_h2n_2	ulm	3	Enterocyte_Progenitor.late.1_Progenitor.late.2	0.0153694	5.06532
CTTCAGT_clumps_m1_4n_2	ulm	3	Enterocyte_Progenitor.late.1_Progenitor.late.2	0.00196324	7.32812
CTTCAGT_clumps_m1_h4n_3	ulm	4	Enterocyte_Paneth_Progenitor.late.1_Progenitor.late.2	0.0048352	4.18473
CTTCAGT_clumps_m2_4n_4	ulm	2	Enterocyte_Progenitor.late.1	0.0216479	2.73917
CTTCAGT_clumps_m3_4n_1	ulm	4	Enterocyte_Goblet_Progenitor.late.1_Progenitor.late.2	0.00201385	4.75148
CTTCAGT_clumps_m3_4n_10	ulm	3	Enterocyte_Progenitor.late.1_Progenitor.late.2	1.09305e-13	8.50527
CTTCAGT_clumps_m3_4n_3	ulm	4	Enterocyte_Paneth_Progenitor.late.1_Progenitor.late.2	9.66013e-05	8.62881
CTTCAGT_clumps_m3_4n_6	ulm	3	Enterocyte_Progenitor.late.1_Progenitor.late.2	6.19796e-08	9.86088
CTTCAGT_clumps_m3_4n_9	ulm	3	Enterocyte_Progenitor.late.1_Progenitor.late.2	3.9728e-09	11.1629
CTTCAGT_clumps_m4_4n_2	ulm	1	Enterocyte	3.05295e-10	6.29839
CTTCAGT_clumps_m6_h2n_2	ulm	2	Enterocyte_Goblet	0.0114786	8.20643
CTTCGAA_clumps_m1_4n_1	ulm	3	Enterocyte_Progenitor.late.1_Progenitor.late.2	0.0100315	7.37042
CTTCGAA_clumps_m2_4n_2	ulm	4	Enterocyte_Progenitor.late.1_Progenitor.late.2_Transit.amplifying	0.00131638	5.06448
CTTCGAA_clumps_m2_4n_3	ulm	2	Enterocyte_Progenitor.late.1	0.000124416	7.20084
CTTCGAA_clumps_m3_4n_1	ulm	3	Enterocyte_Progenitor.late.1_Progenitor.late.2	2.66285e-06	9.32777
CTTCGAA_clumps_m3_4n_2	ulm	4	Enterocyte_Paneth_Progenitor.late.1_Progenitor.late.2	0.00254534	4.60223
CTTCGAA_clumps_m3_4n_5	ulm	3	Enterocyte_Goblet_Progenitor.late.1	1.25364e-09	8.88803
CTTCGAA_clumps_m3_4n_6	ulm	3	Enterocyte_Progenitor.late.1_Progenitor.late.2	1.10633e-09	7.47941
CTTCGAA_clumps_m3_4n_8	ulm	3	Enterocyte_Progenitor.late.1_Progenitor.late.2	3.28489e-12	8.11165
CTTCGAA_clumps_m3_4n_9	ulm	3	Enterocyte_Progenitor.late.1_Progenitor.late.2	0.00369543	3.74221
CTTCGAA_clumps_m6_h2n_1	ulm	2	Enterocyte_Goblet	0.0054116	7.16053
CTTGACC_clumps_m2_4n_2	ulm	2	Enterocyte_Progenitor.late.1	8.92186e-06	6.79695
CTTGACC_clumps_m2_4n_4	ulm	3	Enterocyte_Progenitor.late.1_Progenitor.late.2	0.000151158	5.99647
CTTGACC_clumps_m2_4n_5	ulm	2	Enterocyte_Progenitor.late.1	0.019652	3.39283
CTTGACC_clumps_m2_4n_6	ulm	3	Enterocyte_Progenitor.late.1_Progenitor.late.2	1.49233e-06	8.56109
CTTGACC_clumps_m2_4n_8	ulm	3	Enterocyte_Progenitor.late.1_Progenitor.late.2	9.76172e-07	6.83338
CTTGACC_clumps_m3_4n_1	ulm	3	Enterocyte_Progenitor.late.1_Progenitor.late.2	0.000299156	8.24318
CTTGACC_clumps_m3_4n_3	ulm	3	Enterocyte_Progenitor.late.1_Progenitor.late.2	0.00792784	7.06341
CTTGACC_clumps_m3_4n_8	ulm	3	Enterocyte_Progenitor.late.1_Progenitor.late.2	2.71076e-05	7.26073
CTTGACC_clumps_m4_h4n_1	ulm	3	Enterocyte_Goblet_Paneth	0.0202695	2.48233
CTTGACC_clumps_m6_h2n_2	ulm	4	Enterocyte_Goblet_Progenitor.late.1_Progenitor.late.2	0.00105234	7.48665
CTTGACC_clumps_m6_h2n_3	ulm	2	Enterocyte_Progenitor.late.1	1.07192e-07	5.85777
CTTGACC_clumps_m6_h2n_4	ulm	2	Enterocyte_Progenitor.late.1	5.6515e-13	7.93784
CTTGCAG_clumps_m1_4n_2	ulm	3	Enterocyte_Progenitor.late.1_Progenitor.late.2	5.63571e-10	11.2356
CTTGCAG_clumps_m1_h4n_2	ulm	3	Enterocyte_Progenitor.late.1_Progenitor.late.2	7.62079e-07	8.48493
CTTGCAG_clumps_m2_4n_1	ulm	3	Enterocyte_Progenitor.late.1_Progenitor.late.2	1.69637e-05	9.6196
CTTGCAG_clumps_m2_4n_10	ulm	3	Enterocyte_Progenitor.late.1_Progenitor.late.2	9.1716e-05	10.5525
CTTGCAG_clumps_m2_4n_2	ulm	2	Enterocyte_Progenitor.late.1	0.0222894	4.1485
CTTGCAG_clumps_m2_4n_3	ulm	2	Enterocyte_Progenitor.late.1	3.49933e-05	5.44524
CTTGCAG_clumps_m3_4n_1	ulm	3	Enterocyte_Progenitor.late.1_Progenitor.late.2	1.07307e-07	8.69753
CTTGCAG_clumps_m3_4n_10	ulm	3	Enterocyte_Progenitor.late.1_Progenitor.late.2	1.76379e-05	8.33383
CTTGCAG_clumps_m3_4n_3	ulm	3	Enterocyte_Progenitor.late.1_Progenitor.late.2	1.57695e-12	10.5674
CTTGCAG_clumps_m4_4n_1	ulm	2	Enterocyte_Progenitor.late.1	1.32616e-12	8.0581
CTTGCAG_clumps_m4_4n_3	ulm	2	Enterocyte_Progenitor.late.1	4.0788e-07	8.35351
CTTGCAG_clumps_m4_h4n_4	ulm	3	Enterocyte_Paneth_Progenitor.late.1	0.000339175	5.69385
CTTGCAG_clumps_m4_h4n_5	ulm	3	Enterocyte_Paneth_Progenitor.late.1	0.00240466	4.0462
CTTGCAG_clumps_m4_h4n_6	ulm	3	Enterocyte_Progenitor.late.1_Progenitor.late.2	4.98349e-05	5.70254
CTTGCAG_clumps_m6_h2n_3	ulm	3	Enterocyte_Progenitor.late.1_Progenitor.late.2	0.0152089	2.46513
CTTGTAC_clumps_m1_h4n_3	ulm	3	Enterocyte_Paneth_Progenitor.late.1	0.000100715	7.21224
CTTGTAC_clumps_m2_4n_6	ulm	3	Enterocyte_Progenitor.late.1_Progenitor.late.2	1.01681e-05	8.90518
CTTGTAC_clumps_m3_4n_1	ulm	4	Enterocyte_Goblet_Progenitor.late.1_Progenitor.late.2	0.000161362	9.48651
CTTGTAC_clumps_m3_4n_2	ulm	4	Enterocyte_Paneth_Progenitor.late.1_Progenitor.late.2	0.00620388	5.22116
CTTGTAC_clumps_m3_4n_8	ulm	3	Enterocyte_Progenitor.late.1_Progenitor.late.2	0.00409182	7.47438
CTTGTAC_clumps_m4_4n_1	ulm	3	Enterocyte_Progenitor.late.1_Progenitor.late.2	0.00245771	3.22581
CTTGTAC_clumps_m5_h4n_3	ulm	2	Enterocyte_Progenitor.late.1	2.40827e-10	8.33504
GAACCTC_clumps_m2_4n_1	ulm	3	Enterocyte_Progenitor.late.1_Progenitor.late.2	0.000610596	10.3806
GAACCTC_clumps_m3_4n_1	ulm	3	Enterocyte_Progenitor.late.1_Progenitor.late.2	1.25075e-05	7.82202
GAACCTC_clumps_m3_4n_2	ulm	3	Enterocyte_Progenitor.late.1_Progenitor.late.2	9.60978e-12	7.31519
GAACCTC_clumps_m3_4n_3	ulm	3	Enterocyte_Progenitor.late.1_Progenitor.late.2	3.35735e-05	10.8185
GAACCTC_clumps_m3_4n_9	ulm	4	Enterocyte_Paneth_Progenitor.late.1_Progenitor.late.2	0.00896977	4.58168
GAACCTC_clumps_m4_h4n_3	ulm	3	Enterocyte_Progenitor.late.1_Progenitor.late.2	0.00134464	5.67229
GAACCTC_clumps_m5_h4n_1	ulm	2	Enterocyte_Progenitor.late.2	0.00084306	5.46875
GAACCTC_clumps_m6_h2n_2	ulm	3	Enterocyte_Progenitor.late.1_Progenitor.late.2	7.96571e-07	7.79658
GAAGTCC_clumps_m1_4n_2	ulm	3	Enterocyte_Progenitor.late.1_Progenitor.late.2	0.00321419	7.47823
GAAGTCC_clumps_m1_4n_3	ulm	3	Enterocyte_Progenitor.late.1_Progenitor.late.2	0.000667167	5.65583
GAAGTCC_clumps_m1_4n_4	ulm	3	Enterocyte_Progenitor.late.1_Progenitor.late.2	1.20668e-07	5.9754
GAAGTCC_clumps_m1_h4n_3	ulm	3	Enterocyte_Progenitor.late.1_Progenitor.late.2	0.0032493	8.81845
GAAGTCC_clumps_m2_4n_1	ulm	3	Enterocyte_Progenitor.late.1_Progenitor.late.2	3.10142e-06	6.37041
GAAGTCC_clumps_m2_4n_9	ulm	3	Enterocyte_Progenitor.late.1_Progenitor.late.2	0.00306256	6.49654
GAAGTCC_clumps_m3_4n_1	ulm	3	Enterocyte_Progenitor.late.1_Progenitor.late.2	6.20259e-07	10.1579
GAAGTCC_clumps_m3_4n_2	ulm	3	Enterocyte_Progenitor.late.1_Progenitor.late.2	8.92941e-08	6.83438
GAAGTCC_clumps_m3_4n_3	ulm	3	Enterocyte_Progenitor.late.1_Progenitor.late.2	0.00310788	6.64582
GAAGTCC_clumps_m3_4n_8	ulm	3	Enterocyte_Goblet_Progenitor.late.1	9.37658e-15	9.9023
GAAGTCC_clumps_m4_h4n_2	ulm	3	Enterocyte_Progenitor.late.1_Progenitor.late.2	0.00136818	7.8448
GAAGTCC_clumps_m4_h4n_4	ulm	4	Enterocyte_Paneth_Progenitor.late.1_Progenitor.late.2	0.00543417	4.60194
GAATAGC_clumps_m1_4n_2	ulm	2	Enterocyte_Progenitor.late.1	5.15049e-23	9.98352
GAATAGC_clumps_m1_4n_3	ulm	3	Enterocyte_Progenitor.late.1_Progenitor.late.2	0.00598453	8.21301
GAATAGC_clumps_m2_4n_1	ulm	2	Enterocyte_Progenitor.late.1	6.65541e-14	7.73423
GAATAGC_clumps_m2_4n_2	ulm	2	Enterocyte_Progenitor.late.1	1.18967e-13	7.64093
GAATAGC_clumps_m2_4n_6	ulm	3	Enterocyte_Progenitor.late.1_Progenitor.late.2	2.76491e-06	9.88468
GAATAGC_clumps_m2_4n_8	ulm	2	Enterocyte_Progenitor.late.1	1.08424e-20	9.39181
GAATAGC_clumps_m3_4n_10	ulm	3	Enterocyte_Progenitor.late.1_Progenitor.late.2	1.94264e-06	9.44215
GAATAGC_clumps_m3_4n_3	ulm	3	Enterocyte_Progenitor.late.1_Progenitor.late.2	9.89725e-14	11.0853
GAATAGC_clumps_m3_4n_6	ulm	3	Enterocyte_Progenitor.late.1_Progenitor.late.2	1.56078e-06	9.02777
GAATAGC_clumps_m3_4n_9	ulm	3	Enterocyte_Progenitor.late.1_Progenitor.late.2	1.77637e-05	8.94184
GAATCTG_clumps_m1_4n_3	ulm	3	Enterocyte_Goblet_Progenitor.late.1	8.55989e-06	8.20321
GAATCTG_clumps_m1_4n_4	ulm	3	Enterocyte_Progenitor.late.1_Progenitor.late.2	3.47474e-07	7.03168
GAATCTG_clumps_m1_h4n_3	ulm	3	Enterocyte_Progenitor.late.1_Progenitor.late.2	1.06336e-06	11.02
GAATCTG_clumps_m2_4n_1	ulm	3	Enterocyte_Progenitor.late.1_Progenitor.late.2	1.50824e-05	6.74289
GAATCTG_clumps_m2_4n_10	ulm	3	Enterocyte_Progenitor.late.1_Progenitor.late.2	4.6052e-10	10.1984
GAATCTG_clumps_m2_4n_4	ulm	3	Enterocyte_Progenitor.late.1_Progenitor.late.2	1.64953e-06	8.42692
GAATCTG_clumps_m2_4n_5	ulm	2	Enterocyte_Progenitor.late.1	0.00039432	4.96719
GAATCTG_clumps_m3_4n_1	ulm	3	Enterocyte_Progenitor.late.1_Progenitor.late.2	2.93918e-05	10.4653
GAATCTG_clumps_m3_4n_3	ulm	3	Enterocyte_Progenitor.late.1_Progenitor.late.2	8.75965e-06	8.43669
GAATCTG_clumps_m3_4n_6	ulm	3	Enterocyte_Progenitor.late.1_Progenitor.late.2	3.60749e-06	12.3244
GACACCT_clumps_m2_4n_8	ulm	3	Enterocyte_Progenitor.late.1_Progenitor.late.2	0.00038077	10.4108
GACACCT_clumps_m3_4n_10	ulm	3	Enterocyte_Progenitor.late.1_Progenitor.late.2	3.00374e-07	7.81332
GACACCT_clumps_m3_4n_3	ulm	4	Enterocyte_Goblet_Progenitor.late.1_Progenitor.late.2	8.89437e-10	8.00032
GACACCT_clumps_m3_4n_8	ulm	3	Enterocyte_Progenitor.late.1_Progenitor.late.2	0.00430066	7.35469
GACACCT_clumps_m3_4n_9	ulm	3	Enterocyte_Progenitor.late.1_Progenitor.late.2	9.85473e-05	10.081
GACACCT_clumps_m4_h4n_2	ulm	4	Enterocyte_Goblet_Progenitor.late.1_Progenitor.late.2	1.30516e-06	7.66708
GACACCT_clumps_m4_h4n_5	ulm	4	Enterocyte_Paneth_Progenitor.late.1_Progenitor.late.2	0.00105606	6.49029
GACACTG_clumps_m1_4n_2	ulm	3	Enterocyte_Progenitor.late.1_Progenitor.late.2	2.93667e-08	10.7103
GACACTG_clumps_m1_4n_3	ulm	3	Enterocyte_Progenitor.late.1_Progenitor.late.2	0.000980846	4.99365
GACACTG_clumps_m2_4n_7	ulm	3	Enterocyte_Progenitor.late.1_Progenitor.late.2	0.0046046	7.62896
GACACTG_clumps_m3_4n_10	ulm	3	Enterocyte_Progenitor.late.1_Progenitor.late.2	2.88653e-05	8.448
GACACTG_clumps_m3_4n_2	ulm	4	Enterocyte_Paneth_Progenitor.late.1_Progenitor.late.2	0.000726578	5.34484
GACACTG_clumps_m3_4n_3	ulm	3	Enterocyte_Progenitor.late.1_Progenitor.late.2	1.26141e-09	10.1716
GACACTG_clumps_m3_4n_6	ulm	3	Enterocyte_Progenitor.late.1_Progenitor.late.2	2.52678e-09	9.51631
GACACTG_clumps_m3_4n_9	ulm	3	Enterocyte_Progenitor.late.1_Progenitor.late.2	5.07347e-15	11.9304
GACACTG_clumps_m4_h4n_3	ulm	4	Enterocyte_Paneth_Progenitor.late.1_Progenitor.late.2	0.0020468	7.09725
GACACTG_clumps_m4_h4n_6	ulm	3	Enterocyte_Progenitor.late.1_Progenitor.late.2	0.00013839	4.0123
GACACTG_clumps_m5_h4n_2	ulm	4	Enterocyte_Goblet_Progenitor.late.1_Progenitor.late.2	0.00973671	4.04903
GACATCC_clumps_m2_4n_1	ulm	3	Enterocyte_Progenitor.late.1_Progenitor.late.2	0.00482835	9.77394
GACATCC_clumps_m2_4n_2	ulm	3	Enterocyte_Progenitor.late.1_Progenitor.late.2	0.0120304	5.94968
GACATCC_clumps_m3_4n_1	ulm	3	Enterocyte_Progenitor.late.1_Progenitor.late.2	9.67203e-05	7.13026
GACATCC_clumps_m3_4n_10	ulm	3	Enterocyte_Progenitor.late.1_Progenitor.late.2	0.000328578	5.75836
GACATCC_clumps_m3_4n_2	ulm	5	Enterocyte_Paneth_Progenitor.late.1_Progenitor.late.2_Tuft	0.0061745	4.95609
GACATCC_clumps_m3_4n_6	ulm	3	Enterocyte_Progenitor.late.1_Progenitor.late.2	1.67239e-05	7.37496
GACATCC_clumps_m3_4n_8	ulm	3	Enterocyte_Paneth_Progenitor.late.2	0.0105757	4.19456
GACATCC_clumps_m5_h4n_5	ulm	3	Enterocyte_Progenitor.late.1_Progenitor.late.2	0.00455897	4.39009
GACCTAA_clumps_m1_4n_1	ulm	3	Enterocyte_Progenitor.late.1_Progenitor.late.2	0.000193912	5.72721
GACCTAA_clumps_m1_4n_4	ulm	3	Enterocyte_Progenitor.late.1_Progenitor.late.2	4.66721e-09	9.33568
GACCTAA_clumps_m2_4n_1	ulm	3	Enterocyte_Progenitor.late.1_Progenitor.late.2	0.000955968	9.14666
GACCTAA_clumps_m2_4n_6	ulm	2	Enterocyte_Progenitor.late.1	5.82996e-14	8.45047
GACCTAA_clumps_m2_4n_7	ulm	3	Enterocyte_Progenitor.late.1_Progenitor.late.2	3.94403e-05	6.47546
GACCTAA_clumps_m3_4n_2	ulm	4	Enterocyte_Paneth_Progenitor.late.1_Progenitor.late.2	0.00199739	5.01377
GACCTAA_clumps_m3_4n_3	ulm	3	Enterocyte_Progenitor.late.1_Progenitor.late.2	2.05527e-05	12.0623
GACCTGT_clumps_m1_4n_4	ulm	2	Enterocyte_Progenitor.late.1	1.66193e-07	7.33323
GACCTGT_clumps_m1_h4n_1	ulm	3	Enterocyte_Progenitor.late.1_Progenitor.late.2	1.20313e-07	7.51752
GACCTGT_clumps_m1_h4n_3	ulm	3	Enterocyte_Progenitor.late.1_Progenitor.late.2	1.75862e-06	8.60165
GACCTGT_clumps_m2_4n_2	ulm	2	Enterocyte_Progenitor.late.1	0.00843201	2.63474
GACCTGT_clumps_m2_4n_4	ulm	3	Enterocyte_Progenitor.late.1_Progenitor.late.2	2.68368e-05	7.60025
GACCTGT_clumps_m3_4n_1	ulm	4	Enterocyte_Goblet_Progenitor.late.1_Progenitor.late.2	0.00679179	5.78743
GACCTGT_clumps_m3_4n_2	ulm	4	Enterocyte_Goblet_Progenitor.late.1_Progenitor.late.2	0.000125825	6.22099
GACCTGT_clumps_m3_4n_6	ulm	3	Enterocyte_Progenitor.late.1_Progenitor.late.2	2.7726e-12	8.24725
GACCTGT_clumps_m3_4n_8	ulm	5	Enterocyte_Goblet_Paneth_Progenitor.late.1_Progenitor.late.2	0.00112769	6.79733
GACCTGT_clumps_m4_4n_1	ulm	3	Enterocyte_Progenitor.late.1_Progenitor.late.2	0.001087	4.89035
GACCTGT_clumps_m4_4n_3	ulm	3	Enterocyte_Paneth_Progenitor.late.1	0.0136258	4.66481
GACCTGT_clumps_m4_h4n_3	ulm	5	Enterocyte_Goblet_Paneth_Progenitor.late.1_Progenitor.late.2	0.00541561	7.99969
GACCTGT_clumps_m4_h4n_5	ulm	2	Enterocyte_Progenitor.late.1	1.05162e-43	14.9874
GACCTGT_clumps_m5_h4n_2	ulm	3	Enterocyte_Progenitor.late.1_Progenitor.late.2	0.000552479	5.76816
GACCTGT_clumps_m5_h4n_3	ulm	3	Enterocyte_Progenitor.late.1_Progenitor.late.2	2.12439e-05	7.07595
GACCTGT_clumps_m5_h4n_4	ulm	3	Enterocyte_Progenitor.late.1_Progenitor.late.2	1.99039e-05	5.47938
GACGCTA_clumps_m1_4n_3	ulm	3	Enterocyte_Progenitor.late.1_Progenitor.late.2	1.72539e-08	7.56328
GACGCTA_clumps_m1_4n_4	ulm	3	Enterocyte_Progenitor.late.1_Progenitor.late.2	5.42621e-05	7.3841
GACGCTA_clumps_m1_h4n_3	ulm	3	Enterocyte_Progenitor.late.1_Progenitor.late.2	0.000150422	7.06229
GACGCTA_clumps_m2_4n_3	ulm	3	Enterocyte_Progenitor.late.1_Progenitor.late.2	0.000620039	8.93819
GACGCTA_clumps_m2_4n_5	ulm	2	Enterocyte_Progenitor.late.1	1.15536e-07	6.88659
GACGCTA_clumps_m2_4n_6	ulm	2	Enterocyte_Progenitor.late.1	3.07339e-07	7.35748
GACGCTA_clumps_m3_4n_1	ulm	3	Enterocyte_Progenitor.late.1_Progenitor.late.2	0.0144143	3.08417
GACGCTA_clumps_m3_4n_2	ulm	3	Enterocyte_Progenitor.late.1_Progenitor.late.2	8.27079e-05	8.54682
GACGCTA_clumps_m3_4n_3	ulm	4	Enterocyte_Goblet_Progenitor.late.1_Progenitor.late.2	1.06498e-05	8.98691
GACGCTA_clumps_m3_4n_6	ulm	3	Enterocyte_Progenitor.late.1_Progenitor.late.2	0.0141555	4.6396
GACGCTA_clumps_m4_4n_1	ulm	2	Enterocyte_Progenitor.late.1	8.78556e-06	4.87398
GACGCTA_clumps_m4_h4n_1	ulm	2	Enterocyte_Progenitor.late.1	3.62286e-19	9.23906
GACGCTA_clumps_m6_h2n_2	ulm	3	Enterocyte_Goblet_Progenitor.late.1	0.00477324	5.24017
GACGCTA_clumps_m6_h2n_4	ulm	2	Enterocyte_Progenitor.late.1	1.16437e-05	5.36388
GACGTAG_clumps_m1_4n_2	ulm	2	Enterocyte_Progenitor.late.1	4.04306e-12	8.17187
GACGTAG_clumps_m2_4n_10	ulm	3	Enterocyte_Progenitor.late.1_Progenitor.late.2	0.00744917	6.61535
GACGTAG_clumps_m2_4n_3	ulm	2	Enterocyte_Progenitor.late.1	8.41167e-05	7.00231
GACGTAG_clumps_m2_4n_6	ulm	3	Enterocyte_Progenitor.late.1_Progenitor.late.2	0.000842231	8.29913
GACGTAG_clumps_m3_4n_1	ulm	3	Enterocyte_Progenitor.late.1_Progenitor.late.2	7.85935e-05	8.15842
GACGTAG_clumps_m3_4n_2	ulm	3	Enterocyte_Progenitor.late.1_Progenitor.late.2	8.34048e-05	9.3871
GACGTAG_clumps_m4_h4n_6	ulm	3	Enterocyte_Goblet_Progenitor.late.1	3.93254e-06	6.981
GACGTAG_clumps_m5_4n_2	ulm	1	Enterocyte	1.47094e-05	4.33377
GACGTCT_clumps_m2_4n_1	ulm	3	Enterocyte_Progenitor.late.1_Progenitor.late.2	0.000337409	6.4653
GACGTCT_clumps_m2_4n_7	ulm	2	Enterocyte_Progenitor.late.2	0.0150081	3.94986
GACGTCT_clumps_m3_4n_1	ulm	3	Enterocyte_Progenitor.late.1_Progenitor.late.2	3.18986e-07	8.03149
GACGTCT_clumps_m3_4n_5	ulm	3	Enterocyte_Progenitor.late.1_Progenitor.late.2	0.0120492	5.78767
GACGTCT_clumps_m4_h4n_4	ulm	3	Enterocyte_Paneth_Progenitor.late.1	0.00933666	4.31133
GACGTCT_clumps_m5_h4n_4	ulm	4	Enterocyte_Goblet_Progenitor.late.1_Progenitor.late.2	0.001551	5.28623
GACTGTG_clumps_m1_4n_4	ulm	4	Enterocyte_Goblet_Progenitor.late.1_Progenitor.late.2	1.58636e-06	7.47542
GACTGTG_clumps_m2_4n_3	ulm	3	Enterocyte_Progenitor.late.1_Progenitor.late.2	1.30383e-06	8.75938
GACTGTG_clumps_m3_4n_1	ulm	3	Enterocyte_Progenitor.late.1_Progenitor.late.2	2.07615e-11	9.0126
GACTGTG_clumps_m3_4n_10	ulm	2	Enterocyte_Progenitor.late.1	6.38057e-07	5.43501
GACTGTG_clumps_m3_4n_2	ulm	5	Enterocyte_Goblet_Paneth_Progenitor.late.1_Progenitor.late.2	0.000489188	4.09873
GACTGTG_clumps_m3_4n_8	ulm	3	Enterocyte_Progenitor.late.1_Progenitor.late.2	3.67662e-07	6.83244
GACTGTG_clumps_m4_4n_2	ulm	2	Enterocyte_Progenitor.late.1	0.00624188	3.24544
GACTGTG_clumps_m5_h4n_1	ulm	3	Enterocyte_Progenitor.late.1_Progenitor.late.2	0.00010882	6.10579
GACTGTG_clumps_m5_h4n_4	ulm	3	Enterocyte_Progenitor.late.1_Progenitor.late.2	0.00346346	4.4063
GAGACTA_clumps_m1_4n_2	ulm	3	Enterocyte_Progenitor.late.1_Progenitor.late.2	1.28697e-05	9.89413
GAGACTA_clumps_m1_4n_3	ulm	3	Enterocyte_Progenitor.late.1_Progenitor.late.2	3.80789e-05	6.86085
GAGACTA_clumps_m1_4n_4	ulm	3	Enterocyte_Progenitor.late.1_Progenitor.late.2	0.000547341	8.23485
GAGACTA_clumps_m1_h4n_2	ulm	3	Enterocyte_Progenitor.late.1_Progenitor.late.2	7.4495e-06	9.17589
GAGACTA_clumps_m1_h4n_3	ulm	3	Enterocyte_Progenitor.late.1_Progenitor.late.2	1.2314e-06	10.4169
GAGACTA_clumps_m2_4n_10	ulm	3	Enterocyte_Progenitor.late.1_Progenitor.late.2	0.0162971	5.63291
GAGACTA_clumps_m2_4n_3	ulm	2	Enterocyte_Progenitor.late.1	4.84979e-17	9.51995
GAGACTA_clumps_m3_4n_3	ulm	3	Enterocyte_Progenitor.late.1_Progenitor.late.2	2.12104e-05	6.66886
GAGACTA_clumps_m4_h4n_3	ulm	3	Enterocyte_Goblet_Progenitor.late.1	6.68503e-06	5.79544
GAGACTA_clumps_m5_h4n_2	ulm	3	Enterocyte_Progenitor.late.1_Progenitor.late.2	1.65697e-10	6.39293
GAGACTA_clumps_m6_h2n_1	ulm	2	Enterocyte_Progenitor.late.2	0.0288657	2.30653
GAGACTA_clumps_m6_h2n_3	ulm	1	Enterocyte	0.0354427	2.10337
GAGACTA_clumps_m6_h2n_4	ulm	2	Enterocyte_Progenitor.late.1	1.82466e-08	5.77925
GAGATCG_clumps_m2_4n_2	ulm	3	Enterocyte_Progenitor.late.1_Progenitor.late.2	1.43627e-05	7.19569
GAGATCG_clumps_m2_4n_3	ulm	3	Enterocyte_Progenitor.late.1_Progenitor.late.2	2.9013e-07	6.17527
GAGATCG_clumps_m2_4n_7	ulm	3	Enterocyte_Progenitor.late.1_Progenitor.late.2	0.000136104	10.4729
GAGATCG_clumps_m2_4n_9	ulm	3	Enterocyte_Progenitor.late.1_Progenitor.late.2	2.42862e-06	10.0719
GAGATCG_clumps_m3_4n_1	ulm	4	Enterocyte_Goblet_Progenitor.late.1_Progenitor.late.2	0.000176614	4.62871
GAGATCG_clumps_m3_4n_2	ulm	3	Enterocyte_Progenitor.late.1_Progenitor.late.2	9.07688e-08	6.94032
GAGATCG_clumps_m5_h4n_4	ulm	3	Enterocyte_Progenitor.late.1_Progenitor.late.2	7.28042e-06	6.22856
GAGATCG_clumps_m6_h2n_3	ulm	3	Enterocyte_Progenitor.late.1_Tuft	0.00923009	3.63933
GAGATCG_clumps_m6_h2n_4	ulm	1	Enterocyte	0.0364902	2.09152
GAGCTAG_clumps_m2_4n_6	ulm	2	Enterocyte_Progenitor.late.1	0.000166406	3.9008
GAGCTAG_clumps_m2_4n_9	ulm	2	Enterocyte_Progenitor.late.1	3.67556e-07	5.18239
GAGCTAG_clumps_m3_4n_1	ulm	2	Enterocyte_Progenitor.late.1	2.14605e-05	5.0128
GAGCTGA_clumps_m3_4n_1	ulm	5	Enterocyte_Goblet_Paneth_Progenitor.late.1_Progenitor.late.2	0.00668657	4.36203
[truncated: 4,334 more rows]

## Sheet: lung multiplets
barcode	statistics	num of cells	celltype	avg p_value	avg score
AAACCCAGTTGGTACT	ulm	1	Alveolar.Macrophage	0.000198121	3.72209
AAAGGATAGGGTTGCA	ulm	2	Alveolar.Macrophage_Macrophage	0.0091429	4.6225
AAAGGGCTCTATCACT	ulm	2	Alveolar.Macrophage_Endothelial	0.000709839	5.32839
AAAGGTATCGCCACTT	ulm	1	Alveolar.Macrophage	0.00015517	3.78337
AAAGTCCGTTAAAGTG	ulm	1	Alveolar.Macrophage	1.47444e-17	8.53695
AAAGTCCTCACGACTA	ulm	1	Alveolar.Macrophage	1.62465e-20	9.29456
AAAGTGAGTATCCTCC	ulm	1	Alveolar.Macrophage	1.818e-11	6.72379
AAAGTGATCGTCTACC	ulm	2	Alveolar.Macrophage_Pneumocyte.Type.II	0.00334548	8.05246
AAATGGACACTGCTTC	ulm	1	Alveolar.Macrophage	1.94143e-10	6.36919
AACAACCAGAGCTTTC	ulm	1	Alveolar.Macrophage	1.92258e-06	4.7628
AACAACCCAAGCAGGT	ulm	1	Alveolar.Macrophage	0.0255099	2.23376
AACAACCGTGTCCACG	ulm	1	Alveolar.Macrophage	9.94248e-21	9.34688
AACACACTCTCTCAAT	ulm	1	Alveolar.Macrophage	8.04384e-18	8.60697
AACAGGGTCCGATAAC	ulm	1	Alveolar.Macrophage	6.59176e-17	8.36147
AACAGGGTCTGCACCT	ulm	1	Alveolar.Macrophage	3.50643e-14	7.5836
AACCACACAGCGGTTC	ulm	1	Alveolar.Macrophage	1.48691e-19	9.05502
AACCTTTCAACTGTGT	ulm	1	Alveolar.Macrophage	4.69244e-19	8.92822
AACGAAAAGCGCCCAT	ulm	1	Alveolar.Macrophage	2.1411e-21	9.50869
AACGAAATCCTATTTG	ulm	1	Alveolar.Macrophage	5.3228e-19	8.91421
AACGGGAAGGGCGAAG	ulm	1	Alveolar.Macrophage	1.05163e-13	7.43944
AACTTCTAGGGACTGT	ulm	1	Alveolar.Macrophage	4.80942e-20	9.1779
AAGACAATCAACCGAT	ulm	1	Alveolar.Macrophage	5.27789e-07	5.01755
AAGACTCTCGGCCAAC	ulm	1	Alveolar.Macrophage	3.7528e-19	8.95301
AAGATAGAGTTATGGA	ulm	1	Alveolar.Macrophage	3.94044e-09	5.88928
AAGATAGGTACCCACG	ulm	1	Alveolar.Macrophage	3.9965e-21	9.44325
AAGCATCTCACCATAG	ulm	1	Alveolar.Macrophage	6.78591e-19	8.88715
AAGCGAGTCTTGTGCC	ulm	1	Alveolar.Macrophage	1.61808e-05	4.31302
AAGCGTTGTGATGAAT	ulm	1	Alveolar.Macrophage	6.95565e-12	6.86265
AAGGAATAGTGCAAAT	ulm	1	Alveolar.Macrophage	4.21554e-13	7.25327
AAGGAATGTCGAGCTC	ulm	1	Alveolar.Macrophage	1.77354e-16	8.24352
AAGGAATGTCGTCAGC	ulm	1	Alveolar.Macrophage	5.6849e-13	7.21257
AAGGAATTCCGTAGGC	ulm	1	Alveolar.Macrophage	3.15631e-12	6.97487
AAGGTAAAGAGGTCGT	ulm	1	Alveolar.Macrophage	2.16643e-18	8.7567
AAGTGAAAGAGTCTGG	ulm	1	Alveolar.Macrophage	1.51331e-09	6.04575
AAGTGAATCCGTCAAA	ulm	2	Alveolar.Macrophage_NK.cell	0.00219707	4.66037
AATAGAGTCCCTGTTG	ulm	1	Alveolar.Macrophage	8.17296e-14	7.47277
AATCACGGTGGCATCC	ulm	1	Alveolar.Macrophage	1.89163e-17	8.508
AATCGTGGTCGCAGTC	ulm	1	Alveolar.Macrophage	1.13488e-11	6.79224
AATGAAGAGCACCGAA	ulm	1	Alveolar.Macrophage	1.02036e-07	5.325
AATGAAGCAATTCGTG	ulm	1	Alveolar.Macrophage	2.27763e-16	8.21345
AATGGAATCCTACCGT	ulm	1	Alveolar.Macrophage	4.83324e-07	5.03446
AATGGAATCTCCGCAT	ulm	1	Alveolar.Macrophage	6.25984e-29	11.1794
AATGGCTGTATGCAAA	ulm	1	Alveolar.Macrophage	9.40968e-05	3.90612
AATGGCTTCGTTGTGA	ulm	1	Alveolar.Macrophage	1.21489e-20	9.32556
AATTCCTAGCTGGTGA	ulm	1	Alveolar.Macrophage	4.98306e-12	6.91023
ACAAAGATCTTAAGGC	ulm	1	Alveolar.Macrophage	5.45372e-16	8.10764
ACAACCACAATCGCAT	ulm	1	Alveolar.Macrophage	2.23161e-11	6.69381
ACAACCACACCCGTAG	ulm	1	Alveolar.Macrophage	1.98807e-20	9.27297
ACAACCACACTCAGAT	ulm	2	Alveolar.Macrophage_Macrophage	1.41306e-06	5.69578
ACAAGCTAGACAGTCG	ulm	1	Alveolar.Macrophage	7.77267e-12	6.84674
ACAAGCTCACAAATCC	ulm	2	Alveolar.Macrophage_Endothelial	0.000375205	4.46621
ACACCAATCAAGGCTT	ulm	1	Alveolar.Macrophage	1.23772e-08	5.69681
ACACGCGGTACGACAG	ulm	1	Alveolar.Macrophage	8.86645e-13	7.15167
ACAGAAAGTGAACCGA	ulm	1	Alveolar.Macrophage	4.14684e-21	9.43936
ACAGCCGTCTCGGCTT	ulm	1	Alveolar.Macrophage	2.89786e-16	8.1844
ACATCCCAGATGTTGA	ulm	1	Alveolar.Macrophage	5.14258e-22	9.65664
ACATTTCAGAAGCGGG	ulm	2	Alveolar.Macrophage_Macrophage	0.000217772	5.30585
ACCAAACCAAACGAGC	ulm	1	Alveolar.Macrophage	1.3776e-21	9.55467
ACCAAACGTGTATACC	ulm	1	Alveolar.Macrophage	2.39828e-14	7.63285
ACCAACAAGTCATGGG	ulm	2	Alveolar.Macrophage_Endothelial	0.00164521	4.6557
ACCAACAGTAGATTGA	ulm	2	Alveolar.Macrophage_Macrophage	0.000705272	3.60529
ACCAACAGTAGCGTCC	ulm	1	Alveolar.Macrophage	4.73384e-16	8.12488
ACCAACATCGTCTACC	ulm	1	Alveolar.Macrophage	3.66729e-15	7.87195
ACCACAAAGATGCTAA	ulm	1	Alveolar.Macrophage	1.72571e-23	10.0002
ACCACAACATACAGCT	ulm	1	Alveolar.Macrophage	2.22918e-12	7.02372
ACCACAAGTTGTGCCG	ulm	1	Alveolar.Macrophage	1.00026e-12	7.13506
ACCCAAAGTACACGCC	ulm	1	Alveolar.Macrophage	1.67372e-05	4.30553
ACCCAAAGTTTGGGTT	ulm	1	Alveolar.Macrophage	7.68697e-20	9.12704
ACCCTTGAGAGAGCCT	ulm	1	Alveolar.Macrophage	7.20471e-13	7.18017
ACCCTTGAGCGCAATG	ulm	1	Alveolar.Macrophage	1.53687e-11	6.74827
ACCTACCGTCTAGTGT	ulm	1	Alveolar.Macrophage	3.63889e-25	10.3773
ACCTACCGTGAATTGA	ulm	1	Alveolar.Macrophage	1.35043e-12	7.09355
ACCTGAAAGACGAGCT	ulm	1	Alveolar.Macrophage	4.81401e-11	6.58019
ACCTGAAAGGCCTAGA	ulm	1	Alveolar.Macrophage	1.05511e-15	8.02678
ACCTGAAGTTCTTGTT	ulm	1	Alveolar.Macrophage	0.00205372	3.08275
ACGATCACATGATCTG	ulm	1	Alveolar.Macrophage	8.60845e-19	8.86057
ACGATCAGTGGCATCC	ulm	1	Alveolar.Macrophage	9.74255e-21	9.34904
ACGCACGGTGATGGCA	ulm	1	Alveolar.Macrophage	3.10898e-22	9.70831
ACGGAAGTCACGGTCG	ulm	1	Alveolar.Macrophage	4.94362e-20	9.17492
ACGGGTCTCGAGTGGA	ulm	1	Alveolar.Macrophage	2.94105e-11	6.65323
ACGTAACCACTCACTC	ulm	1	Alveolar.Macrophage	1.84381e-06	4.77124
ACGTACAGTACTCGAT	ulm	1	Alveolar.Macrophage	1.86191e-06	4.76927
ACGTACATCGGCCCAA	ulm	1	Alveolar.Macrophage	6.25078e-10	6.18699
ACGTAGTCACGTGAGA	ulm	1	Alveolar.Macrophage	4.38445e-06	4.59353
ACGTCCTCAACCACAT	ulm	1	Alveolar.Macrophage	3.89819e-11	6.61156
ACTATCTAGTAGGCCA	ulm	1	Alveolar.Macrophage	6.32983e-07	4.98247
ACTATTCCAATGGGTG	ulm	1	Alveolar.Macrophage	3.56844e-23	9.92763
ACTATTCGTAGGAGGG	ulm	2	Alveolar.Macrophage_Macrophage	0.00601993	3.30465
ACTCTCGTCCAGCACG	ulm	1	Alveolar.Macrophage	9.64532e-09	5.73927
ACTCTCGTCTAACGGT	ulm	1	Alveolar.Macrophage	7.78369e-26	10.5244
ACTGTCCAGAGAGAAC	ulm	1	Alveolar.Macrophage	1.97716e-12	7.0405
ACTTCCGCATCTAGAC	ulm	1	Alveolar.Macrophage	2.0834e-19	9.01798
ACTTCCGGTTCGAAGG	ulm	1	Alveolar.Macrophage	3.6182e-11	6.62261
ACTTTCATCGTTCTAT	ulm	1	Alveolar.Macrophage	1.91134e-13	7.35989
ACTTTGTGTATGCTAC	ulm	1	Alveolar.Macrophage	6.53308e-14	7.50225
AGAACAAAGCACCGTC	ulm	1	Alveolar.Macrophage	4.009e-12	6.94109
AGAACAATCGAGTGGA	ulm	1	Alveolar.Macrophage	3.73089e-07	5.08389
AGAACAATCGCTTAAG	ulm	1	Alveolar.Macrophage	2.68423e-27	10.8387
AGAACAATCTTCGACC	ulm	1	Alveolar.Macrophage	0.000194301	3.727
AGAAGCGAGACGACTG	ulm	1	Alveolar.Macrophage	3.27985e-21	9.46402
AGAAGCGGTTCTCGCT	ulm	1	Alveolar.Macrophage	0.00011494	3.85744
AGAAGTATCGCAGATT	ulm	1	Alveolar.Macrophage	6.63838e-23	9.86522
AGACAAAAGTGCAGGT	ulm	1	Alveolar.Macrophage	3.42147e-09	5.91262
AGACACTTCCATGATG	ulm	1	Alveolar.Macrophage	8.92763e-13	7.15072
AGACAGGAGCTAAACA	ulm	1	Alveolar.Macrophage	6.57171e-17	8.36183
AGACAGGTCGACGCGT	ulm	1	Alveolar.Macrophage	1.26984e-23	10.0307
AGAGAATGTCCATCTC	ulm	1	Alveolar.Macrophage	1.97078e-08	5.61681
AGAGAATTCACTGGTA	ulm	1	Alveolar.Macrophage	2.70673e-16	8.19264
AGAGAGCCACCCATAA	ulm	1	Alveolar.Macrophage	1.28383e-13	7.41297
AGAGAGCGTGCTTCAA	ulm	1	Alveolar.Macrophage	1.20231e-13	7.42168
AGAGAGCTCGACACCG	ulm	1	Alveolar.Macrophage	1.07647e-15	8.02431
AGAGCAGAGGATCATA	ulm	2	Alveolar.Macrophage_Macrophage	0.0031667	3.75406
AGAGCCCTCGCAAGAG	ulm	1	Alveolar.Macrophage	6.30609e-15	7.80365
AGATAGAAGACTGTTC	ulm	1	Alveolar.Macrophage	3.84693e-15	7.86594
AGATAGACAGAACTAA	ulm	2	Alveolar.Macrophage_Macrophage	0.0141794	2.96804
AGATCGTCATGGTACT	ulm	1	Alveolar.Macrophage	3.40367e-16	8.16493
AGATGAAGTGGGTATG	ulm	1	Alveolar.Macrophage	2.09089e-21	9.51117
AGCCACGCACAAACGG	ulm	1	Alveolar.Macrophage	5.61279e-14	7.52218
AGCCACGTCAAGTCGT	ulm	1	Alveolar.Macrophage	1.58311e-20	9.29733
AGCCAGCCAGTAACAA	ulm	1	Alveolar.Macrophage	4.87503e-12	6.91335
AGCGTATAGCCTTTGA	ulm	1	Alveolar.Macrophage	4.99421e-18	8.66166
AGCTCAAAGGACTATA	ulm	1	Alveolar.Macrophage	1.22758e-17	8.55818
AGCTTCCAGACTCGAG	ulm	1	Alveolar.Macrophage	2.96736e-08	5.54553
AGCTTCCGTCACTGAT	ulm	1	Alveolar.Macrophage	8.47235e-23	9.8406
AGGAATACAGTCAGAG	ulm	1	Alveolar.Macrophage	7.71126e-21	9.37385
AGGACGAGTCACTCTC	ulm	1	Alveolar.Macrophage	1.05994e-15	8.02622
AGGACGAGTCTTGGTA	ulm	1	Alveolar.Macrophage	0.000523693	3.4689
AGGACTTGTCCGTACG	ulm	1	Alveolar.Macrophage	0.0313363	2.15293
AGGAGGTAGGATTTCC	ulm	1	Alveolar.Macrophage	2.09014e-16	8.22379
AGGAGGTCACAGGATG	ulm	1	Alveolar.Macrophage	2.24116e-15	7.9335
AGGCATTGTGAATATG	ulm	1	Alveolar.Macrophage	1.85785e-13	7.36369
AGGCATTTCAAATAGG	ulm	1	Alveolar.Macrophage	1.22168e-17	8.55874
AGGCATTTCGTAACAC	ulm	1	Alveolar.Macrophage	9.81419e-16	8.03569
AGGCTGCCAAAGTATG	ulm	1	Alveolar.Macrophage	4.92704e-08	5.456
AGGCTGCTCAACCTTT	ulm	1	Alveolar.Macrophage	9.84455e-13	7.13726
AGGGAGTCACGCACCA	ulm	2	Alveolar.Macrophage_Endothelial	0.0232029	3.32047
AGGGCCTCAACCCGCA	ulm	1	Alveolar.Macrophage	3.94942e-10	6.25913
AGGGCCTCATGCCATA	ulm	1	Alveolar.Macrophage	2.548e-14	7.62502
AGGGCCTGTATGCTTG	ulm	1	Alveolar.Macrophage	1.55305e-05	4.32208
AGGGCCTTCTTACCGC	ulm	1	Alveolar.Macrophage	2.47832e-14	7.6286
AGGGTGACATTGCTGA	ulm	1	Alveolar.Macrophage	1.55163e-18	8.7944
AGGGTGATCTGTTGGA	ulm	1	Alveolar.Macrophage	5.67105e-10	6.20235
AGGTCATTCCCAGCGA	ulm	2	Alveolar.Macrophage_Pneumocyte.Type.II	3.47711e-07	8.76829
AGGTGTTCATAAGCGG	ulm	1	Alveolar.Macrophage	8.18695e-14	7.47254
AGGTTACGTTCATCGA	ulm	1	Alveolar.Macrophage	8.13527e-21	9.36818
AGTACTGCACGTTGGC	ulm	1	Alveolar.Macrophage	2.49397e-07	5.15992
AGTACTGGTCCAGCCA	ulm	1	Alveolar.Macrophage	5.39479e-14	7.52737
AGTAGCTCAAGGCTTT	ulm	1	Alveolar.Macrophage	9.71887e-05	3.89829
AGTAGCTTCCGTCACT	ulm	1	Alveolar.Macrophage	2.79031e-07	5.13883
AGTCACATCACGTCCT	ulm	1	Alveolar.Macrophage	4.17534e-20	9.19317
AGTCATGAGATTGACA	ulm	1	Alveolar.Macrophage	1.43078e-18	8.80353
AGTCTCCAGAGTACCG	ulm	2	Alveolar.Macrophage_Macrophage	0.0023768	3.34604
AGTGACTAGAATCCCT	ulm	1	Alveolar.Macrophage	1.60164e-20	9.29608
AGTGACTAGATCGGTG	ulm	1	Alveolar.Macrophage	3.23857e-16	8.17095
AGTGACTGTGTTACTG	ulm	2	Alveolar.Macrophage_B.cell	0.0135276	4.12741
AGTGATCGTCCTGGTG	ulm	1	Alveolar.Macrophage	1.2554e-13	7.41595
AGTGATCTCCTCTTTC	ulm	1	Alveolar.Macrophage	0.00146771	3.18143
AGTGCCGAGGCCGCTT	ulm	1	Alveolar.Macrophage	3.74389e-15	7.86935
AGTGTTGCAGGCCTGT	ulm	2	Alveolar.Macrophage_Endothelial	0.000764286	4.03752
AGTTCGACAACCCGCA	ulm	1	Alveolar.Macrophage	7.37169e-21	9.37862
ATACCGACACCTGTCT	ulm	1	Alveolar.Macrophage	5.44471e-17	8.38407
ATACTTCCAAACAGGC	ulm	1	Alveolar.Macrophage	5.39684e-17	8.38511
ATACTTCTCTACACAG	ulm	1	Alveolar.Macrophage	2.44526e-18	8.74298
ATAGACCCACCTGCTT	ulm	1	Alveolar.Macrophage	7.91277e-19	8.86999
ATAGAGATCCCGTTGT	ulm	1	Alveolar.Macrophage	1.55662e-05	4.32157
ATCACTTCATTCACAG	ulm	1	Alveolar.Macrophage	1.16739e-15	8.01432
ATCACTTGTCAGGCAA	ulm	1	Alveolar.Macrophage	0.000270403	3.64276
ATCACTTTCTCAGTCC	ulm	1	Alveolar.Macrophage	1.85602e-16	8.23806
ATCAGGTAGTAAGACT	ulm	1	Alveolar.Macrophage	3.92865e-09	5.88978
ATCCACCAGCACTCCG	ulm	1	Alveolar.Macrophage	1.00402e-13	7.44558
ATCCACCCATGAAAGT	ulm	1	Alveolar.Macrophage	3.31566e-23	9.93499
ATCCACCGTATTAAGG	ulm	1	Alveolar.Macrophage	3.58185e-05	4.13385
ATCCACCTCCACCTCA	ulm	1	Alveolar.Macrophage	3.68992e-10	6.26974
ATCCATTAGTGTGTTC	ulm	1	Alveolar.Macrophage	1.68421e-10	6.391
ATCCCTGAGAAGTATC	ulm	1	Alveolar.Macrophage	9.56617e-15	7.75076
ATCCCTGTCCACCTCA	ulm	1	Alveolar.Macrophage	2.66123e-13	7.31546
ATCGGATGTGTTAACC	ulm	2	Alveolar.Macrophage_B.cell	1.89763e-06	4.88688
ATCGTAGTCACAATGC	ulm	1	Alveolar.Macrophage	4.32697e-17	8.41116
ATCGTAGTCAGCTCTC	ulm	1	Alveolar.Macrophage	1.97104e-11	6.71198
ATCGTCCGTTTCGTAG	ulm	2	Alveolar.Macrophage_Pneumocyte.Type.II	7.57287e-06	7.55612
ATCTCTAGTCGTATTG	ulm	1	Alveolar.Macrophage	1.21215e-25	10.4824
ATCTTCAGTCTAACTG	ulm	2	Alveolar.Macrophage_Pneumocyte.Type.II	3.15431e-13	8.34534
ATCTTCATCAGCTTGA	ulm	1	Alveolar.Macrophage	1.33676e-15	7.9976
ATGACCAAGCAGAAAG	ulm	1	Alveolar.Macrophage	6.45057e-19	8.89281
ATGACCAAGTCGTTAC	ulm	1	Alveolar.Macrophage	1.04764e-18	8.83857
ATGACCAGTATTCTCT	ulm	1	Alveolar.Macrophage	8.39653e-07	4.92746
ATGACCATCTTTCTAG	ulm	1	Alveolar.Macrophage	3.0128e-09	5.93356
ATGAGGGAGGTGCGAT	ulm	1	Alveolar.Macrophage	6.31936e-16	8.08966
ATGAGGGTCGTACCTC	ulm	1	Alveolar.Macrophage	2.86811e-10	6.30894
ATGAGTCTCGGAGATG	ulm	1	Alveolar.Macrophage	3.24287e-14	7.59376
ATGGAGGAGTGAATAC	ulm	1	Alveolar.Macrophage	3.32355e-14	7.59056
ATGGAGGCACATATCG	ulm	1	Alveolar.Macrophage	3.80659e-16	8.15137
ATGGATCGTTCTCACC	ulm	1	Alveolar.Macrophage	4.7176e-17	8.40098
ATGGATCTCATCGGGC	ulm	2	Alveolar.Macrophage_Endothelial	0.00149984	3.81876
ATGGATCTCGATTGAC	ulm	1	Alveolar.Macrophage	0.00203626	3.08529
ATGGGAGGTCCAAATC	ulm	1	Alveolar.Macrophage	4.48116e-15	7.84676
ATGGGAGGTCTCGGGT	ulm	2	Alveolar.Macrophage_Macrophage	0.000197462	3.74684
ATGGTTGAGGTTGCCC	ulm	1	Alveolar.Macrophage	9.98693e-08	5.3289
ATGGTTGCACTAACGT	ulm	1	Alveolar.Macrophage	8.73337e-17	8.32811
ATGTCTTTCGCCAGAC	ulm	1	Alveolar.Macrophage	3.05639e-12	6.97941
ATTACTCGTTATGTCG	ulm	1	Alveolar.Macrophage	1.03228e-13	7.4419
ATTATCCTCAGACCTA	ulm	1	Alveolar.Macrophage	9.0671e-12	6.82461
ATTCACTAGCAACAAT	ulm	2	Alveolar.Macrophage_Endothelial	0.00040993	4.19958
ATTCACTAGGGTCAAC	ulm	2	Alveolar.Macrophage_B.cell	0.00427979	5.02588
ATTCACTCATGACGGA	ulm	1	Alveolar.Macrophage	2.81785e-10	6.31168
ATTCACTGTATCCTTT	ulm	1	Alveolar.Macrophage	3.14196e-11	6.64348
ATTCACTTCTGACGCG	ulm	1	Alveolar.Macrophage	4.03371e-05	4.10645
ATTCAGGTCTCGAGTA	ulm	1	Alveolar.Macrophage	1.0347e-13	7.44159
ATTCATCGTAACATGA	ulm	1	Alveolar.Macrophage	3.16539e-18	8.71367
ATTCCATTCATGAAAG	ulm	1	Alveolar.Macrophage	3.14219e-13	7.29306
ATTCCCGCAGATGCGA	ulm	1	Alveolar.Macrophage	5.8154e-08	5.42643
ATTCCTAGTAAGTTAG	ulm	1	Alveolar.Macrophage	7.84873e-19	8.8709
ATTCTTGAGGGACTGT	ulm	1	Alveolar.Macrophage	9.90851e-12	6.81183
ATTGGGTAGACCAGAC	ulm	1	Alveolar.Macrophage	9.41433e-13	7.14341
ATTGGGTAGTCGTCTA	ulm	1	Alveolar.Macrophage	2.10365e-25	10.4298
ATTGTTCAGATACATG	ulm	1	Alveolar.Macrophage	2.31507e-18	8.74918
ATTGTTCTCATTGTGG	ulm	1	Alveolar.Macrophage	3.36466e-17	8.44071
ATTTACCAGATCGGTG	ulm	1	Alveolar.Macrophage	7.07421e-05	3.9746
ATTTCACTCTTACCAT	ulm	1	Alveolar.Macrophage	1.7502e-16	8.24511
ATTTCTGGTAGCTGAG	ulm	1	Alveolar.Macrophage	9.34021e-13	7.1445
CAACAGTAGCTCCACG	ulm	1	Alveolar.Macrophage	3.99204e-10	6.25745
CAACAGTTCCTAGCCT	ulm	1	Alveolar.Macrophage	3.02329e-11	6.64916
CAACCAACAACACTAC	ulm	2	Alveolar.Macrophage_NK.cell	0.0183186	4.74529
CAACCAATCGCAGATT	ulm	1	Alveolar.Macrophage	2.53923e-11	6.67485
CAACCTCCAGAATCGG	ulm	1	Alveolar.Macrophage	3.71537e-15	7.87031
CAACCTCGTCCAAAGG	ulm	1	Alveolar.Macrophage	4.44002e-16	8.13268
CAACGATGTACAACGG	ulm	2	Alveolar.Macrophage_Macrophage	9.64341e-05	4.1067
CAACGATTCGTAGTGT	ulm	1	Alveolar.Macrophage	9.24739e-12	6.82177
CAACGGCTCTTACACT	ulm	2	Alveolar.Macrophage_NK.cell	7.04933e-06	5.56479
CAAGAGGGTACAGAGC	ulm	1	Alveolar.Macrophage	8.80058e-15	7.76137
CAAGAGGGTTCGGACC	ulm	1	Alveolar.Macrophage	2.38094e-18	8.746
CAAGAGGTCCTTATCA	ulm	1	Alveolar.Macrophage	6.89071e-15	7.79243
CACAACAGTAACTAAG	ulm	1	Alveolar.Macrophage	1.47074e-21	9.54786
CACAACAGTTCGAAGG	ulm	1	Alveolar.Macrophage	1.95317e-09	6.00441
CACAGATGTAATCAGA	ulm	1	Alveolar.Macrophage	9.0601e-08	5.34659
CACAGGCAGACAAGCC	ulm	1	Alveolar.Macrophage	7.59451e-15	7.7801
CACAGGCAGCGTGCCT	ulm	1	Alveolar.Macrophage	3.47571e-16	8.1624
CACGTGGAGAGTCCGA	ulm	1	Alveolar.Macrophage	2.95963e-18	8.72131
CACGTGGGTTGCTCGG	ulm	1	Alveolar.Macrophage	4.6343e-18	8.67021
CACTAAGTCGGCTTGG	ulm	1	Alveolar.Macrophage	1.06343e-17	8.57478
CACTGAATCCGTAGGC	ulm	1	Alveolar.Macrophage	8.68579e-22	9.60253
CACTGAATCGGTCATA	ulm	1	Alveolar.Macrophage	2.11542e-06	4.74346
CACTGGGAGATAGTGT	ulm	2	Alveolar.Macrophage_NK.cell	0.000107662	6.38608
CAGAGCCAGGACGGAG	ulm	1	Alveolar.Macrophage	9.83306e-10	6.11501
CAGAGCCAGTCCTGTA	ulm	1	Alveolar.Macrophage	7.50212e-12	6.85182
CAGATCATCGCAATTG	ulm	1	Alveolar.Macrophage	0.00712177	2.69137
CAGATTGTCTCGGCTT	ulm	1	Alveolar.Macrophage	5.92321e-09	5.82143
CAGCAGCCACTTCAAG	ulm	1	Alveolar.Macrophage	3.40881e-06	4.64581
CAGCAGCTCTCGCTTG	ulm	1	Alveolar.Macrophage	1.57248e-16	8.25795
CAGGGCTGTAACATAG	ulm	1	Alveolar.Macrophage	3.2622e-16	8.17007
CAGGTATCATGGAACG	ulm	1	Alveolar.Macrophage	1.2116e-15	8.00973
CAGTTAGTCCACTAGA	ulm	1	Alveolar.Macrophage	2.30852e-10	6.34251
CAGTTCCGTACTTCCC	ulm	1	Alveolar.Macrophage	1.2452e-21	9.56517
CATAAGCGTATTTCTC	ulm	1	Alveolar.Macrophage	1.29804e-17	8.55172
CATACAGGTACACTCA	ulm	1	Alveolar.Macrophage	1.41392e-06	4.82448
CATACAGTCAGAGCAG	ulm	2	Alveolar.Macrophage_Macrophage	0.00947996	2.74853
CATACTTGTTGCAACT	ulm	1	Alveolar.Macrophage	1.92541e-22	9.75727
CATACTTGTTGCATTG	ulm	1	Alveolar.Macrophage	6.6825e-09	5.80121
CATAGACCAGGGCTTC	ulm	1	Alveolar.Macrophage	0.000324621	3.59544
CATCAAGGTGCGAACA	ulm	1	Alveolar.Macrophage	1.65587e-05	4.30791
CATCCACGTATACGGG	ulm	2	Alveolar.Macrophage_Macrophage	0.00044101	5.16946
CATCCACGTCACAGAG	ulm	1	Alveolar.Macrophage	3.38268e-06	4.6474
CATCCACGTCATATGC	ulm	1	Alveolar.Macrophage	8.69538e-17	8.32863
CATCCCAGTCGGAAAC	ulm	1	Alveolar.Macrophage	1.00003e-17	8.58187
CATCCGTCAACGCATT	ulm	1	Alveolar.Macrophage	5.79194e-16	8.1003
CATCCGTGTTCTAACG	ulm	1	Alveolar.Macrophage	2.72534e-23	9.95461
CATCGCTAGAGTGACC	ulm	1	Alveolar.Macrophage	8.46395e-10	6.13892
CATCGTCGTCTACATG	ulm	1	Alveolar.Macrophage	5.23058e-07	5.01929
CATCGTCTCCTACGAA	ulm	1	Alveolar.Macrophage	6.50173e-05	3.99466
CATGAGTTCCACACAA	ulm	1	Alveolar.Macrophage	2.62176e-20	9.24329
CATGCAAAGGTGATCG	ulm	1	Alveolar.Macrophage	3.40845e-16	8.16476
CATGCGGCACAAGTTC	ulm	1	Alveolar.Macrophage	1.44224e-16	8.2683
CATGCTCAGGTACATA	ulm	2	Alveolar.Macrophage_Macrophage	0.0207328	3.06992
CATGCTCTCTAAGGAA	ulm	1	Alveolar.Macrophage	1.29836e-18	8.81447
CATGCTCTCTGCGATA	ulm	1	Alveolar.Macrophage	2.17085e-14	7.64571
CATGGATCAGGAGGAG	ulm	1	Alveolar.Macrophage	2.3743e-17	8.4815
CATGGATTCTCGTCGT	ulm	1	Alveolar.Macrophage	1.15488e-08	5.70863
CATGGTAGTTCTCACC	ulm	1	Alveolar.Macrophage	1.14347e-15	8.01687
CATGGTAGTTGCACGC	ulm	1	Alveolar.Macrophage	4.78869e-17	8.39922
CATTCTAAGCGTCGAA	ulm	1	Alveolar.Macrophage	6.67351e-19	8.88902
CATTGAGAGTGACACG	ulm	1	Alveolar.Macrophage	2.36825e-14	7.63448
CATTGAGTCCTCTCGA	ulm	2	Alveolar.Macrophage_Macrophage	0.000270853	3.66554
CATTGCCAGAGAGCCT	ulm	1	Alveolar.Macrophage	2.57805e-11	6.67262
CATTGTTAGTCTCCTC	ulm	1	Alveolar.Macrophage	5.08152e-06	4.56263
CCAAGCGCAGTCAGAG	ulm	1	Alveolar.Macrophage	1.96617e-08	5.61722
CCAATTTCACGACAAG	ulm	1	Alveolar.Macrophage	9.4333e-29	11.1427
CCACACTCAGGCATGA	ulm	1	Alveolar.Macrophage	1.05217e-14	7.73863
CCACCATAGCACTCAT	ulm	1	Alveolar.Macrophage	1.61128e-08	5.65158
CCACGAGTCACTTCTA	ulm	1	Alveolar.Macrophage	0.00532491	2.78699
CCACTTGAGTCTGGAG	ulm	1	Alveolar.Macrophage	4.36182e-17	8.41021
CCACTTGCAGGCATGA	ulm	2	Alveolar.Macrophage_Macrophage	0.00188342	4.66343
CCACTTGCAGGTACGA	ulm	1	Alveolar.Macrophage	7.37914e-14	7.48623
CCCAACTCACCTGATA	ulm	1	Alveolar.Macrophage	8.56972e-06	4.45158
CCCAACTGTTCCGGTG	ulm	1	Alveolar.Macrophage	0.0143081	2.44965
CCCATTGCACGACTAT	ulm	1	Alveolar.Macrophage	1.50853e-20	9.30248
CCCTGATAGAACCCGA	ulm	1	Alveolar.Macrophage	4.66258e-12	6.91968
CCCTGATAGCCTATCA	ulm	2	Alveolar.Macrophage_Endothelial	0.00470204	3.5007
CCCTGATAGTTAACGA	ulm	1	Alveolar.Macrophage	2.47854e-09	5.96557
CCCTGATGTGACAGGT	ulm	1	Alveolar.Macrophage	7.0811e-20	9.13596
CCCTTAGAGATCCCAT	ulm	1	Alveolar.Macrophage	1.86186e-14	7.6655
CCCTTAGGTGCCTTCT	ulm	1	Alveolar.Macrophage	4.57649e-12	6.92233
CCGAACGTCGGAGATG	ulm	1	Alveolar.Macrophage	2.97019e-17	8.45532
CCGATCTAGCTGACTT	ulm	1	Alveolar.Macrophage	3.77031e-06	4.62494
CCGATGGGTAGGTCAG	ulm	1	Alveolar.Macrophage	5.51506e-18	8.6503
CCGCAAGCAACTGCTA	ulm	2	Alveolar.Macrophage_Pneumocyte.Type.II	2.36288e-05	4.66502
CCGCAAGGTATTCCTT	ulm	1	Alveolar.Macrophage	3.41425e-09	5.91297
CCGGGTAAGATGATTG	ulm	1	Alveolar.Macrophage	4.05028e-12	6.93964
CCGGGTAAGTCCCAGC	ulm	1	Alveolar.Macrophage	2.26227e-15	7.93233
CCGGGTACATCATTTC	ulm	1	Alveolar.Macrophage	3.42794e-15	7.88041
CCGGTGAAGACCATAA	ulm	1	Alveolar.Macrophage	1.46025e-18	8.80124
CCGGTGATCAGTGTTG	ulm	1	Alveolar.Macrophage	1.62523e-09	6.03422
CCGGTGATCCAACTGA	ulm	2	Alveolar.Macrophage_Endothelial	0.000121065	5.2533
CCGTGAGAGGGAGGAC	ulm	1	Alveolar.Macrophage	3.61657e-10	6.27288
CCGTGAGCAGACACAG	ulm	1	Alveolar.Macrophage	2.72095e-17	8.46558
CCTAACCAGGTCATCT	ulm	1	Alveolar.Macrophage	8.47628e-23	9.84055
CCTAACCAGTGCAGCA	ulm	1	Alveolar.Macrophage	4.50182e-17	8.40649
CCTAACCCAAGACTGG	ulm	1	Alveolar.Macrophage	7.82816e-17	8.3411
CCTAACCGTCTATGAC	ulm	1	Alveolar.Macrophage	2.86454e-06	4.68163
CCTATCGGTAGCTGTT	ulm	1	Alveolar.Macrophage	1.18393e-19	9.07996
CCTATCGGTATTCCGA	ulm	1	Alveolar.Macrophage	5.38065e-24	10.1155
CCTATCGGTTCGGCGT	ulm	1	Alveolar.Macrophage	9.61703e-14	7.45128
CCTCACACACTGGCGT	ulm	1	Alveolar.Macrophage	3.36496e-12	6.96585
CCTCATGAGCGATGCA	ulm	1	Alveolar.Macrophage	4.7525e-06	4.57667
CCTCATGTCATGGATC	ulm	1	Alveolar.Macrophage	3.81841e-18	8.69232
CCTCCAACAGTCGCTG	ulm	1	Alveolar.Macrophage	4.52631e-10	6.23779
CCTCCAAGTCGTGGAA	ulm	1	Alveolar.Macrophage	5.65429e-07	5.00428
CCTCCTCTCTGGCCGA	ulm	1	Alveolar.Macrophage	9.4108e-19	8.85059
CCTCTAGGTACAACGG	ulm	1	Alveolar.Macrophage	2.50045e-05	4.21574
CCTCTCCAGCAACTTC	ulm	2	Alveolar.Macrophage_Fibroblast.1	3.67962e-05	4.43066
CCTGCATCAGTTGGTT	ulm	1	Alveolar.Macrophage	2.11834e-16	8.22217
CCTGCATGTACGCTAT	ulm	1	Alveolar.Macrophage	6.7939e-09	5.79843
CCTGTTGAGGGAGTGG	ulm	1	Alveolar.Macrophage	5.57343e-20	9.16194
CCTTCAGGTTACAGCT	ulm	1	Alveolar.Macrophage	8.90073e-13	7.15114
CCTTCAGTCTGTGCTC	ulm	1	Alveolar.Macrophage	8.08135e-06	4.46418
CCTTGTGCAGTGTACT	ulm	1	Alveolar.Macrophage	1.73945e-12	7.05837
CCTTTGGCATAGGTAA	ulm	1	Alveolar.Macrophage	8.47223e-19	8.86235
CCTTTGGGTATTAAGG	ulm	1	Alveolar.Macrophage	2.78271e-08	5.55678
CGAAGGACAGAATTCC	ulm	1	Alveolar.Macrophage	1.65079e-21	9.53583
CGAATTGGTCACGTGC	ulm	1	Alveolar.Macrophage	1.53364e-16	8.26094
CGAGAAGTCCCATAGA	ulm	2	Alveolar.Macrophage_Macrophage	0.00104937	4.4179
CGAGTTAAGGCAGGTT	ulm	1	Alveolar.Macrophage	2.25995e-08	5.59306
CGATGGCGTGGCAACA	ulm	1	Alveolar.Macrophage	2.71785e-31	11.6553
CGATGGCTCTCCCAAC	ulm	1	Alveolar.Macrophage	1.69997e-06	4.78759
CGCAGGTAGGACAGTC	ulm	1	Alveolar.Macrophage	1.22374e-09	6.07996
CGCAGGTGTCTCGACG	ulm	1	Alveolar.Macrophage	0.00114094	3.25371
CGCATAAGTTTCACAG	ulm	1	Alveolar.Macrophage	1.7752e-17	8.51539
CGCCATTAGCTAAACA	ulm	1	Alveolar.Macrophage	6.5601e-24	10.096
CGCCATTCACGGTGAA	ulm	1	Alveolar.Macrophage	7.19806e-18	8.61975
CGCCATTGTACCTAAC	ulm	1	Alveolar.Macrophage	1.76718e-07	5.22413
CGGAACCCACCATATG	ulm	1	Alveolar.Macrophage	5.22918e-14	7.53145
CGGAACCGTCTTGCTC	ulm	1	Alveolar.Macrophage	1.50924e-11	6.75091
CGGAACCGTTTCGGCG	ulm	1	Alveolar.Macrophage	4.48747e-14	7.55145
CGGAATTAGGTGCTAG	ulm	1	Alveolar.Macrophage	3.23657e-06	4.65652
CGGACACCACTCACTC	ulm	1	Alveolar.Macrophage	6.95926e-17	8.35505
CGGACACGTTGTGCAT	ulm	1	Alveolar.Macrophage	1.14269e-17	8.56647
CGGCAGTCATGGCTGC	ulm	1	Alveolar.Macrophage	9.06011e-16	8.04552
CGGGACTAGGCCATAG	ulm	1	Alveolar.Macrophage	2.86161e-20	9.23388
CGGGTGTCATGTTCAG	ulm	1	Alveolar.Macrophage	6.76605e-11	6.52928
CGGTCAGTCGATTCCC	ulm	1	Alveolar.Macrophage	5.33268e-11	6.56493
CGTAGTACACTACAGT	ulm	1	Alveolar.Macrophage	8.46757e-08	5.35885
CGTCAAAAGTAGATCA	ulm	1	Alveolar.Macrophage	1.19448e-09	6.08385
CGTCAAACACTCCCTA	ulm	1	Alveolar.Macrophage	3.31873e-05	4.15135
CGTCCATAGATACCAA	ulm	1	Alveolar.Macrophage	2.18676e-18	8.75564
CGTGAATCAACATACC	ulm	1	Alveolar.Macrophage	2.28232e-07	5.17652
CGTGATACAGTATTCG	ulm	1	Alveolar.Macrophage	3.12618e-11	6.64422
CGTGTCTAGCAACAGC	ulm	1	Alveolar.Macrophage	1.68434e-16	8.24971
CGTTCTGCATTCATCT	ulm	2	Alveolar.Macrophage_Macrophage	0.00910312	2.69788
CTAACTTGTCATAAAG	ulm	1	Alveolar.Macrophage	8.54616e-10	6.13738
CTAAGTGTCGCCAACG	ulm	1	Alveolar.Macrophage	2.01168e-06	4.75364
CTACAGAGTAGCACAG	ulm	1	Alveolar.Macrophage	1.09881e-18	8.83322
CTACCCAGTGAGTAGC	ulm	2	Alveolar.Macrophage_Endothelial	0.00239834	4.62564
CTAGACAAGGTTGGAC	ulm	1	Alveolar.Macrophage	6.90916e-09	5.7956
CTAGACATCTAGACCA	ulm	1	Alveolar.Macrophage	3.80884e-15	7.86719
CTAGGTACAACACGAG	ulm	1	Alveolar.Macrophage	2.42936e-11	6.68135
CTATCCGTCAGGACGA	ulm	2	Alveolar.Macrophage_Macrophage	0.000637514	4.51917
CTATCTAGTCTAGGCC	ulm	1	Alveolar.Macrophage	4.241e-14	7.55883
CTCAATTAGGACGGAG	ulm	1	Alveolar.Macrophage	2.4642e-11	6.67926
CTCAATTCAGCAAGAC	ulm	1	Alveolar.Macrophage	3.32018e-14	7.5907
CTCAATTGTGTCATTG	ulm	1	Alveolar.Macrophage	1.03069e-19	9.09509
CTCAGAAGTAGCTGTT	ulm	1	Alveolar.Macrophage	4.53184e-18	8.67277
CTCAGGGCAGAGTGAC	ulm	1	Alveolar.Macrophage	1.32689e-15	7.99851
CTCAGGGGTATACGGG	ulm	1	Alveolar.Macrophage	2.33048e-05	4.23161
CTCATGCGTACGATGG	ulm	1	Alveolar.Macrophage	4.31653e-06	4.59679
CTCCAACCAAGGCAAC	ulm	1	Alveolar.Macrophage	2.76052e-05	4.19334
CTCCATGCACGGGTAA	ulm	1	Alveolar.Macrophage	0.000912167	3.3168
CTCCATGTCAGCTAGT	ulm	1	Alveolar.Macrophage	4.02833e-06	4.61119
CTCCATGTCGTAGGAG	ulm	1	Alveolar.Macrophage	4.08306e-10	6.25393
CTCCCAAGTAGGTCAG	ulm	1	Alveolar.Macrophage	3.98644e-07	5.07128
CTCCCAATCACCTCAC	ulm	1	Alveolar.Macrophage	2.28401e-07	5.17638
CTCCCTCGTCGTTTCC	ulm	2	Alveolar.Macrophage_Pneumocyte.Type.II	0.000165123	6.1353
CTCCGATCAAGAGCTG	ulm	1	Alveolar.Macrophage	1.4592e-15	7.98676
CTCCGATTCATGGATC	ulm	1	Alveolar.Macrophage	4.5401e-16	8.12997
CTCCTCCCAATGTGGG	ulm	1	Alveolar.Macrophage	2.0221e-21	9.51466
CTCGAGGCATCTCAAG	ulm	1	Alveolar.Macrophage	2.40266e-16	8.20701
CTCTCAGCAAAGGGTC	ulm	2	Alveolar.Macrophage_Pneumocyte.Type.II	0.000123319	7.46095
CTCTCAGGTTCGTACA	ulm	1	Alveolar.Macrophage	3.15785e-22	9.70672
CTCTCAGGTTGCATAC	ulm	1	Alveolar.Macrophage	3.60921e-17	8.43248
CTCTCAGGTTGCCATA	ulm	1	Alveolar.Macrophage	2.99464e-11	6.65056
CTCTCGAGTGTCCACG	ulm	1	Alveolar.Macrophage	5.80437e-18	8.64445
CTGAGCGTCACCGGGT	ulm	1	Alveolar.Macrophage	2.07181e-18	8.76175
CTGAGGCCACCCTGAG	ulm	1	Alveolar.Macrophage	3.02855e-12	6.9807
CTGATCCTCGCCGAAC	ulm	1	Alveolar.Macrophage	3.06749e-20	9.22641
CTGATCCTCTCCATAT	ulm	1	Alveolar.Macrophage	2.3724e-17	8.4816
CTGCAGGCATCGATAC	ulm	1	Alveolar.Macrophage	1.10752e-18	8.83233
CTGCCATTCACACGAT	ulm	1	Alveolar.Macrophage	3.99599e-15	7.86117
CTGCCATTCCATACAG	ulm	1	Alveolar.Macrophage	5.82507e-16	8.0996
CTGCGAGCAGAGCGTA	ulm	1	Alveolar.Macrophage	0.00208155	3.07874
CTGCTCATCAGCTCTC	ulm	1	Alveolar.Macrophage	0.000140178	3.80859
CTGGACGTCGGTTGTA	ulm	2	Alveolar.Macrophage_Macrophage	0.00925686	3.84626
CTGGTCTCAGCGAGTA	ulm	1	Alveolar.Macrophage	1.16579e-08	5.70703
CTGGTCTGTATCGCTA	ulm	1	Alveolar.Macrophage	3.23307e-21	9.46552
CTGTACCAGCCAAGCA	ulm	1	Alveolar.Macrophage	5.4307e-15	7.82254
CTGTAGAAGTCGCCAC	ulm	1	Alveolar.Macrophage	2.40383e-15	7.92477
CTGTCGTAGTTGGAGC	ulm	1	Alveolar.Macrophage	2.95488e-18	8.7215
CTGTCGTTCGCCTCTA	ulm	1	Alveolar.Macrophage	0.000773722	3.36254
CTGTGAAGTATGATCC	ulm	1	Alveolar.Macrophage	2.27125e-07	5.17743
CTGTGAATCGTGTCAA	ulm	1	Alveolar.Macrophage	5.38943e-12	6.89908
CTGTGGGTCCTATGGA	ulm	1	Alveolar.Macrophage	2.55244e-13	7.32107
CTTACCGCATCATTGG	ulm	1	Alveolar.Macrophage	1.47677e-15	7.98528
CTTCAATGTCGAGTGA	ulm	1	Alveolar.Macrophage	1.13637e-05	4.39056
CTTCCGACAGGTGGAT	ulm	1	Alveolar.Macrophage	1.68241e-06	4.78967
CTTCCGAGTAGAGATT	ulm	1	Alveolar.Macrophage	5.13975e-13	7.22632
CTTCCTTCAGTGGTGA	ulm	1	Alveolar.Macrophage	8.72665e-24	10.0678
CTTCCTTGTTACGATC	ulm	1	Alveolar.Macrophage	5.58566e-17	8.38105
CTTCGGTAGAAGCGGG	ulm	1	Alveolar.Macrophage	1.1195e-17	8.56884
CTTCGGTTCAGACTGT	ulm	1	Alveolar.Macrophage	6.01412e-16	8.0957
CTTCTAAGTTCGGCGT	ulm	1	Alveolar.Macrophage	6.26507e-08	5.4131
CTTGAGAGTGTGGACA	ulm	1	Alveolar.Macrophage	0.00201781	3.088
CTTGATTTCTGTTGGA	ulm	1	Alveolar.Macrophage	4.23894e-05	4.09496
CTTTCAATCAGGAAGC	ulm	1	Alveolar.Macrophage	5.8774e-12	6.88672
CTTTCGGAGGTCTGGA	ulm	1	Alveolar.Macrophage	1.68523e-13	7.37672
CTTTCGGTCAGGTAAA	ulm	1	Alveolar.Macrophage	0.00680337	2.7066
GAAACCTAGAGAGCGG	ulm	1	Alveolar.Macrophage	3.4999e-20	9.21221
GAAACCTTCGACGAGA	ulm	2	Alveolar.Macrophage_Fibroblast.1	0.00931351	3.19995
GAAATGAGTAACACCT	ulm	1	Alveolar.Macrophage	8.06933e-16	8.05973
GAACACTAGGAATCGC	ulm	1	Alveolar.Macrophage	8.6057e-13	7.15577
GAACACTGTTCGGTCG	ulm	1	Alveolar.Macrophage	4.31492e-17	8.41148
GAACACTTCAAGCCCG	ulm	1	Alveolar.Macrophage	2.11868e-12	7.03084
GAAGAATTCACGTCCT	ulm	1	Alveolar.Macrophage	1.51837e-10	6.40686
GAAGAATTCTGCGTCT	ulm	2	Alveolar.Macrophage_Macrophage	0.000380017	3.694
GAAGCCCCATACTGTG	ulm	1	Alveolar.Macrophage	5.67452e-14	7.52075
GAAGGGTAGACAAGCC	ulm	1	Alveolar.Macrophage	2.17678e-19	9.01316
GAAGGGTCACCGTCGA	ulm	1	Alveolar.Macrophage	1.47867e-13	7.39416
GAAGGGTGTGTGAATA	ulm	1	Alveolar.Macrophage	5.2424e-22	9.65466
GAATAGACATTCGGGC	ulm	1	Alveolar.Macrophage	1.41471e-19	9.06047
GAATAGATCCACAAGT	ulm	1	Alveolar.Macrophage	2.42915e-17	8.47884
GAATCACGTGACAACG	ulm	1	Alveolar.Macrophage	3.84033e-17	8.42519
GAATCGTCAATCCAGT	ulm	1	Alveolar.Macrophage	1.0623e-07	5.31766
GACAGCCTCTATGCCC	ulm	1	Alveolar.Macrophage	1.29419e-22	9.79768
GACCCAGCAAGACGAC	ulm	1	Alveolar.Macrophage	3.50687e-13	7.27822
GACCCAGTCGACCTAA	ulm	1	Alveolar.Macrophage	5.15891e-16	8.11441
GACCCTTGTTGCTCCT	ulm	1	Alveolar.Macrophage	8.69563e-17	8.32862
GACCCTTTCCTGTTAT	ulm	1	Alveolar.Macrophage	1.2725e-12	7.10179
GACGTTACACATATCG	ulm	1	Alveolar.Macrophage	1.27885e-20	9.3201
GACTGATGTCGTATTG	ulm	1	Alveolar.Macrophage	1.51551e-09	6.04552
GACTTCCAGAAATTCG	ulm	1	Alveolar.Macrophage	5.41644e-12	6.89837
GAGAAATCACATCCCT	ulm	1	Alveolar.Macrophage	5.72713e-13	7.21156
GAGACCCAGATAGCAT	ulm	1	Alveolar.Macrophage	7.24811e-17	8.35023
GAGAGGTCAGCACAGA	ulm	2	Alveolar.Macrophage_Macrophage	0.0157851	3.00127
GAGGCAAAGAGCATTA	ulm	1	Alveolar.Macrophage	4.22214e-18	8.68085
GAGTGAGGTCGCGTTG	ulm	1	Alveolar.Macrophage	2.3624e-16	8.20905
GAGTGAGTCAGCCTCT	ulm	1	Alveolar.Macrophage	2.12457e-18	8.75891
GAGTTTGAGTAGATCA	ulm	1	Alveolar.Macrophage	7.3633e-26	10.5296
GAGTTTGAGTTGCTGT	ulm	1	Alveolar.Macrophage	6.39225e-13	7.19655
GAGTTTGGTTCCGCTT	ulm	1	Alveolar.Macrophage	7.5514e-12	6.85088
GATCATGAGGATTTCC	ulm	1	Alveolar.Macrophage	2.18534e-18	8.75571
GATGACTGTCCTCATC	ulm	1	Alveolar.Macrophage	4.1607e-17	8.41577
GATGACTGTGAGATCG	ulm	2	Alveolar.Macrophage_B.cell	0.00159906	4.39301
GATGATCCATTGTCGA	ulm	2	Alveolar.Macrophage_B.cell	0.0106817	3.16813
GATGCTAAGCGCCATC	ulm	1	Alveolar.Macrophage	1.25875e-05	4.36824
GATGCTAAGGTCTACT	ulm	1	Alveolar.Macrophage	3.79756e-18	8.69294
GATGCTACAATTAGGA	ulm	1	Alveolar.Macrophage	7.81587e-07	4.94147
GATGGAGAGGACTGGT	ulm	1	Alveolar.Macrophage	4.19327e-12	6.93473
GATGTTGCAATCTGCA	ulm	1	Alveolar.Macrophage	0.00587602	2.75491
GATGTTGTCAACCTTT	ulm	1	Alveolar.Macrophage	5.6891e-14	7.52041
GATTCGAAGAAACTCA	ulm	1	Alveolar.Macrophage	1.7368e-16	8.24603
GATTCGAGTAGGAGGG	ulm	1	Alveolar.Macrophage	3.67722e-11	6.62021
GATTCTTAGCACTCAT	ulm	1	Alveolar.Macrophage	0.0203916	2.31925
GATTGGTTCACCATAG	ulm	1	Alveolar.Macrophage	5.94949e-05	4.01566
GATTTCTAGGAGTCTG	ulm	1	Alveolar.Macrophage	3.32222e-07	5.1059
GCAACCGAGTTCACTG	ulm	2	Alveolar.Macrophage_Pneumocyte.Type.II	4.19433e-07	5.79766
GCAACCGCACAACCGC	ulm	1	Alveolar.Macrophage	6.23465e-22	9.63679
GCACGTGCATTATGCG	ulm	1	Alveolar.Macrophage	8.49795e-12	6.83393
GCACGTGGTGGATTTC	ulm	1	Alveolar.Macrophage	0.0190519	2.3447
GCAGCCAGTAGGAAAG	ulm	1	Alveolar.Macrophage	1.01957e-15	8.031
GCAGCCATCTTCGACC	ulm	1	Alveolar.Macrophage	2.48039e-10	6.33142
GCAGGCTCATCTTCGC	ulm	2	Alveolar.Macrophage_T.cell	0.000557704	3.77355
GCAGGCTTCATGCGGC	ulm	1	Alveolar.Macrophage	2.27562e-11	6.69094
GCAGTTAAGCCGCTTG	ulm	1	Alveolar.Macrophage	0.00129829	3.21681
GCAGTTAAGCCTCACG	ulm	1	Alveolar.Macrophage	2.99054e-19	8.97813
GCAGTTATCGAAATCC	ulm	1	Alveolar.Macrophage	1.48749e-13	7.39337
GCATCGGTCGCAGATT	ulm	2	Alveolar.Macrophage_Macrophage	8.02951e-05	4.03836
GCATTAGGTCTGTGCG	ulm	1	Alveolar.Macrophage	3.78705e-11	6.61585
GCATTAGGTTGTTGTG	ulm	1	Alveolar.Macrophage	4.57433e-09	5.86453
GCATTAGTCTTCCAGC	ulm	2	Alveolar.Macrophage_Macrophage	0.011523	4.15944
GCCAACGAGACGACGT	ulm	1	Alveolar.Macrophage	6.33497e-22	9.63514
GCCAGCAAGCCAAGCA	ulm	1	Alveolar.Macrophage	1.64173e-24	10.2317
GCCAGCAAGGATAATC	ulm	2	Alveolar.Macrophage_Ciliated.cell	0.00621126	3.17275
GCCAGCAAGTTGGAAT	ulm	1	Alveolar.Macrophage	2.60487e-19	8.99338
GCCAGGTAGTATGTAG	ulm	1	Alveolar.Macrophage	6.04884e-08	5.41939
GCCAGGTCAAGAGTTA	ulm	1	Alveolar.Macrophage	5.17068e-23	9.89039
GCCAGTGCAATACCCA	ulm	1	Alveolar.Macrophage	7.74966e-15	7.77753
GCCATTCAGGGATCAC	ulm	1	Alveolar.Macrophage	7.87724e-08	5.37191
GCCCAGACAACTCATG	ulm	1	Alveolar.Macrophage	7.49479e-23	9.85298
GCCCAGAGTAGCGATG	ulm	1	Alveolar.Macrophage	1.12338e-12	7.11904
GCCCAGAGTGCACGCT	ulm	1	Alveolar.Macrophage	7.16403e-19	8.8811
GCCGTGATCAAGTCTG	ulm	1	Alveolar.Macrophage	0.000845491	3.33796
GCCTGTTTCGCCCAGA	ulm	1	Alveolar.Macrophage	1.71178e-14	7.67631
GCGATCGGTAATGCTC	ulm	1	Alveolar.Macrophage	7.52896e-05	3.95974
GCGGAAACATTATGCG	ulm	1	Alveolar.Macrophage	5.32172e-09	5.83933
GCGTGCAAGTCCGCGT	ulm	1	Alveolar.Macrophage	4.98963e-17	8.39437
GCGTGCAGTTACGTAC	ulm	1	Alveolar.Macrophage	5.2432e-10	6.2147
GCTACAAAGCGAAACC	ulm	2	Alveolar.Macrophage_T.cell	0.0193796	4.10919
GCTACAAGTCTCTCCA	ulm	2	Alveolar.Macrophage_Pneumocyte.Type.II	1.22449e-07	7.78401
GCTCAAAGTGTCCACG	ulm	1	Alveolar.Macrophage	5.54651e-18	8.64965
GCTCAAATCTACTGAG	ulm	1	Alveolar.Macrophage	0.000352575	3.57386
GCTGAATTCTCGGCTT	ulm	1	Alveolar.Macrophage	2.17811e-25	10.4265
GCTGCAGCACTAGAGG	ulm	2	Alveolar.Macrophage_NK.cell	0.000105865	4.59921
GCTGCAGGTCATAACC	ulm	1	Alveolar.Macrophage	1.74115e-17	8.51764
GCTGGGTGTGACACAG	ulm	1	Alveolar.Macrophage	6.13089e-10	6.19005
GCTTCACAGCTATCCA	ulm	1	Alveolar.Macrophage	2.46757e-06	4.71215
GCTTGGGGTCATCCGG	ulm	1	Alveolar.Macrophage	6.58105e-13	7.19257
GCTTTCGAGATACATG	ulm	1	Alveolar.Macrophage	4.69984e-18	8.66861
GCTTTCGCATCAGCAT	ulm	1	Alveolar.Macrophage	0.000254974	3.65786
GGAACCCTCGCGGTAC	ulm	2	Alveolar.Macrophage_Endothelial	1.05651e-05	4.74314
GGAAGTGTCAGGACAG	ulm	1	Alveolar.Macrophage	1.91091e-07	5.20962
GGAATCTGTGAGATAT	ulm	1	Alveolar.Macrophage	6.54628e-21	9.39119
GGAATGGAGGTGCGAT	ulm	1	Alveolar.Macrophage	1.21858e-10	6.44039
GGAATGGCACAACCGC	ulm	1	Alveolar.Macrophage	3.99282e-05	4.10881
GGACGTCAGCATCAAA	ulm	1	Alveolar.Macrophage	8.37586e-09	5.76316
GGAGCAACAGCACACC	ulm	1	Alveolar.Macrophage	5.94491e-10	6.19491
GGAGGTAGTAGTGTGG	ulm	1	Alveolar.Macrophage	9.35784e-14	7.45489
GGCACGTAGCCGATCC	ulm	1	Alveolar.Macrophage	0.000451675	3.50847
GGCACGTGTGTCTAAC	ulm	1	Alveolar.Macrophage	1.75123e-34	12.2696
GGCACGTTCGCGTTTC	ulm	1	Alveolar.Macrophage	0.0103417	2.56443
GGCTTGGAGGCGATAC	ulm	1	Alveolar.Macrophage	1.58696e-17	8.52841
GGCTTGGAGTAAACGT	ulm	2	Alveolar.Macrophage_NK.cell	5.16789e-06	4.90158
GGCTTGGGTCCTCATC	ulm	1	Alveolar.Macrophage	4.26327e-09	5.87623
GGCTTTCAGGGATCAC	ulm	1	Alveolar.Macrophage	1.63207e-14	7.68244
GGGACAACACTACCGG	ulm	1	Alveolar.Macrophage	2.32923e-18	8.74849
GGGACAATCCCGAAAT	ulm	1	Alveolar.Macrophage	7.16173e-21	9.38168
GGGACCTCAACAGTGG	ulm	1	Alveolar.Macrophage	1.78757e-08	5.63368
GGGACCTTCGAGAACG	ulm	1	Alveolar.Macrophage	4.70136e-13	7.23845
GGGACTCGTGAGACGT	ulm	1	Alveolar.Macrophage	4.17099e-11	6.60152
GGGAGTATCCGTACGG	ulm	1	Alveolar.Macrophage	5.19554e-10	6.21614
GGGATCCGTCGGCCTA	ulm	1	Alveolar.Macrophage	6.33257e-19	8.89487
GGGCGTTAGTTGCGAG	ulm	1	Alveolar.Macrophage	1.41581e-07	5.26506
GGGCGTTGTTCGAACT	ulm	1	Alveolar.Macrophage	2.94247e-10	6.30497
GGGCTACGTGAGTTGG	ulm	1	Alveolar.Macrophage	2.40659e-09	5.97039
GGGCTACTCTACACTT	ulm	1	Alveolar.Macrophage	3.81811e-19	8.9511
GGGTATTCACCTGAAT	ulm	1	Alveolar.Macrophage	2.50625e-25	10.4131
GGGTATTTCAAACCCA	ulm	1	Alveolar.Macrophage	9.49148e-17	8.31821
GGGTCACCATGAGATA	ulm	2	Alveolar.Macrophage_Endothelial	2.95098e-07	5.17834
GGGTGTCCACGACTAT	ulm	1	Alveolar.Macrophage	1.3314e-10	6.42691
GGGTGTCGTGCTCCGA	ulm	1	Alveolar.Macrophage	1.26302e-20	9.32142
GGGTGTCTCAGATTGC	ulm	1	Alveolar.Macrophage	1.3046e-12	7.09834
GGGTTATAGCATCTTG	ulm	2	Alveolar.Macrophage_NK.cell	0.00050322	4.75964
GGTAACTTCCCGTGAG	ulm	1	Alveolar.Macrophage	8.1802e-20	9.12027
GGTCTGGAGAAGCTCG	ulm	2	Alveolar.Macrophage_B.cell	2.18432e-08	5.804
GGTGAAGGTGTTGCCG	ulm	2	Alveolar.Macrophage_Macrophage	0.00951948	4.16195
GGTGGCTGTTATCTTC	ulm	1	Alveolar.Macrophage	4.77733e-14	7.54328
GGTGTCGTCCATTCAT	ulm	1	Alveolar.Macrophage	4.37589e-06	4.59394
GGTGTTAGTTCACCGG	ulm	1	Alveolar.Macrophage	9.81814e-15	7.74745
GGTTAACCAAACCACT	ulm	1	Alveolar.Macrophage	9.53081e-14	7.45247
GGTTAACTCTCATGCC	ulm	1	Alveolar.Macrophage	0.00108241	3.26866
GGTTGTATCTAGTCAG	ulm	1	Alveolar.Macrophage	7.75715e-09	5.77611
GTAAGTCGTACCATAC	ulm	1	Alveolar.Macrophage	3.79372e-11	6.61559
GTAAGTCGTACTGCGC	ulm	1	Alveolar.Macrophage	2.32383e-14	7.63692
GTAATCGAGCGCTGCT	ulm	1	Alveolar.Macrophage	1.21023e-16	8.28926
GTAATGCAGCATCTTG	ulm	2	Alveolar.Macrophage_Endothelial	5.70976e-05	4.64427
GTAATGCTCAAGAAAC	ulm	1	Alveolar.Macrophage	1.03143e-16	8.30832
GTAGGAGGTCGGCCTA	ulm	1	Alveolar.Macrophage	3.75087e-16	8.15316
GTAGGAGTCCGTCAAA	ulm	1	Alveolar.Macrophage	1.2947e-12	7.0994
GTATTGGAGACTTCCA	ulm	1	Alveolar.Macrophage	4.23948e-06	4.60055
GTATTGGAGTCAATCC	ulm	1	Alveolar.Macrophage	1.07168e-13	7.43694
GTATTGGTCGAGCACC	ulm	1	Alveolar.Macrophage	5.1207e-13	7.22682
GTCAAACTCCAGTGTA	ulm	1	Alveolar.Macrophage	7.34459e-08	5.38453
GTCAAGTAGACCATTC	ulm	1	Alveolar.Macrophage	2.19767e-16	8.21775
GTCAAGTCAACGTTAC	ulm	1	Alveolar.Macrophage	3.00232e-15	7.89701
GTCAAGTGTTTCGTTT	ulm	2	Alveolar.Macrophage_Macrophage	0.0213121	2.47025
GTCAGCGGTAGTATAG	ulm	2	Alveolar.Macrophage_T.cell	0.0101605	3.13951
GTCAGCGTCGCCGATG	ulm	1	Alveolar.Macrophage	7.21533e-16	8.07344
GTCATCCAGACTTCGT	ulm	1	Alveolar.Macrophage	7.87398e-08	5.37198
GTCATCCAGGATGCGT	ulm	1	Alveolar.Macrophage	4.23123e-07	5.05992
GTCATCCAGTAGGCCA	ulm	1	Alveolar.Macrophage	3.82271e-13	7.26654
GTCATCCTCTAGTTCT	ulm	1	Alveolar.Macrophage	5.29267e-19	8.91484
GTCATGAGTCGCCACA	ulm	1	Alveolar.Macrophage	9.62525e-07	4.90067
GTCATGATCTCGTTTA	ulm	2	Alveolar.Macrophage_Macrophage	0.0151153	4.00272
GTCATTTTCCAATGCA	ulm	1	Alveolar.Macrophage	0.000926874	3.31232
GTCCACTAGGTGCTTT	ulm	1	Alveolar.Macrophage	1.11148e-15	8.02037
GTCCACTCATACAGCT	ulm	1	Alveolar.Macrophage	2.13307e-14	7.64798
GTCCTCATCGTAGGGA	ulm	1	Alveolar.Macrophage	1.68395e-20	9.29073
GTCGCGAGTCAACGCC	ulm	1	Alveolar.Macrophage	2.9341e-16	8.18289
GTCGTAACAGTAGAAT	ulm	1	Alveolar.Macrophage	2.37411e-08	5.58449
GTCGTTCAGCGACTAG	ulm	1	Alveolar.Macrophage	6.33339e-18	8.63444
GTCGTTCGTAGGGTAC	ulm	1	Alveolar.Macrophage	5.58533e-08	5.43365
GTCGTTCGTATCGCGC	ulm	1	Alveolar.Macrophage	4.74356e-05	4.0688
GTCTAGAGTGGACTGA	ulm	1	Alveolar.Macrophage	2.08981e-17	8.49639
GTCTCACGTTCCTACC	ulm	1	Alveolar.Macrophage	4.04463e-17	8.41909
GTCTCACTCACGAACT	ulm	1	Alveolar.Macrophage	0.0015479	3.16598
GTCTGTCAGCGTGTCC	ulm	1	Alveolar.Macrophage	1.53038e-18	8.79595
GTCTTTATCGGCATCG	ulm	1	Alveolar.Macrophage	8.47768e-09	5.76112
GTGACGCGTGCGTGCT	ulm	2	Alveolar.Macrophage_B.cell	1.8997e-07	5.2752
GTGAGGACATCCAACA	ulm	1	Alveolar.Macrophage	4.31889e-09	5.87408
GTGAGGAGTTACAGCT	ulm	1	Alveolar.Macrophage	2.07299e-12	7.03388
GTGAGTTAGGTAAGAG	ulm	2	Alveolar.Macrophage_Macrophage	0.00341333	3.12879
GTGATGTAGCGGGTAT	ulm	1	Alveolar.Macrophage	3.92955e-10	6.25992
GTGCACGCAATCGCGC	ulm	1	Alveolar.Macrophage	3.49411e-11	6.62777
GTGCACGCACTACCCT	ulm	1	Alveolar.Macrophage	2.76659e-14	7.61436
GTGCAGCAGAAATGGG	ulm	2	Alveolar.Macrophage_B.cell	0.00382709	3.91701
GTGCAGCAGGGCCTCT	ulm	2	Alveolar.Macrophage_B.cell	0.0140014	3.43132
GTGCAGCTCCCAGGAC	ulm	1	Alveolar.Macrophage	1.26231e-13	7.41522
GTGCTGGTCATCGTAG	ulm	1	Alveolar.Macrophage	3.03917e-15	7.89548
GTGCTTCCATAGCACT	ulm	1	Alveolar.Macrophage	1.43624e-16	8.2688
GTGGGAATCGTCTACC	ulm	1	Alveolar.Macrophage	0.00047407	3.49557
GTGGTTAAGGAACGAA	ulm	1	Alveolar.Macrophage	1.06343e-15	8.02581
GTGGTTACACGACAAG	ulm	1	Alveolar.Macrophage	2.18882e-07	5.18433
GTGTAACCAGCGTTTA	ulm	1	Alveolar.Macrophage	5.16238e-18	8.65787
GTGTAACCATCCAACA	ulm	1	Alveolar.Macrophage	2.83348e-05	4.18742
GTGTCCTGTGCTGATT	ulm	1	Alveolar.Macrophage	3.02585e-09	5.93285
GTGTGATCAATACGCT	ulm	1	Alveolar.Macrophage	1.17083e-08	5.70629
GTGTGGCGTGATTGGG	ulm	2	Alveolar.Macrophage_Endothelial	0.0133043	4.74637
GTGTTCCCAGGACTAG	ulm	1	Alveolar.Macrophage	9.97787e-23	9.82405
GTTACAGTCTTACGTT	ulm	1	Alveolar.Macrophage	4.46582e-14	7.55208
GTTCCGTAGAAGCTCG	ulm	1	Alveolar.Macrophage	1.62009e-16	8.25437
GTTCCGTTCGGTGAAG	ulm	1	Alveolar.Macrophage	2.47568e-14	7.62874
GTTCGCTTCTTCGATT	ulm	1	Alveolar.Macrophage	0.000405569	3.53703
GTTCTATCACACCTTC	ulm	1	Alveolar.Macrophage	1.26535e-17	8.55467
GTTGAACAGAGGATCC	ulm	1	Alveolar.Macrophage	1.36009e-13	7.40529
GTTGAACCAAGCACCC	ulm	1	Alveolar.Macrophage	1.39941e-27	10.8985
GTTGCGGGTGTGGACA	ulm	1	Alveolar.Macrophage	9.92374e-15	7.74608
GTTGCGGTCTACTCAT	ulm	1	Alveolar.Macrophage	5.36218e-13	7.22054
GTTGTAGAGGGTTAAT	ulm	1	Alveolar.Macrophage	9.01784e-06	4.44062
GTTGTCCCAAAGTGTA	ulm	1	Alveolar.Macrophage	4.56001e-07	5.04561
GTTGTCCGTTACTCAG	ulm	1	Alveolar.Macrophage	8.76659e-09	5.75545
GTTGTCCTCCTTCTGG	ulm	1	Alveolar.Macrophage	3.02851e-10	6.30049
GTTGTGAGTTCACCGG	ulm	1	Alveolar.Macrophage	2.23368e-13	7.339
GTTTGGAGTTGAGGAC	ulm	2	Alveolar.Macrophage_Pneumocyte.Type.II	0.000840423	6.31117
GTTTGGATCCAGCACG	ulm	2	Alveolar.Macrophage_Macrophage	0.0282341	2.19998
TAACACGAGGACAAGA	ulm	1	Alveolar.Macrophage	2.54493e-09	5.96125
TAACCAGCACCAACAT	ulm	1	Alveolar.Macrophage	2.90898e-05	4.18144
TAACCAGTCGTTCTAT	ulm	1	Alveolar.Macrophage	9.97877e-05	3.89189
TAACGACCAGCTTCCT	ulm	1	Alveolar.Macrophage	2.05352e-25	10.4321
TAACTTCAGGCTGTAG	ulm	2	Alveolar.Macrophage_Macrophage	0.0100552	4.38769
TAAGCCACAACAACAA	ulm	1	Alveolar.Macrophage	4.22657e-16	8.13867
TAAGTCGTCAGGACGA	ulm	2	Alveolar.Macrophage_Macrophage	0.0245351	4.72622
TAATCTCAGACGACGT	ulm	1	Alveolar.Macrophage	1.67867e-09	6.02898
TAATCTCGTCTTGAGT	ulm	1	Alveolar.Macrophage	1.66713e-09	6.0301
TAATTCCAGAACCGCA	ulm	1	Alveolar.Macrophage	4.05015e-21	9.44184
TAATTCCGTAACATAG	ulm	1	Alveolar.Macrophage	1.02202e-15	8.0307
TAATTCCTCGGTATGT	ulm	2	Alveolar.Macrophage_Macrophage	0.00580122	2.78673
TACAACGAGACTGAGC	ulm	1	Alveolar.Macrophage	1.33272e-13	7.408
TACAACGGTTCAAGGG	ulm	1	Alveolar.Macrophage	5.78189e-13	7.21026
TACAACGTCAGTCACA	ulm	1	Alveolar.Macrophage	9.9665e-12	6.81099
TACACCCGTTGTCTAG	ulm	1	Alveolar.Macrophage	5.00791e-18	8.66135
TACAGGTCAGTCACGC	ulm	1	Alveolar.Macrophage	7.04892e-14	7.49226
TACATTCCAGAGCGTA	ulm	1	Alveolar.Macrophage	5.25332e-16	8.1122
TACCCGTGTGCAATGG	ulm	1	Alveolar.Macrophage	1.8587e-15	7.95677
TACCGAAGTCTTGGTA	ulm	1	Alveolar.Macrophage	4.14423e-11	6.60248
TACCGAATCGGATACT	ulm	1	Alveolar.Macrophage	6.86048e-18	8.62527
TACCTGCCAGCTGTTA	ulm	1	Alveolar.Macrophage	2.45809e-17	8.47745
TACGCTCAGAGGATGA	ulm	1	Alveolar.Macrophage	1.84779e-13	7.36441
TACGCTCCAAGGACAC	ulm	1	Alveolar.Macrophage	7.43566e-05	3.96272
TACGGGCCAGCAAGAC	ulm	2	Alveolar.Macrophage_Endothelial	0.0194248	5.48254
TACGTCCTCCCGATCT	ulm	2	Alveolar.Macrophage_Macrophage	0.0138307	4.15723
TACTGCCGTGTTCAGT	ulm	1	Alveolar.Macrophage	1.86672e-15	7.95623
TACTTCAAGTCACTAC	ulm	1	Alveolar.Macrophage	2.03397e-13	7.35156
TACTTGTGTAACGTTC	ulm	1	Alveolar.Macrophage	5.14001e-11	6.57042
TAGACCAGTCGCATCG	ulm	2	Alveolar.Macrophage_B.cell	0.00794959	4.36389
TAGATCGAGCAGGCAT	ulm	1	Alveolar.Macrophage	1.15335e-15	8.01581
TAGATCGAGCGTTAGG	ulm	1	Alveolar.Macrophage	3.56234e-22	9.69436
TAGATCGTCCAAAGGG	ulm	1	Alveolar.Macrophage	0.00104136	3.27959
TAGCACAAGGGAGGCA	ulm	2	Alveolar.Macrophage_Pneumocyte.Type.II	1.27372e-08	9.22115
TAGGAGGGTTCTCGTC	ulm	2	Alveolar.Macrophage_Macrophage	0.0137353	2.62157
TAGGGTTTCATGAGTC	ulm	1	Alveolar.Macrophage	1.10691e-08	5.71586
TAGGTACGTATGAAAC	ulm	1	Alveolar.Macrophage	4.41334e-09	5.87049
TAGTGCAAGGGTTAAT	ulm	2	Alveolar.Macrophage_Clara.cell	0.019583	2.81308
TAGTGCAAGTTAGAAC	ulm	1	Alveolar.Macrophage	2.34886e-09	5.97435
TATACCTCACGGTGCT	ulm	1	Alveolar.Macrophage	1.12483e-13	7.43053
TATACCTCATCTCGTC	ulm	1	Alveolar.Macrophage	6.28614e-18	8.6353
TATATCCCAATGTCAC	ulm	1	Alveolar.Macrophage	2.13811e-17	8.49373
TATCAGGAGCTGCGAA	ulm	1	Alveolar.Macrophage	2.54712e-15	7.91755
TATCCTAGTAAGTCAA	ulm	1	Alveolar.Macrophage	4.73232e-07	5.03851
TATCCTATCCAACTAG	ulm	2	Alveolar.Macrophage_Endothelial	0.0117575	3.87189
TATCGCCTCTGCTTAT	ulm	1	Alveolar.Macrophage	8.01103e-18	8.60744
TATCTGTAGAAACCCG	ulm	1	Alveolar.Macrophage	5.42477e-16	8.10829
TATTCCAAGCTGGCCT	ulm	1	Alveolar.Macrophage	5.22111e-20	9.16901
TATTCCACAGCATGCC	ulm	1	Alveolar.Macrophage	1.23107e-15	8.00777
TATTCCACAGGATTCT	ulm	1	Alveolar.Macrophage	6.18341e-08	5.41545
TATTGCTTCTCGACGG	ulm	2	Alveolar.Macrophage_Fibroblast.1	0.0133732	4.3336
TATTGGGCACTAGAGG	ulm	1	Alveolar.Macrophage	2.78099e-12	6.99269
TATTGGGGTAAGTCAA	ulm	1	Alveolar.Macrophage	3.39461e-16	8.16526
TATTGGGTCCCTGGTT	ulm	1	Alveolar.Macrophage	3.92932e-10	6.25993
TATTTCGAGTGATAAC	ulm	2	Alveolar.Macrophage_Macrophage	0.010978	4.42385
TCAAGACGTTCGAACT	ulm	1	Alveolar.Macrophage	2.00487e-12	7.03855
TCAAGCACATCTATCT	ulm	1	Alveolar.Macrophage	1.08117e-06	4.87776
TCAAGCAGTGCGGTAA	ulm	2	Alveolar.Macrophage_B.cell	0.00074811	4.46515
TCAAGTGCACCGCTAG	ulm	1	Alveolar.Macrophage	0.000131905	3.82361
TCAATCTGTGGTAACG	ulm	1	Alveolar.Macrophage	6.73696e-18	8.62735
TCACAAGGTCGACTTA	ulm	1	Alveolar.Macrophage	1.3677e-17	8.54566
TCACACCGTAGACGTG	ulm	1	Alveolar.Macrophage	1.28087e-08	5.69095
TCACACCTCCAACACA	ulm	1	Alveolar.Macrophage	1.00726e-06	4.89173
TCACGCTAGTATGATG	ulm	1	Alveolar.Macrophage	8.11143e-12	6.84062
TCACGGGAGATGGTCG	ulm	1	Alveolar.Macrophage	6.6938e-16	8.08262
TCACTCGCACCGTACG	ulm	1	Alveolar.Macrophage	5.44027e-10	6.20889
TCACTCGGTTAATGAG	ulm	1	Alveolar.Macrophage	1.25069e-07	5.28783
TCACTCGTCAGCAATC	ulm	2	Alveolar.Macrophage_Endothelial	0.00285745	4.53663
TCAGCCTAGGGTGAGG	ulm	1	Alveolar.Macrophage	0.00104914	3.27749
TCAGCCTAGTATTAGG	ulm	1	Alveolar.Macrophage	1.60672e-07	5.24174
TCAGCCTCACGACCTG	ulm	1	Alveolar.Macrophage	7.43103e-19	8.87701
TCAGGGCTCCCTTCCC	ulm	1	Alveolar.Macrophage	1.48968e-09	6.0483
TCAGGTAGTTCTCAGA	ulm	1	Alveolar.Macrophage	2.39207e-23	9.96764
TCAGTGATCTTGCAAG	ulm	1	Alveolar.Macrophage	4.26935e-15	7.85285
TCAGTTTAGTCGCCCA	ulm	1	Alveolar.Macrophage	4.38694e-12	6.92833
TCAGTTTGTACCGTGC	ulm	1	Alveolar.Macrophage	1.03952e-05	4.4099
TCAGTTTTCGCATTAG	ulm	1	Alveolar.Macrophage	7.13757e-14	7.49062
TCATACTAGATGATTG	ulm	1	Alveolar.Macrophage	0.0317623	2.14754
TCATATCGTTAAGTCC	ulm	1	Alveolar.Macrophage	1.19235e-13	7.42279
TCATCATAGCTATCTG	ulm	1	Alveolar.Macrophage	6.84544e-15	7.79326
TCATGCCTCGCTACGG	ulm	1	Alveolar.Macrophage	1.33481e-10	6.42652
TCATGCCTCGTAGCCG	ulm	1	Alveolar.Macrophage	2.73221e-19	8.98811
TCATGGAGTACAAGTA	ulm	1	Alveolar.Macrophage	1.42909e-08	5.6722
TCATGGATCCGGTAGC	ulm	1	Alveolar.Macrophage	2.00322e-14	7.65608
TCATGTTTCATCAGTG	ulm	2	Alveolar.Macrophage_B.cell	4.93435e-11	6.59271
TCATTACTCGTCAAAC	ulm	1	Alveolar.Macrophage	2.08783e-21	9.51132
TCATTCATCGCGGACT	ulm	1	Alveolar.Macrophage	9.81828e-10	6.11525
TCATTCATCTCCGATC	ulm	1	Alveolar.Macrophage	2.70534e-16	8.1927
TCATTGTGTTCCGGTG	ulm	1	Alveolar.Macrophage	6.4851e-17	8.3634
TCATTGTGTTGCGTAT	ulm	1	Alveolar.Macrophage	2.44628e-17	8.47802
TCATTTGAGACCATGG	ulm	1	Alveolar.Macrophage	0.00170185	3.13828
TCATTTGGTGCGAACA	ulm	1	Alveolar.Macrophage	4.44252e-13	7.24615
TCCACCAAGGCGAACT	ulm	1	Alveolar.Macrophage	2.17763e-08	5.59951
TCCACCATCTGCAGCG	ulm	1	Alveolar.Macrophage	8.3133e-13	7.16053
TCCACGTTCGTCCTCA	ulm	1	Alveolar.Macrophage	3.97995e-08	5.49386
TCCATCGGTTTGGCTA	ulm	2	Alveolar.Macrophage_NK.cell	2.52239e-05	4.67948
TCCATCGTCGCTGCGA	ulm	1	Alveolar.Macrophage	2.36795e-11	6.68511
TCCATGCAGGGAACAA	ulm	2	Alveolar.Macrophage_Macrophage	1.11268e-05	4.54193
TCCCACAAGGATTCAA	ulm	1	Alveolar.Macrophage	3.32473e-06	4.65097
TCCCACATCCGTTTCG	ulm	1	Alveolar.Macrophage	3.23282e-08	5.5305
TCCCAGTTCGAATCCA	ulm	2	Alveolar.Macrophage_Macrophage	0.000424345	3.82461
TCCGAAATCTGTACAG	ulm	1	Alveolar.Macrophage	2.58117e-12	7.00317
TCCGATCAGGTTCCGC	ulm	1	Alveolar.Macrophage	6.90501e-18	8.62452
TCCGATCTCATTTGTC	ulm	2	Alveolar.Macrophage_Endothelial	0.0128566	4.29803
TCCGATCTCTACACTT	ulm	1	Alveolar.Macrophage	1.53101e-15	7.98081
TCCGGGAAGAGTACCG	ulm	1	Alveolar.Macrophage	3.94938e-12	6.94322
TCCTAATCAAGCGCAA	ulm	1	Alveolar.Macrophage	6.7123e-17	8.35933
TCCTCCCAGGGTCAAC	ulm	1	Alveolar.Macrophage	5.6999e-11	6.55498
TCCTCGAAGGGTTGCA	ulm	1	Alveolar.Macrophage	9.37646e-12	6.81978
TCCTCGAGTACGATCT	ulm	2	Alveolar.Macrophage_Macrophage	0.000644226	4.70827
TCCTCGAGTATTGAGA	ulm	2	Alveolar.Macrophage_Fibroblast.1	0.00109401	3.87922
TCCTCTTCATAACCCA	ulm	1	Alveolar.Macrophage	6.06889e-11	6.54559
TCCTGCACAGGAGACT	ulm	1	Alveolar.Macrophage	2.6566e-08	5.56489
TCCTGCACATGCCGCA	ulm	2	Alveolar.Macrophage_Endothelial	0.00322392	4.47397
TCCTGCATCGCGTGAC	ulm	1	Alveolar.Macrophage	8.67092e-16	8.05091
TCCTTTCTCAGCAATC	ulm	1	Alveolar.Macrophage	4.2042e-09	5.87854
TCGAACACATGAATCC	ulm	1	Alveolar.Macrophage	1.51644e-11	6.75021
TCGAACAGTCTCTCTG	ulm	1	Alveolar.Macrophage	5.67013e-13	7.21293
TCGCAGGAGCAATAAC	ulm	1	Alveolar.Macrophage	6.09841e-16	8.094
TCGGGTGAGTGCTCAT	ulm	2	Alveolar.Macrophage_NK.cell	0.00108171	4.86217
TCGGTCTCACCTGCTT	ulm	1	Alveolar.Macrophage	2.55042e-23	9.96124
TCGGTCTGTATAGCTC	ulm	1	Alveolar.Macrophage	3.32356e-22	9.70148
TCGTAGAGTTGGCTAT	ulm	1	Alveolar.Macrophage	6.3304e-06	4.51624
TCGTGCTTCCGCATAA	ulm	1	Alveolar.Macrophage	2.24856e-07	5.17931
TCTAACTTCACCGGTG	ulm	1	Alveolar.Macrophage	1.71244e-09	6.02576
TCTATACAGTCGAATA	ulm	1	Alveolar.Macrophage	7.87554e-21	9.37161
TCTATCACAAACGAGC	ulm	1	Alveolar.Macrophage	8.87126e-17	8.32625
TCTCACGAGGTACTGG	ulm	1	Alveolar.Macrophage	1.12004e-08	5.71385
TCTCACGGTCTCTCTG	ulm	1	Alveolar.Macrophage	0.00216555	3.06693
TCTCAGCAGGGAGGTG	ulm	1	Alveolar.Macrophage	2.9761e-17	8.45509
TCTGGCTCAGGCTTGC	ulm	1	Alveolar.Macrophage	3.27591e-18	8.70977
TCTGGCTTCAGACCTA	ulm	1	Alveolar.Macrophage	1.04194e-16	8.30711
TCTGTCGGTCGCTTGG	ulm	1	Alveolar.Macrophage	9.91341e-14	7.44726
TCTTCCTCACTGAATC	ulm	1	Alveolar.Macrophage	1.7618e-09	6.02115
TCTTCCTGTAAGTAGT	ulm	1	Alveolar.Macrophage	4.73172e-22	9.6652
TCTTGCGGTTTACTTC	ulm	1	Alveolar.Macrophage	1.39104e-09	6.05935
TGAATCGTCAAAGAAC	ulm	1	Alveolar.Macrophage	1.69074e-25	10.4507
TGACAGTGTCCGGCAT	ulm	1	Alveolar.Macrophage	9.92541e-19	8.84462
TGACAGTGTGGCGTAA	ulm	1	Alveolar.Macrophage	4.91726e-06	4.56953
TGACCCTTCTGTGCTC	ulm	2	Alveolar.Macrophage_Macrophage	0.0123711	2.52947
TGACTCCTCCTGTACC	ulm	1	Alveolar.Macrophage	1.29262e-12	7.09962
TGAGCATGTGGCTAGA	ulm	1	Alveolar.Macrophage	2.77689e-13	7.30973
TGAGCATTCAAAGAAC	ulm	1	Alveolar.Macrophage	1.04714e-18	8.83862
TGAGCGCAGCGGGTTA	ulm	1	Alveolar.Macrophage	8.25772e-12	6.83805
TGAGGTTTCTGCCTCA	ulm	1	Alveolar.Macrophage	6.96469e-13	7.18481
TGATGGTTCATTGCTT	ulm	1	Alveolar.Macrophage	1.86307e-15	7.95647
TGATTCTGTGGTCTCG	ulm	1	Alveolar.Macrophage	7.07613e-12	6.8602
TGATTTCAGACCTTTG	ulm	1	Alveolar.Macrophage	7.33215e-17	8.34886
TGCACGGAGGAGAGTA	ulm	1	Alveolar.Macrophage	8.73902e-17	8.32803
TGCAGATAGCGGTAGT	ulm	1	Alveolar.Macrophage	5.13689e-17	8.39094
TGCAGATCACCTAAAC	ulm	1	Alveolar.Macrophage	2.28515e-17	8.48597
TGCAGATTCCCTCTAG	ulm	1	Alveolar.Macrophage	7.64194e-15	7.77931
TGCAGGCAGCAGGCAT	ulm	1	Alveolar.Macrophage	1.07463e-14	7.73593
TGCAGTACAGACCTGC	ulm	1	Alveolar.Macrophage	1.65003e-09	6.03177
TGCATGACATGTCGTA	ulm	1	Alveolar.Macrophage	4.97308e-18	8.66214
TGCATGATCGACATAC	ulm	1	Alveolar.Macrophage	5.44054e-14	7.52626
TGCCGAGAGGATGGCT	ulm	1	Alveolar.Macrophage	8.99337e-17	8.32462
TGCGATAAGCGACCCT	ulm	1	Alveolar.Macrophage	3.05935e-12	6.97927
TGCGATAGTCCGGTGT	ulm	1	Alveolar.Macrophage	1.60137e-22	9.77604
TGCGGGTTCCAACCGG	ulm	1	Alveolar.Macrophage	2.97794e-14	7.60482
TGCTTCGTCTGTCGCT	ulm	1	Alveolar.Macrophage	6.59928e-42	13.5946
TGGCGTGGTGGTCTAT	ulm	1	Alveolar.Macrophage	1.56235e-07	5.24691
TGGGCGTTCTAAGAAG	ulm	1	Alveolar.Macrophage	2.64034e-18	8.73428
TGGGTTAGTACGACTT	ulm	1	Alveolar.Macrophage	1.0949e-14	7.73355
TGGGTTATCATCTATC	ulm	1	Alveolar.Macrophage	7.82003e-14	7.47859
TGGTACACATTCAGGT	ulm	1	Alveolar.Macrophage	6.79743e-13	7.18814
TGGTACAGTGAGTTTC	ulm	1	Alveolar.Macrophage	0.00182441	3.11783
TGGTGATGTACGTTCA	ulm	1	Alveolar.Macrophage	7.55025e-16	8.06788
TGTAACGCATCGATAC	ulm	1	Alveolar.Macrophage	1.50598e-07	5.25369
TGTAACGGTCGAGCAA	ulm	1	Alveolar.Macrophage	1.01715e-14	7.74294
TGTACAGCAACACGAG	ulm	1	Alveolar.Macrophage	1.99016e-13	7.35448
TGTACAGTCGCATAGT	ulm	1	Alveolar.Macrophage	4.68005e-09	5.86074
TGTAGACGTTGATCGT	ulm	2	Alveolar.Macrophage_Fibroblast.1	0.000503471	4.00982
TGTAGACTCCGCCTAT	ulm	1	Alveolar.Macrophage	4.51559e-11	6.58972
TGTCAGAAGCAGGCTA	ulm	1	Alveolar.Macrophage	1.10826e-13	7.43249
TGTCAGATCCATAGGT	ulm	1	Alveolar.Macrophage	5.0299e-12	6.9089
TGTCCTGCATGGAACG	ulm	1	Alveolar.Macrophage	5.34897e-14	7.52849
TGTGATGCAATTGCGT	ulm	1	Alveolar.Macrophage	8.3781e-14	7.4695
TGTGATGCAGACGGAT	ulm	1	Alveolar.Macrophage	6.42428e-20	9.14653
TGTGGCGTCCCACAGG	ulm	1	Alveolar.Macrophage	4.04304e-13	7.25894
TGTGTGACACGACGAA	ulm	1	Alveolar.Macrophage	6.60117e-08	5.40373
TGTGTGAGTCCTGGGT	ulm	1	Alveolar.Macrophage	5.15707e-13	7.22586
TGTTACTTCGGCATAT	ulm	1	Alveolar.Macrophage	6.89869e-10	6.17138
TGTTCATAGCATATGA	ulm	1	Alveolar.Macrophage	1.44173e-10	6.41477
TGTTCCGTCCACGTCT	ulm	1	Alveolar.Macrophage	1.66354e-12	7.06458
TGTTCTAGTAGATCGG	ulm	2	Alveolar.Macrophage_Pneumocyte.Type.II	4.80354e-15	8.9358
TGTTGGAAGCGCATCC	ulm	1	Alveolar.Macrophage	6.06045e-14	7.51212
TGTTGGAAGGACAACC	ulm	1	Alveolar.Macrophage	3.11831e-25	10.3921
TGTTTGTGTTCTCGTC	ulm	1	Alveolar.Macrophage	1.47951e-12	7.08088
TGTTTGTTCGGCTGTG	ulm	1	Alveolar.Macrophage	9.98319e-13	7.13533
TTAATCCCACTTTAGG	ulm	1	Alveolar.Macrophage	2.17864e-17	8.49154
TTACAGGTCCACCTCA	ulm	1	Alveolar.Macrophage	0.00421608	2.86185
TTACCATAGCGTATAA	ulm	1	Alveolar.Macrophage	2.092e-16	8.22368
TTACCGCAGTATGAAC	ulm	1	Alveolar.Macrophage	1.49101e-20	9.30373
TTACCGCCACGAGGAT	ulm	1	Alveolar.Macrophage	5.30467e-13	7.22201
TTACCGCGTTAAGGAT	ulm	1	Alveolar.Macrophage	8.20599e-18	8.60467
TTACGCCTCTACTCAT	ulm	1	Alveolar.Macrophage	0.00088777	3.32437
TTACTGTGTATAGCTC	ulm	1	Alveolar.Macrophage	4.1894e-17	8.41496
TTATTGCCATTGAGCT	ulm	1	Alveolar.Macrophage	5.81697e-20	9.1573
TTCAATCAGGACAACC	ulm	1	Alveolar.Macrophage	1.7059e-14	7.67675
TTCAATCCATTCACAG	ulm	1	Alveolar.Macrophage	3.40435e-15	7.88128
TTCACCGAGGACATCG	ulm	1	Alveolar.Macrophage	8.88787e-12	6.82748
TTCACGCAGCTGGCTC	ulm	2	Alveolar.Macrophage_Macrophage	0.00833585	5.19621
TTCAGGACACCGTCTT	ulm	1	Alveolar.Macrophage	2.98313e-33	12.0362
TTCCAATGTAGCTAAA	ulm	1	Alveolar.Macrophage	4.69136e-14	7.54565
TTCCACGCACCTTCGT	ulm	1	Alveolar.Macrophage	1.39284e-18	8.80656
TTCCACGGTTCCACGG	ulm	1	Alveolar.Macrophage	8.37782e-18	8.60228
TTCGCTGTCAGAGTGG	ulm	2	Alveolar.Macrophage_Pneumocyte.Type.II	2.0456e-06	6.49393
TTCGCTGTCAGAGTTC	ulm	1	Alveolar.Macrophage	2.16951e-07	5.18599
TTCGCTGTCCGTAGTA	ulm	1	Alveolar.Macrophage	1.59007e-20	9.29686
TTCGGTCGTAGCCCTG	ulm	1	Alveolar.Macrophage	6.41925e-14	7.50456
TTCGGTCGTGCATGAG	ulm	1	Alveolar.Macrophage	7.99239e-15	7.77362
TTCGGTCTCTGCATAG	ulm	1	Alveolar.Macrophage	5.61483e-24	10.1113
TTCTAACTCCTGATAG	ulm	1	Alveolar.Macrophage	3.29917e-08	5.52693
TTCTAACTCGATGCAT	ulm	1	Alveolar.Macrophage	1.36605e-09	6.06227
TTCTAGTCAACTCGAT	ulm	1	Alveolar.Macrophage	1.17004e-13	7.4253
TTCTCTCGTCAATCTG	ulm	1	Alveolar.Macrophage	9.28651e-16	8.04248
TTCTGTAAGCCTAACT	ulm	1	Alveolar.Macrophage	5.22622e-10	6.21521
TTCTTCCCATAGGCGA	ulm	1	Alveolar.Macrophage	8.84666e-17	8.32658
TTCTTGAAGAGTGGCT	ulm	2	Alveolar.Macrophage_Macrophage	0.000310468	3.97262
TTGACCCAGCATGCGA	ulm	1	Alveolar.Macrophage	9.84993e-15	7.74704
TTGATGGGTTTACTTC	ulm	1	Alveolar.Macrophage	1.81902e-14	7.6685
TTGCATTCACGGAAGT	ulm	2	Alveolar.Macrophage_Ciliated.cell	2.24155e-07	6.1001
TTGCATTCAGATACTC	ulm	1	Alveolar.Macrophage	2.43727e-23	9.96577
TTGGGATAGAGCATCG	ulm	1	Alveolar.Macrophage	5.45319e-14	7.52596
TTGGGATGTAGGAGTC	ulm	1	Alveolar.Macrophage	1.50651e-11	6.75117
TTGGGCGAGGCAATGC	ulm	1	Alveolar.Macrophage	5.47629e-15	7.82148
TTGGGCGAGGTGCTAG	ulm	1	Alveolar.Macrophage	9.24826e-05	3.9103
TTGGGTAAGAGGGCGA	ulm	1	Alveolar.Macrophage	6.03596e-11	6.5464
TTGGGTACAAATTGCC	ulm	1	Alveolar.Macrophage	1.18026e-11	6.78657
TTGGGTAGTTATGGTC	ulm	1	Alveolar.Macrophage	6.23348e-18	8.63627
TTGGTTTTCCTTGGAA	ulm	1	Alveolar.Macrophage	0.00167096	3.14365
TTGTGTTGTCCCTAAA	ulm	1	Alveolar.Macrophage	9.03153e-12	6.82517
TTGTTCAGTATAATGG	ulm	1	Alveolar.Macrophage	8.93942e-14	7.46094
TTGTTGTAGGAGCTGT	ulm	1	Alveolar.Macrophage	5.52888e-12	6.89544
TTGTTTGAGTCGGGAT	ulm	2	Alveolar.Macrophage_NK.cell	4.53797e-06	6.11995
TTTACGTTCGAGTTGT	ulm	1	Alveolar.Macrophage	1.45957e-12	7.08277
TTTACTGCACACTTAG	ulm	1	Alveolar.Macrophage	8.59195e-12	6.83235
TTTAGTCAGAACGCGT	ulm	1	Alveolar.Macrophage	1.15961e-18	8.82717
TTTATGCCACAGCTGC	ulm	1	Alveolar.Macrophage	4.66474e-24	10.1296
TTTCACACAGAGGAAA	ulm	1	Alveolar.Macrophage	7.47184e-14	7.48459
TTTCACAGTCGGAACA	ulm	1	Alveolar.Macrophage	1.30634e-08	5.68759
TTTCACAGTGCCGTAC	ulm	1	Alveolar.Macrophage	7.42647e-18	8.61615
TTTCATGGTATCCCTC	ulm	1	Alveolar.Macrophage	2.45256e-13	7.32644
TTTCATGGTTTCCCAC	ulm	1	Alveolar.Macrophage	1.61931e-14	7.68345
TTTCCTCAGCTGTACT	ulm	1	Alveolar.Macrophage	1.65863e-10	6.39334
TTTCCTCGTAACATCC	ulm	1	Alveolar.Macrophage	1.2475e-18	8.81896
TTTGACTAGCGTGTCC	ulm	1	Alveolar.Macrophage	2.01032e-19	9.02191
TTTGATCCATCGTGCG	ulm	1	Alveolar.Macrophage	3.54297e-13	7.27683
TTTGGTTAGGGTACAC	ulm	1	Alveolar.Macrophage	9.94473e-06	4.4195
TTTGGTTTCTGCGGCA	ulm	1	Alveolar.Macrophage	9.32477e-21	9.3537
TTTGTTGTCTGTGCAA	ulm	1	Alveolar.Macrophage	4.1893e-14	7.56043
AAAGGTATCAAAGGAT	ulm	2	B.cell_Macrophage	0.0115228	2.5833
AAAGGTATCTTAGCAG	ulm	1	B.cell	3.38591e-21	9.46067
AACGAAACATCTGGGC	ulm	1	B.cell	0.0303049	2.16623
AACGGGATCGCTTTAT	ulm	1	B.cell	0.00136109	3.20322
AACGTCACATCCCGTT	ulm	1	B.cell	0.000525204	3.46812
AAGCGTTAGCCTCGTG	ulm	2	B.cell_Fibroblast.1	0.00588016	2.75492
AAGTCGTCAGGTGACA	ulm	2	B.cell_Macrophage	4.01325e-07	5.70821
AATCACGCAGCGAACA	ulm	2	B.cell_T.cell	0.00480419	3.92928
ACCATTTGTTTAGACC	ulm	2	B.cell_Fibroblast.1	0.00926185	4.89678
ACTCCCATCCCATACC	ulm	1	B.cell	1.2444e-37	12.8478
ACTGTCCAGGACGGAG	ulm	2	B.cell_Endothelial	5.26207e-07	5.63163
AGAACAACACTTTATC	ulm	3	B.cell_Endothelial_Pneumocyte.Type.II	0.000164873	5.06255
AGAACCTCAACCTAAC	ulm	1	B.cell	2.01838e-20	9.27135
AGCGCTGGTATGCAAA	ulm	1	B.cell	4.04182e-11	6.60619
AGCTACACAGAGGCAT	ulm	1	B.cell	4.46971e-14	7.55197
AGGGAGTTCCCGAGAC	ulm	2	B.cell_Macrophage	1.70053e-06	5.07805
AGGGCCTAGATACATG	ulm	1	B.cell	1.13272e-44	14.0571
AGGTCTAGTTAGTTCG	ulm	1	B.cell	6.38377e-10	6.18366
AGGTTACTCCTCTCTT	ulm	1	B.cell	0.000101894	3.88681
AGTTCGACACGACAAG	ulm	2	B.cell_Macrophage	1.07213e-06	4.91477
ATAGAGAAGCTGACAG	ulm	2	B.cell_Macrophage	2.75361e-09	7.09922
ATCCACCTCCGTCCTA	ulm	2	B.cell_Ciliated.cell	2.63125e-06	5.18468
ATCGGATCACACGGAA	ulm	1	B.cell	6.17005e-25	10.3265
ATGGAGGTCCAATCCC	ulm	1	B.cell	0.000360207	3.56825
ATGGATCAGTCATCCA	ulm	1	B.cell	4.09694e-07	5.06607
ATTACCTTCACCCTGT	ulm	1	B.cell	0.000115986	3.85522
ATTCCCGAGATCGACG	ulm	1	B.cell	3.83461e-32	11.8221
CAAAGAACAATACCTG	ulm	2	B.cell_Macrophage	1.36719e-08	7.22663
CACATGACACACACTA	ulm	1	B.cell	4.16345e-05	4.09912
CACTAAGTCACGGAGA	ulm	1	B.cell	0.00608218	2.74361
CAGCAGCAGGCCGCTT	ulm	1	B.cell	1.71442e-05	4.30021
CAGCCAGAGATGACCG	ulm	1	B.cell	0.00245079	3.02973
CATGCAACATGGTACT	ulm	2	B.cell_NK.cell	1.88454e-08	7.62665
CATTCCGTCTCCGAAA	ulm	1	B.cell	0.00949382	2.59399
CCACGAGGTACGGCAA	ulm	1	B.cell	2.36383e-06	4.7209
CCATAAGTCATTGCTT	ulm	2	B.cell_Macrophage	5.23971e-05	6.50065
CCGATGGGTCAGTCCG	ulm	1	B.cell	0.000625797	3.42072
CCGCAAGCACGTTGGC	ulm	2	B.cell_Pneumocyte.Type.II	0.00176604	7.98433
CCGTGAGCATCGGCCA	ulm	1	B.cell	4.2533e-14	7.55845
CCTAACCAGTGTTCAC	ulm	1	B.cell	0.000897089	3.32145
CCTCACAAGATACAGT	ulm	2	B.cell_Macrophage	4.63257e-05	4.13205
CCTTGTGCAACACACT	ulm	2	B.cell_Fibroblast.1	1.8707e-05	4.95327
CGAGGCTGTCGATTAC	ulm	2	B.cell_NK.cell	0.000345503	5.51791
CGGTCAGGTCTCACGG	ulm	2	B.cell_Macrophage	0.00025578	3.73305
CGTCAAACAACTGATC	ulm	1	B.cell	2.28603e-35	12.4346
CTAACTTCACAAAGCG	ulm	2	B.cell_Macrophage	0.00657098	2.75428
CTCAAGATCCGTGCGA	ulm	1	B.cell	0.0084403	2.63419
CTCAGTCTCGCCGAAC	ulm	2	B.cell_Macrophage	2.12894e-11	7.23451
CTCTCGATCTTCCCGA	ulm	1	B.cell	4.80473e-07	5.0356
CTTCTAAGTTGTATGC	ulm	2	B.cell_Macrophage	1.56015e-07	6.91796
CTTGATTGTGAGATAT	ulm	2	B.cell_Macrophage	0.000142187	5.56508
GAACGTTCAGCTGTTA	ulm	1	B.cell	1.37432e-12	7.09112
GAAGAATGTATACCTG	ulm	1	B.cell	1.88883e-26	10.6577
GAAGGGTCATATCTGG	ulm	2	B.cell_Macrophage	0.00633732	2.74952
GAAGGGTTCTGAGGCC	ulm	1	B.cell	0.00134519	3.20661
GAATAGACAGCGTGAA	ulm	1	B.cell	1.12854e-16	8.29759
GAGATGGCAGGCCCTA	ulm	2	B.cell_Fibroblast.1	0.00475601	4.63732
GAGTTGTTCTCAAAGC	ulm	2	B.cell_Macrophage	0.00114787	5.60043
GATCCCTGTGAATTGA	ulm	1	B.cell	0.0460961	1.99464
GCACTAAGTATACGGG	ulm	1	B.cell	7.89642e-29	11.1586
GCATCTCGTAGTTACC	ulm	2	B.cell_T.cell	0.0220112	3.50365
GCCTGTTGTCCGGCAT	ulm	1	B.cell	0.0411018	2.04263
GCGGAAATCCCAACTC	ulm	2	B.cell_Macrophage	0.0298119	2.21388
GCTCAAAAGCTGTCCG	ulm	2	B.cell_T.cell	0.000349377	3.64357
GCTTCACAGCCTATCA	ulm	2	B.cell_Pneumocyte.Type.II	5.01019e-05	6.0951
GCTTCACCAGCGTGCT	ulm	2	B.cell_Endothelial	3.14205e-07	5.12802
GGAGCAAAGAATTTGG	ulm	1	B.cell	0.00198583	3.09275
GGAGGTATCAGACATC	ulm	1	B.cell	1.05562e-29	11.3373
GGGAAGTAGCTATCTG	ulm	2	B.cell_Macrophage	8.5198e-07	6.62546
GGGAGTAGTGTTCGTA	ulm	2	B.cell_Macrophage	0.0152196	2.72995
GGGATGAAGTGATCGG	ulm	2	B.cell_Macrophage	2.46226e-07	6.15448
GGGTGAAAGGGCAGTT	ulm	2	B.cell_Macrophage	0.000587483	4.11471
GGTGATTGTGCTCTCT	ulm	2	B.cell_Macrophage	3.9833e-06	4.90511
GTAGAAAGTTACCCTC	ulm	1	B.cell	8.03175e-06	4.4655
GTAGCTATCCAAGCTA	ulm	2	B.cell_Endothelial	0.00409659	7.03143
GTCATCCGTGGCTACC	ulm	2	B.cell_Macrophage	1.0327e-08	6.22054
GTCATTTTCAGACATC	ulm	2	B.cell_Macrophage	0.00605225	3.76167
GTGTGGCGTTACAGCT	ulm	2	B.cell_Macrophage	3.34157e-09	6.98002
GTTACCCTCCATGAGT	ulm	2	B.cell_Macrophage	0.00164263	3.8112
GTTTGGAAGTGTTCAC	ulm	2	B.cell_Macrophage	8.4149e-06	5.21212
TAATCTCCACATGACT	ulm	1	B.cell	0.0318509	2.14643
TACAGGTAGTAGGCCA	ulm	2	B.cell_Macrophage	0.000581587	4.63705
TACCTGCGTAGATCCT	ulm	2	B.cell_Macrophage	2.38824e-06	5.75102
TACCTGCGTGACCGAA	ulm	1	B.cell	9.56061e-12	6.81698
TACTTACTCCGTTGAA	ulm	1	B.cell	4.72218e-13	7.23785
TAGGAGGTCTCCGTGT	ulm	1	B.cell	6.32364e-14	7.50653
TAGGGTTTCCGTTGAA	ulm	2	B.cell_Macrophage	0.00099195	3.29339
TAGGTTGCACGCTGTG	ulm	1	B.cell	0.00422592	2.86111
TATGTTCCACCCTTGT	ulm	1	B.cell	0.0087383	2.62238
TCAAGTGTCGTCGGGT	ulm	1	B.cell	8.31952e-14	7.47042
TCAATTCTCAGGCGAA	ulm	1	B.cell	0.0324832	2.13856
TCAGGTAAGCCATGCC	ulm	1	B.cell	0.0110436	2.54155
TCATACTGTTATTCTC	ulm	1	B.cell	1.93415e-29	11.2838
TCATGGAAGCGTATAA	ulm	2	B.cell_Macrophage	0.00392873	3.02555
TCATGTTCACTACCCT	ulm	2	B.cell_Macrophage	1.77122e-07	5.48196
TCCAGAACAGGTCTCG	ulm	2	B.cell_T.cell	0.0209875	4.63592
TCCATCGCAATGTTGC	ulm	2	B.cell_Endothelial	9.72959e-06	4.91481
TCCGAAACAACAGCCC	ulm	2	B.cell_Pneumocyte.Type.II	6.52709e-05	6.91604
TCCTTTCAGACATAAC	ulm	2	B.cell_Macrophage	0.00743323	4.00402
TCGTGCTTCGCCAACG	ulm	1	B.cell	0.0263887	2.22061
TCTACATCAGACACAG	ulm	2	B.cell_Fibroblast.1	0.0217478	5.16122
TCTACCGTCCCATAAG	ulm	1	B.cell	0.00146829	3.18132
TCTGCCATCCATTGTT	ulm	2	B.cell_Endothelial	1.45382e-05	7.83435
TCTTCCTCAGATTAAG	ulm	1	B.cell	2.82922e-11	6.65894
TGACGCGTCATGGTAC	ulm	2	B.cell_Pneumocyte.Type.I	0.000591684	5.69557
TGAGCGCCAGTAGAAT	ulm	1	B.cell	5.31063e-10	6.21269
TGATTTCAGTAAGGGA	ulm	1	B.cell	3.93947e-18	8.68876
TGCGGGTTCGCATTAG	ulm	1	B.cell	0.00695721	2.69916
TGTAGACCATTCATCT	ulm	2	B.cell_Macrophage	0.00376144	3.09846
TGTTGAGAGTCTTCGA	ulm	1	B.cell	0.00342723	2.92692
TTACAGGAGTTCTCTT	ulm	1	B.cell	6.80887e-15	7.79394
TTAGGCAAGACATATG	ulm	1	B.cell	0.000482253	3.491
TTATTGCCAAGGCGTA	ulm	1	B.cell	4.95716e-09	5.85116
TTCACCGGTTGCAAGG	ulm	2	B.cell_Endothelial	3.40796e-06	5.54582
TTCCGGTGTGGTCCCA	ulm	1	B.cell	4.5556e-13	7.24274
TTCTAACGTTACGGAG	ulm	2	B.cell_Macrophage	0.0131922	2.62901
TTGCATTCAAGATTGA	ulm	2	B.cell_NK.cell	0.000353149	3.93712
TTGCCTGTCGTCCATC	ulm	1	B.cell	0.000166407	3.76592
TTGGGCGCAGCTTCCT	ulm	1	B.cell	3.919e-21	9.44531
TTTACTGGTAGCCAGA	ulm	1	B.cell	1.41693e-29	11.3113
AACTTCTTCCTAGCTC	ulm	1	Ciliated.cell	1.87995e-85	19.684
AAGCGTTCAAGCCATT	ulm	1	Ciliated.cell	9.99572e-56	15.7748
AATAGAGGTATCTCGA	ulm	1	Ciliated.cell	5.22066e-58	16.1073
AATGCCATCATGAGAA	ulm	1	Ciliated.cell	2.49586e-33	12.051
AATGGAACAAGGCCTC	ulm	1	Ciliated.cell	8.51685e-55	15.6373
AATTCCTCACGCACCA	ulm	1	Ciliated.cell	3.58343e-90	20.2378
ACAGCCGCAGCTCCTT	ulm	1	Ciliated.cell	2.25995e-57	16.0153
ACAGCCGGTAGGACCA	ulm	1	Ciliated.cell	3.25848e-60	16.4224
ACGGGTCGTTGCGAAG	ulm	1	Ciliated.cell	3.46649e-65	17.1124
ACGTAGTCACCCATAA	ulm	2	Ciliated.cell_Pneumocyte.Type.II	0.00638515	8.85712
ACTGATGAGAAAGTCT	ulm	1	Ciliated.cell	1.00815e-65	17.1852
ACTGTGATCGGAGCAA	ulm	1	Ciliated.cell	1.37775e-74	18.3484
AGCTTCCCAAGCAATA	ulm	2	Ciliated.cell_Clara.cell	2.11658e-09	9.98283
AGGATAAAGAGAATCT	ulm	1	Ciliated.cell	8.87588e-76	18.4993
AGGATAATCCGTCCTA	ulm	1	Ciliated.cell	3.42236e-66	17.2487
AGGCTGCTCGAGTCTA	ulm	1	Ciliated.cell	3.07474e-39	13.1333
AGGTGTTGTTTACCTT	ulm	1	Ciliated.cell	4.43481e-33	12.0032
AGGTGTTTCAGCTCTC	ulm	2	Ciliated.cell_Clara.cell	0.016408	4.20255
AGTAACCTCACCGCTT	ulm	1	Ciliated.cell	4.62977e-22	9.66745
ATACTTCTCAAGGTGG	ulm	1	Ciliated.cell	8.97363e-66	17.1921
ATAGACCTCAGTGCGC	ulm	1	Ciliated.cell	1.00093e-50	15.0214
ATAGAGACACATAGCT	ulm	1	Ciliated.cell	1.99422e-63	16.8713
ATCACAGGTTCAGTAC	ulm	1	Ciliated.cell	9.20993e-49	14.7153
ATCCACCAGACTTCAC	ulm	1	Ciliated.cell	6.35237e-66	17.2124
ATCGTAGAGTATTGCC	ulm	1	Ciliated.cell	3.11896e-49	14.7892
ATCGTAGCAGGATGAC	ulm	2	Ciliated.cell_Clara.cell	0.0149439	5.12183
ATTTCTGGTGAGTGAC	ulm	2	Ciliated.cell_Clara.cell	2.99406e-13	9.95186
CAAAGAAAGTCTCTGA	ulm	1	Ciliated.cell	1.35473e-77	18.7272
CAAGACTCATCATCTT	ulm	1	Ciliated.cell	1.63024e-63	16.8834
CAGATACCAAGCAGGT	ulm	1	Ciliated.cell	5.69868e-35	12.3609
CAGGTATTCAAACTGC	ulm	1	Ciliated.cell	4.1701e-49	14.7694
CAGGTATTCGCTTACC	ulm	1	Ciliated.cell	5.17584e-32	11.7967
CATGCTCGTAGACGTG	ulm	1	Ciliated.cell	1.7018e-33	12.0827
CATTCCGAGCGTGAAC	ulm	1	Ciliated.cell	4.98828e-34	12.1839
CATTGAGCACTGTGAT	ulm	1	Ciliated.cell	2.4399e-10	6.33397
CCACAAAAGAAGGATG	ulm	1	Ciliated.cell	2.62966e-40	13.3198
CCACAAAGTTCCAAAC	ulm	1	Ciliated.cell	3.46005e-81	19.1704
CCACCATAGAGGCGTT	ulm	1	Ciliated.cell	9.17259e-49	14.7156
CCACGTTTCGACGTCG	ulm	1	Ciliated.cell	7.49628e-37	12.7069
CCCATTGTCTCCGCAT	ulm	1	Ciliated.cell	5.29492e-68	17.4915
CCCGAAGAGCCTTTCC	ulm	1	Ciliated.cell	3.4238e-51	15.0931
CCCTAACTCATGCGGC	ulm	1	Ciliated.cell	5.48807e-57	15.9593
CCTAACCGTGTGTGTT	ulm	2	Ciliated.cell_Clara.cell	1.92953e-07	6.41852
CCTCAGTCAGGTGACA	ulm	1	Ciliated.cell	5.79876e-27	10.7676
CCTCATGTCAGCATTG	ulm	1	Ciliated.cell	6.16858e-63	16.8036
CGAAGGATCAGATTGC	ulm	1	Ciliated.cell	1.69534e-47	14.5148
CGAAGTTCACTCCTGT	ulm	1	Ciliated.cell	1.59101e-48	14.6779
CGAATTGCAGGTGGAT	ulm	1	Ciliated.cell	5.43275e-54	15.5174
CGACAGCGTCCAGCCA	ulm	2	Ciliated.cell_Clara.cell	0.000339695	4.91083
CGGGACTGTCCAGGTC	ulm	1	Ciliated.cell	1.04669e-47	14.5482
CGGGTCATCTCTGCTG	ulm	1	Ciliated.cell	0.00615706	2.73959
CGGTCAGAGCATCTTG	ulm	1	Ciliated.cell	1.03611e-59	16.3511
CGTCCATCACACCAGC	ulm	1	Ciliated.cell	3.59869e-68	17.5138
CGTCCATTCATTCCTA	ulm	2	Ciliated.cell_Clara.cell	1.93795e-15	9.726
CTAACCCTCTCGTGGG	ulm	1	Ciliated.cell	9.01945e-79	18.8735
CTACATTTCACCATGA	ulm	1	Ciliated.cell	4.32828e-70	17.7675
CTACGGGGTAGAGACC	ulm	1	Ciliated.cell	1.1775e-66	17.3111
CTATCTAAGTTAACAG	ulm	1	Ciliated.cell	9.15345e-57	15.9269
CTCCCTCGTACCTTCC	ulm	1	Ciliated.cell	3.63912e-42	13.6385
CTGTCGTCAACAACAA	ulm	1	Ciliated.cell	2.62322e-80	19.0628
CTTCAATGTGCAATAA	ulm	1	Ciliated.cell	6.51499e-24	10.0967
CTTCCTTTCCGCAACG	ulm	1	Ciliated.cell	1.0044e-94	20.7586
CTTCGGTAGCTGACCC	ulm	2	Ciliated.cell_Clara.cell	2.69877e-06	8.66858
GAAACCTAGCCGTTGC	ulm	1	Ciliated.cell	9.87184e-48	14.5523
GAAGGACTCACCTGGG	ulm	1	Ciliated.cell	5.12762e-49	14.7553
GACCCAGCACAAGGTG	ulm	1	Ciliated.cell	1.00143e-70	17.8507
GACGTTAAGGCTGAAC	ulm	2	Ciliated.cell_Clara.cell	3.78001e-05	4.84623
GACGTTAGTCAGACGA	ulm	1	Ciliated.cell	3.91158e-56	15.8347
GATGCTAAGCAATAAC	ulm	1	Ciliated.cell	2.42053e-41	13.4983
GATTGGTCACTAGGCC	ulm	1	Ciliated.cell	4.67061e-70	17.7631
GCCCAGATCGGAATTC	ulm	2	Ciliated.cell_Endothelial	0.00821169	9.3469
GCCTGTTAGGAGGCAG	ulm	1	Ciliated.cell	9.44231e-35	12.3199
GCGTTTCAGCTACGTT	ulm	1	Ciliated.cell	1.96045e-66	17.2813
GCTACAAGTGATTCAC	ulm	1	Ciliated.cell	1.40843e-54	15.6049
GCTGAATAGGCTTCCG	ulm	2	Ciliated.cell_Pneumocyte.Type.II	4.29239e-13	11.0417
GGAATCTCAAAGCAAT	ulm	1	Ciliated.cell	4.98023e-43	13.7841
GGAGCAACAAACTCTG	ulm	1	Ciliated.cell	1.94234e-29	11.2834
GGAGCAACACTTGGGC	ulm	1	Ciliated.cell	5.43771e-34	12.1768
GGCTTGGGTGGCATCC	ulm	1	Ciliated.cell	1.33814e-51	15.1557
GGGAAGTGTGCCTACG	ulm	1	Ciliated.cell	1.47809e-75	18.4713
GGGACAACAGGTTCCG	ulm	1	Ciliated.cell	8.80537e-16	8.04902
GGGCGTTTCTGAATCG	ulm	1	Ciliated.cell	1.74296e-54	15.5911
GTAACACGTCGGTACC	ulm	1	Ciliated.cell	1.33252e-32	11.9111
GTCACGGGTTTACTGG	ulm	1	Ciliated.cell	7.18726e-66	17.2051
GTCACTCAGGCAATGC	ulm	1	Ciliated.cell	3.94539e-61	16.5517
GTCAGCGTCACCGACG	ulm	1	Ciliated.cell	8.81109e-52	15.1834
GTCATTTAGGTTGCCC	ulm	1	Ciliated.cell	1.67125e-26	10.6691
GTGCACGCACTCTAGA	ulm	1	Ciliated.cell	1.19261e-68	17.5775
GTGGAAGTCCCTGGTT	ulm	1	Ciliated.cell	4.3234e-51	15.0776
GTTGTAGCATTGCTTT	ulm	1	Ciliated.cell	2.0085e-59	16.3102
TAAGCCAGTTTCGGCG	ulm	1	Ciliated.cell	2.33791e-62	16.7232
TACTTGTCACGCGCTA	ulm	2	Ciliated.cell_Endothelial	0.00318565	7.41826
TAGATCGGTGGATCGA	ulm	2	Ciliated.cell_Clara.cell	7.42049e-06	7.48714
TAGGTACCAATAGGAT	ulm	1	Ciliated.cell	2.285e-53	15.4238
TATATCCTCCAGGACC	ulm	1	Ciliated.cell	3.31637e-61	16.5623
TATCAGGCACCTGCTT	ulm	2	Ciliated.cell_Clara.cell	0.000201362	4.08348
TATTGGGTCAGCGCAC	ulm	1	Ciliated.cell	1.00051e-46	14.3913
TCAATCTCATAGGTAA	ulm	2	Ciliated.cell_Endothelial	0.000255985	8.90833
TCAGCCTTCGAAACAA	ulm	1	Ciliated.cell	1.67257e-38	13.0034
TCATACTAGGTTGAGC	ulm	1	Ciliated.cell	2.35598e-35	12.4322
TCATATCCACAAATGA	ulm	1	Ciliated.cell	5.97673e-47	14.4273
TCCACGTGTGAGGCAT	ulm	2	Ciliated.cell_Clara.cell	3.68614e-05	4.62338
TCCGAAAAGGTTCAGG	ulm	1	Ciliated.cell	1.44141e-54	15.6034
TCCTAATGTGATCGTT	ulm	1	Ciliated.cell	4.07559e-54	15.5361
TCGCACTAGAATCCCT	ulm	1	Ciliated.cell	9.3738e-43	13.738
TCTGTCGGTTGGGACA	ulm	1	Ciliated.cell	1.08054e-73	18.2343
TGACCCTAGTGAATAC	ulm	1	Ciliated.cell	1.07733e-61	16.6307
TGATTCTAGCGCCTTG	ulm	1	Ciliated.cell	1.03718e-62	16.7723
TGCAGATAGAAAGCGA	ulm	1	Ciliated.cell	1.10159e-46	14.3846
TGCAGATAGGAGCTGT	ulm	1	Ciliated.cell	1.15888e-47	14.5412
TGGCGTGGTTAAGACA	ulm	1	Ciliated.cell	6.99061e-89	20.0879
TGGGCGTAGTTGCTGT	ulm	1	Ciliated.cell	5.6428e-70	17.7523
TGTGCGGAGCCTGCCA	ulm	1	Ciliated.cell	1.07361e-66	17.3165
TGTTACTGTTCCCACT	ulm	2	Ciliated.cell_Clara.cell	0.0169345	4.8618
TTACAGGGTTATGTCG	ulm	1	Ciliated.cell	1.197e-82	19.3478
TTACGCCTCTGCACCT	ulm	1	Ciliated.cell	1.62463e-55	15.7438
TTACGTTGTAGGTTTC	ulm	1	Ciliated.cell	7.47806e-16	8.06906
TTACGTTGTTAATCGC	ulm	1	Ciliated.cell	1.2702e-61	16.6207
TTATTGCTCGACCAAT	ulm	1	Ciliated.cell	3.82644e-15	7.86662
TTCACCGAGCCATGCC	ulm	1	Ciliated.cell	8.10079e-39	13.0592
TTCACGCCAAGGTTGG	ulm	1	Ciliated.cell	2.27586e-60	16.4444
TTCATTGGTGAAGCGT	ulm	1	Ciliated.cell	3.59933e-66	17.2457
TTGGGTAAGTAGACAT	ulm	2	Ciliated.cell_Clara.cell	7.83746e-05	9.91144
TTGTTCATCCGTTTCG	ulm	1	Ciliated.cell	4.21776e-53	15.3838
TTGTTTGGTTGATCGT	ulm	2	Ciliated.cell_Fibroblast.1	0.0224786	5.14684
TTTCACAAGTGATGGC	ulm	1	Ciliated.cell	6.91535e-66	17.2074
TTTGATCCATCTAGAC	ulm	1	Ciliated.cell	4.6178e-79	18.9094
TTTGTTGTCTCACGAA	ulm	1	Ciliated.cell	1.92488e-42	13.6853
AAAGGGCGTTCTCGTC	ulm	2	Clara.cell_Endothelial	0.00268016	3.01695
AACAAAGAGTGAGTTA	ulm	1	Clara.cell	8.40649e-19	8.86323
AACTTCTTCACCGCTT	ulm	2	Clara.cell_Endothelial	4.96265e-06	5.70935
AAGATAGAGTCTACCA	ulm	1	Clara.cell	1.30883e-11	6.77159
AAGCGTTAGTTGCTCA	ulm	1	Clara.cell	5.65205e-11	6.55624
AAGCGTTTCCACTGAA	ulm	1	Clara.cell	9.91283e-09	5.73462
AATTCCTTCGTTCCTG	ulm	1	Clara.cell	0.000692184	3.39318
ACATGCAAGACCACGA	ulm	1	Clara.cell	7.27978e-05	3.96778
ACCGTTCAGCCTCATA	ulm	1	Clara.cell	1.016e-05	4.41486
ACCTGAATCCAGCCTT	ulm	1	Clara.cell	5.59521e-07	5.00631
ACGATGTGTCTCGGAC	ulm	1	Clara.cell	1.52458e-07	5.25143
ACGCACGCAAGCGGAT	ulm	1	Clara.cell	7.83191e-11	6.50729
ACGTAACGTGAGATCG	ulm	1	Clara.cell	5.18934e-56	15.8167
ACTCTCGGTCGCGTTG	ulm	1	Clara.cell	6.2212e-13	7.20026
ACTCTCGTCTGTGCAA	ulm	1	Clara.cell	0.0226968	2.27867
ACTTCCGGTGCTCGTG	ulm	1	Clara.cell	1.87938e-07	5.21271
AGAACCTGTTCTCGCT	ulm	2	Clara.cell_Pneumocyte.Type.II	0.0107966	8.14478
AGATAGATCGTGACTA	ulm	1	Clara.cell	1.57045e-10	6.4017
AGCCAGCCACGCGCTA	ulm	2	Clara.cell_Pneumocyte.Type.II	4.64585e-05	5.80306
AGCGCTGGTATCGCAT	ulm	2	Clara.cell_Pneumocyte.Type.II	0.00025067	4.07766
AGCGTCGCACTGGACC	ulm	1	Clara.cell	1.46749e-58	16.1866
AGGGAGTAGCTAATGA	ulm	1	Clara.cell	1.22521e-07	5.2916
AGGTAGGCAAGAGCTG	ulm	1	Clara.cell	3.34801e-09	5.9162
AGGTGTTTCAAGCTTG	ulm	1	Clara.cell	5.94671e-33	11.9787
AGTAACCAGAACGTGC	ulm	2	Clara.cell_Pneumocyte.Type.I	0.00200239	5.09818
AGTAGTCGTTACCTTT	ulm	1	Clara.cell	2.53502e-10	6.32806
AGTTCCCGTAAGACCG	ulm	1	Clara.cell	8.39018e-58	16.0776
ATCATTCGTCAACATC	ulm	2	Clara.cell_Pneumocyte.Type.II	0.0002698	4.25305
ATCCATTAGGTTCTTG	ulm	2	Clara.cell_Pneumocyte.Type.II	0.00444265	3.23438
ATCGCCTAGTCCCGGT	ulm	2	Clara.cell_Pneumocyte.Type.II	0.000564031	3.7536
ATCGGATGTTGCTTGA	ulm	1	Clara.cell	0.00073089	3.37824
ATCGGATTCCTGCTAC	ulm	1	Clara.cell	1.19225e-14	7.72267
ATGAAAGCAAGTGGTG	ulm	2	Clara.cell_Fibroblast.1	0.00295186	3.8289
ATTACCTAGACTTCGT	ulm	2	Clara.cell_Pneumocyte.Type.II	1.40656e-05	4.99419
ATTACCTGTCCCACGA	ulm	1	Clara.cell	3.13036e-09	5.92727
ATTATCCCAAGATGTA	ulm	2	Clara.cell_Pneumocyte.Type.II	0.00570109	2.78727
ATTCCTAAGGTTCCAT	ulm	2	Clara.cell_Pneumocyte.Type.II	0.010995	2.82737
ATTCCTATCAAGGCTT	ulm	1	Clara.cell	0.000102059	3.88642
ATTGGGTCAAGGTCGA	ulm	1	Clara.cell	2.35722e-06	4.72147
ATTTCTGTCTGCTTAT	ulm	1	Clara.cell	4.9738e-10	6.22299
CAAAGAAGTACCAGAG	ulm	1	Clara.cell	3.72777e-08	5.50542
CAACGATAGCTCCGAC	ulm	1	Clara.cell	4.95139e-30	11.4038
CACGTGGGTATCAGGG	ulm	2	Clara.cell_Pneumocyte.Type.II	4.3237e-05	4.66314
CAGCAGCGTACGCGTC	ulm	2	Clara.cell_Pneumocyte.Type.II	0.000452976	3.86624
CATCCCATCTTAAGGC	ulm	2	Clara.cell_Pneumocyte.Type.II	0.00380439	3.66183
CATGCCTCACTGAGGA	ulm	1	Clara.cell	4.14415e-06	4.60529
CATGCTCTCTGCCTCA	ulm	1	Clara.cell	1.569e-24	10.2361
CCAATTTCACCACATA	ulm	1	Clara.cell	1.96009e-11	6.7128
CCACCATTCCATGATG	ulm	2	Clara.cell_Pneumocyte.Type.II	2.52788e-23	11.089
CCCAACTTCGAGATAA	ulm	2	Clara.cell_Pneumocyte.Type.II	0.0222621	2.98168
CCCTCAAAGCATATGA	ulm	1	Clara.cell	1.69495e-49	14.8306
CCTCCTCGTCTGATAC	ulm	1	Clara.cell	2.58018e-48	14.6447
CCTCTAGTCAAATGCC	ulm	1	Clara.cell	0.000479404	3.49258
CGAAGTTGTGCTAGCC	ulm	1	Clara.cell	1.35465e-67	17.437
CGCATAATCGATACGT	ulm	2	Clara.cell_Endothelial	3.64538e-06	4.93202
CGCGTGATCACTACGA	ulm	1	Clara.cell	1.18472e-07	5.29775
CGTCCATCATGCCGAC	ulm	1	Clara.cell	9.1853e-05	3.91195
CTAACCCCAAGAGTAT	ulm	1	Clara.cell	1.42164e-17	8.54118
CTAACTTGTAAGCGGT	ulm	2	Clara.cell_Pneumocyte.Type.II	1.93442e-06	4.76577
CTACTATTCCACTTTA	ulm	1	Clara.cell	1.24115e-56	15.9076
CTCAAGAGTTACCGTA	ulm	1	Clara.cell	2.17008e-42	13.6765
CTCATTAAGCGCACAA	ulm	1	Clara.cell	4.88086e-07	5.03258
CTCCAACGTGTTACTG	ulm	2	Clara.cell_Pneumocyte.Type.II	0.0155492	3.64017
CTCCACATCGCGCTGA	ulm	1	Clara.cell	8.0726e-34	12.1443
CTTAGGAAGGATTACA	ulm	1	Clara.cell	3.21327e-07	5.11221
CTTCCGAAGGTATTGA	ulm	2	Clara.cell_Pneumocyte.Type.II	0.0126175	5.97629
GAACTGTCAACCCTAA	ulm	1	Clara.cell	8.00485e-05	3.94507
GAACTGTTCCGCTTAC	ulm	1	Clara.cell	3.82034e-60	16.4126
GAAGCGACAAGGACAC	ulm	1	Clara.cell	7.06396e-11	6.52281
GAAGGACGTAGACGGT	ulm	1	Clara.cell	2.93439e-10	6.30539
GAATAGAAGAGTTGCG	ulm	1	Clara.cell	1.63356e-13	7.38088
GAATCACGTGGCCTCA	ulm	1	Clara.cell	3.37764e-47	14.467
GACATCAGTGGCTTGC	ulm	1	Clara.cell	1.42875e-09	6.05503
GACGCTGAGAGCAGAA	ulm	1	Clara.cell	0.00200714	3.08958
GACGTTAGTTTGAACC	ulm	1	Clara.cell	2.66155e-69	17.6637
GAGACTTAGGAGAGTA	ulm	1	Clara.cell	1.12204e-08	5.71355
GAGAGGTAGCAATTAG	ulm	2	Clara.cell_NK.cell	0.000179987	4.26154
GAGATGGTCCGTATGA	ulm	1	Clara.cell	5.34462e-76	18.5271
GAGTCATGTAATGCTC	ulm	1	Clara.cell	2.72429e-05	4.19634
GAGTTGTCACACGGTC	ulm	1	Clara.cell	6.5483e-47	14.4209
GAGTTGTCAGAGGTAC	ulm	1	Clara.cell	1.43497e-07	5.26259
GAGTTGTGTGCAACAG	ulm	1	Clara.cell	1.84329e-14	7.66679
GAGTTTGCACGAAGAC	ulm	1	Clara.cell	9.72671e-49	14.7116
GATCACATCGGAATTC	ulm	2	Clara.cell_Pneumocyte.Type.II	0.00764274	8.45634
GATGAGGTCCGCCTAT	ulm	2	Clara.cell_Endothelial	0.000515709	4.94662
GATTTCTAGTTTGGCT	ulm	1	Clara.cell	0.00852028	2.63098
GCAGCCACACATATGC	ulm	2	Clara.cell_Pneumocyte.Type.II	0.00240228	4.85187
GCCATGGTCGCTTTAT	ulm	1	Clara.cell	7.53225e-07	4.94868
GCCATTCCATCCGTGG	ulm	2	Clara.cell_Pneumocyte.Type.II	0.00669187	2.7481
GCCGTGAGTAACAGGC	ulm	2	Clara.cell_Pneumocyte.Type.II	0.00131121	3.21579
GCCTGTTGTACAGCGA	ulm	2	Clara.cell_Pneumocyte.Type.II	0.000651154	5.1204
GCGATCGCAGTTTCGA	ulm	1	Clara.cell	8.43782e-11	6.49606
GCGTGCAGTCGGCCTA	ulm	1	Clara.cell	3.55265e-12	6.95818
GCGTGCATCTAACACG	ulm	2	Clara.cell_Pneumocyte.Type.II	0.00127874	4.37872
GGCGTCACAGGGTCTC	ulm	2	Clara.cell_Pneumocyte.Type.II	0.000798256	4.174
GGGCTACAGTTGCGCC	ulm	1	Clara.cell	1.987e-10	6.36562
GGGCTCAGTAAGTCAA	ulm	1	Clara.cell	2.46177e-56	15.8642
GGTGTCGGTCTGATCA	ulm	1	Clara.cell	1.72875e-44	14.0269
GGTTGTACACGTTGGC	ulm	1	Clara.cell	2.95622e-39	13.1363
GTAGCTACAATGGCCC	ulm	2	Clara.cell_Pneumocyte.Type.II	2.85848e-06	4.68412
GTAGGAGGTAAGCAAT	ulm	2	Clara.cell_Pneumocyte.Type.II	0.0199899	2.39367
GTCAAGTGTAATGATG	ulm	1	Clara.cell	0.00288473	2.98013
GTCCTCAAGCTGCGAA	ulm	2	Clara.cell_Pneumocyte.Type.II	0.00486638	8.76477
GTCTTTAGTCAATGGG	ulm	2	Clara.cell_Pneumocyte.Type.II	4.3398e-05	4.12111
GTGCTGGCACTTCATT	ulm	1	Clara.cell	0.0289264	2.18464
GTGCTTCCAGATTAAG	ulm	1	Clara.cell	0.0012076	3.23754
GTTACAGAGTCTTGGT	ulm	1	Clara.cell	6.95947e-12	6.86258
GTTAGTGTCTCAGGCG	ulm	1	Clara.cell	1.35612e-21	9.5563
GTTGAACTCACTCCGT	ulm	1	Clara.cell	1.33056e-05	4.3561
GTTGTCCTCTCGCTCA	ulm	2	Clara.cell_Endothelial	0.0134241	5.58402
TACATTCCATACTGAC	ulm	2	Clara.cell_Pneumocyte.Type.II	0.00349376	2.96666
TACCTCGAGTCATCGT	ulm	1	Clara.cell	6.37863e-36	12.537
TACTGCCCAGCTGGTC	ulm	1	Clara.cell	1.18694e-09	6.08487
TAGCACAAGTCATCGT	ulm	1	Clara.cell	4.38179e-09	5.87168
TAGGGTTCATGTGTCA	ulm	1	Clara.cell	0.0003473	3.57781
TAGGTTGAGGGTCTTT	ulm	1	Clara.cell	1.33238e-11	6.76901
TCAAGTGCAAATACAG	ulm	2	Clara.cell_Pneumocyte.Type.II	9.01037e-06	4.689
TCACTCGAGTCTTGGT	ulm	1	Clara.cell	0.0038122	2.89363
TCCGAAAGTGAGATCG	ulm	2	Clara.cell_Pneumocyte.Type.II	0.0002065	3.93407
TCCTAATTCACGGTCG	ulm	2	Clara.cell_Endothelial	0.00435506	3.95043
TCGCTTGCACAGCATT	ulm	1	Clara.cell	1.0544e-41	13.56
TCTACATAGATAACAC	ulm	1	Clara.cell	5.54583e-14	7.52375
TCTACATTCGGTCATA	ulm	1	Clara.cell	1.76744e-07	5.2241
TCTCTGGAGGCATCTT	ulm	1	Clara.cell	0.00754219	2.67218
TGAATGCCACGCACCA	ulm	1	Clara.cell	8.81906e-07	4.91785
TGATCAGCAACCGATT	ulm	1	Clara.cell	1.20598e-76	18.6084
TGCACGGCACGCTGAC	ulm	1	Clara.cell	2.429e-14	7.6312
TGCGGCAGTATCCCAA	ulm	2	Clara.cell_Pneumocyte.Type.II	3.95098e-08	8.69875
TGCGGGTTCCTACAAG	ulm	1	Clara.cell	7.4438e-60	16.3715
TGGTTAGTCCAATGCA	ulm	2	Clara.cell_Pneumocyte.Type.II	0.00205433	3.35068
TGTCAGATCCTGCCAT	ulm	2	Clara.cell_Pneumocyte.Type.II	0.000296537	4.09112
TGTGTGAAGGCCTGCT	ulm	1	Clara.cell	5.17182e-69	17.6255
TTAGTCTTCAATCTTC	ulm	2	Clara.cell_Pneumocyte.Type.II	6.47004e-07	6.45099
TTCACGCAGGGTCTTT	ulm	2	Clara.cell_Pneumocyte.Type.II	0.0193201	5.42609
TTCACGCCAGTTCCAA	ulm	2	Clara.cell_Pneumocyte.Type.II	0.0006931	3.393
TTCATGTGTTCTGACA	ulm	1	Clara.cell	8.85515e-39	13.0523
TTCCAATGTACAGCGA	ulm	1	Clara.cell	1.39633e-06	4.82698
TTCCACGGTAATCAGA	ulm	2	Clara.cell_Pneumocyte.Type.II	0.00274115	4.21138
TTCTGTAAGGTGAGAA	ulm	1	Clara.cell	4.90277e-13	7.23275
TTGCGTCTCTTGCGCT	ulm	2	Clara.cell_Pneumocyte.Type.II	0.00217127	7.28293
TTGTTGTAGAGAGTGA	ulm	2	Clara.cell_Pneumocyte.Type.II	6.44612e-05	3.99699
AAACGAAGTGTCCGTG	ulm	1	Endothelial	2.18964e-08	5.59855
AAAGAACCATGGAAGC	ulm	2	Endothelial_Pneumocyte.Type.I	4.93775e-06	6.80763
AAAGAACTCTGGTTGA	ulm	1	Endothelial	1.50773e-10	6.40793
AAAGGATGTCCAAATC	ulm	2	Endothelial_Pneumocyte.Type.I	0.000659732	3.82923
AAAGGATGTTCAGGTT	ulm	1	Endothelial	1.02274e-07	5.32458
AAAGTCCGTATTTCCT	ulm	1	Endothelial	2.74826e-07	5.14169
AAAGTGATCCACGGAC	ulm	2	Endothelial_Pneumocyte.Type.II	0.0047428	8.14768
AAATGGAGTCTTCGAA	ulm	1	Endothelial	4.41477e-16	8.13337
AACAAAGAGAGCCGTA	ulm	1	Endothelial	5.00428e-15	7.83286
AACAAAGGTGTGATGG	ulm	1	Endothelial	1.82971e-22	9.76247
AACAACCAGGATCATA	ulm	1	Endothelial	9.11794e-11	6.48436
AACACACCATGACTCA	ulm	1	Endothelial	2.03008e-33	12.0681
AACCAACTCTGTGCGG	ulm	1	Endothelial	7.25423e-11	6.51882
AACCATGTCCGACAGC	ulm	1	Endothelial	2.22272e-20	9.26101
AACCTTTGTAATCAGA	ulm	2	Endothelial_Fibroblast.1	6.9354e-05	5.04815
AACGGGAGTGATGTAA	ulm	1	Endothelial	2.61805e-24	10.1862
AACTTCTAGGCCATAG	ulm	1	Endothelial	2.45501e-22	9.73247
AAGAACAAGCATCTTG	ulm	1	Endothelial	6.44332e-35	12.3509
AAGAACAAGCCTGGAA	ulm	1	Endothelial	1.19097e-13	7.42294
AAGACTCGTACGTAGG	ulm	1	Endothelial	4.28555e-18	8.67915
AAGCGTTCATATGGCT	ulm	1	Endothelial	1.55841e-43	13.8685
AAGGAATAGGATACAT	ulm	1	Endothelial	4.46893e-06	4.58955
AAGGAATTCAAACGAA	ulm	1	Endothelial	4.90425e-45	14.1168
AAGTCGTGTTTCGTGA	ulm	1	Endothelial	4.3075e-09	5.87452
AAGTCGTTCTGTTGGA	ulm	1	Endothelial	2.33582e-10	6.3407
AAGTTCGCAAATGCTC	ulm	1	Endothelial	1.06916e-20	9.33916
AAGTTCGGTTCTTGCC	ulm	1	Endothelial	8.06545e-24	10.0756
AATCACGGTAGAGGAA	ulm	1	Endothelial	8.32491e-27	10.734
AATCGACGTACAGAGC	ulm	2	Endothelial_Pneumocyte.Type.II	7.20373e-09	7.07992
AATGAAGTCCAAGGGA	ulm	1	Endothelial	2.83781e-33	12.0403
AATGGCTTCGGTAAGG	ulm	1	Endothelial	1.3789e-10	6.42157
AATTCCTCATGTGCCG	ulm	1	Endothelial	2.63571e-16	8.19585
ACAACCATCCGCCTAT	ulm	1	Endothelial	4.23696e-11	6.59919
ACAAGCTGTGATACCT	ulm	1	Endothelial	2.05279e-09	5.99632
ACAAGCTTCGTGGGAA	ulm	1	Endothelial	5.28061e-18	8.65528
ACACGCGTCCGCTGTT	ulm	2	Endothelial_Pneumocyte.Type.II	6.80104e-10	8.03347
ACAGCCGAGGAACGAA	ulm	1	Endothelial	1.14189e-10	6.45027
ACATGCAAGAATTTGG	ulm	2	Endothelial_NK.cell	3.3545e-06	6.65606
ACCAAACGTAGCGCTC	ulm	2	Endothelial_Macrophage	1.78692e-12	7.16828
ACCAACAAGTGCAAAT	ulm	1	Endothelial	4.13651e-10	6.25189
ACCATTTCACTTCAAG	ulm	1	Endothelial	1.18364e-13	7.42376
ACCCTCATCCATCGTC	ulm	1	Endothelial	5.08622e-24	10.1211
ACCCTCATCTGCTAGA	ulm	1	Endothelial	7.40932e-39	13.066
ACCCTTGAGTCCCAGC	ulm	2	Endothelial_Pneumocyte.Type.II	0.000305071	6.98336
ACCTGAAAGCGATGCA	ulm	1	Endothelial	3.16802e-13	7.29195
ACCTGAACAAATTGGA	ulm	1	Endothelial	6.66263e-15	7.79669
ACGATCACACTGCATA	ulm	1	Endothelial	5.2108e-19	8.91658
ACGATCAGTGCGGTAA	ulm	1	Endothelial	3.16056e-34	12.2214
ACGATCATCCAGCCTT	ulm	1	Endothelial	2.19062e-19	9.01246
ACGATGTTCAGGAAGC	ulm	1	Endothelial	4.48599e-16	8.13143
ACGCACGAGAGGTATT	ulm	2	Endothelial_T.cell	0.000516592	3.75263
ACGGGTCAGGTAACTA	ulm	1	Endothelial	2.22112e-14	7.64276
ACGGGTCGTCCAGCAC	ulm	1	Endothelial	4.23162e-11	6.59938
ACGGTCGGTGGATTTC	ulm	1	Endothelial	1.16545e-14	7.72557
ACGTTCCAGAGGTCAC	ulm	1	Endothelial	6.78969e-21	9.38733
ACTACGACACTGCGAC	ulm	1	Endothelial	2.6867e-26	10.6246
ACTATCTGTCCTTTGC	ulm	1	Endothelial	6.55402e-16	8.0852
ACTCCCAGTGTCCACG	ulm	1	Endothelial	2.92037e-30	11.4499
ACTGCAATCCATTCAT	ulm	1	Endothelial	9.96429e-15	7.74556
ACTTAGGGTTCTTGTT	ulm	1	Endothelial	1.07681e-25	10.4936
ACTTAGGTCGGTAGGA	ulm	2	Endothelial_NK.cell	9.42546e-08	5.46054
ACTTATCCAGCTCGGT	ulm	1	Endothelial	7.35077e-17	8.34856
ACTTTGTGTCCAGGTC	ulm	1	Endothelial	9.80067e-16	8.03586
AGAACAACAGCGTGCT	ulm	1	Endothelial	3.40856e-26	10.6023
AGAACAAGTCCCTCAT	ulm	1	Endothelial	7.8936e-19	8.87027
AGAACAATCTCGCGTT	ulm	2	Endothelial_Mesothelial.cell	0.000105718	4.37596
AGAAGCGAGACGTCCC	ulm	1	Endothelial	2.85193e-18	8.72552
AGAAGTAAGATTGAGT	ulm	1	Endothelial	4.71466e-16	8.12538
AGACACTCAGTCGAGA	ulm	2	Endothelial_Fibroblast.1	0.00150164	5.90809
AGACACTCATGGAAGC	ulm	1	Endothelial	2.85803e-24	10.1776
AGACACTTCGGCCAAC	ulm	1	Endothelial	2.73549e-12	6.99501
AGACTCATCATACGAC	ulm	1	Endothelial	5.173e-32	11.7967
AGAGCCCTCGGACTGC	ulm	1	Endothelial	8.66363e-15	7.76337
AGATCCACAGTCTGGC	ulm	1	Endothelial	1.55923e-13	7.38709
AGCGCTGGTCATATGC	ulm	1	Endothelial	2.47007e-23	9.96443
AGCTCAAAGTGCAACG	ulm	1	Endothelial	3.8936e-37	12.7585
AGGATAATCGATAACC	ulm	1	Endothelial	1.9605e-29	11.2826
AGGGTCCTCTGGCCAG	ulm	1	Endothelial	1.17927e-28	11.1227
AGGGTTTCATTGCCGG	ulm	2	Endothelial_Pneumocyte.Type.II	8.78798e-05	10.3234
AGGGTTTTCAGACCGC	ulm	1	Endothelial	2.06765e-35	12.4427
AGGTCATCACAAATCC	ulm	2	Endothelial_Fibroblast.1	0.0142486	2.78712
AGGTTACAGCGCTGCT	ulm	1	Endothelial	1.02788e-09	6.10792
AGGTTACCAGCTGGTC	ulm	1	Endothelial	2.19802e-11	6.69603
AGTACCACACGGTGAA	ulm	2	Endothelial_Pneumocyte.Type.II	0.00266042	7.03852
AGTAGTCCATCTGTTT	ulm	1	Endothelial	3.88362e-28	11.0152
AGTCATGTCCAGCAAT	ulm	1	Endothelial	1.14722e-17	8.56601
AGTCTCCCACGAAGAC	ulm	1	Endothelial	5.75514e-16	8.10108
AGTGATCCACCAGCTG	ulm	1	Endothelial	0.00764578	2.66759
AGTGCCGAGCGCCTTG	ulm	2	Endothelial_Fibroblast.1	0.00393571	4.03927
AGTGTTGAGCCATTTG	ulm	1	Endothelial	1.57487e-14	7.68702
AGTTAGCGTAAGACCG	ulm	1	Endothelial	1.06556e-07	5.3171
ATACCTTCAGACACCC	ulm	1	Endothelial	1.70103e-29	11.2951
ATACTTCTCTCATAGG	ulm	2	Endothelial_Pneumocyte.Type.I	0.00100872	5.37312
ATAGAGAAGACTGAGC	ulm	1	Endothelial	5.43991e-24	10.1144
ATAGAGAGTAGACTGG	ulm	1	Endothelial	2.29119e-13	7.33559
ATATCCTCATAGGTAA	ulm	1	Endothelial	3.12273e-35	12.4095
ATCACTTCAATCTCTT	ulm	1	Endothelial	7.26251e-14	7.48833
ATCATTCAGTCTACCA	ulm	2	Endothelial_Fibroblast.1	2.00307e-05	4.536
ATCCATTGTCTCTCCA	ulm	1	Endothelial	7.48767e-36	12.5242
ATCCGTCCAGATACCT	ulm	1	Endothelial	8.08291e-13	7.16439
ATCCGTCTCGCCTTGT	ulm	1	Endothelial	1.31118e-23	10.0275
ATCCTATGTAGCACGA	ulm	1	Endothelial	1.35764e-36	12.66
ATCGATGTCGACATTG	ulm	1	Endothelial	5.46501e-11	6.56127
ATCGATGTCGGTCTGG	ulm	1	Endothelial	8.75462e-27	10.7294
ATCGGATGTAAGGAGA	ulm	1	Endothelial	5.44079e-34	12.1768
ATCGGATTCATTGGTG	ulm	1	Endothelial	2.57531e-10	6.32562
ATCGTCCCAAGTGATA	ulm	1	Endothelial	6.48974e-22	9.63265
ATCGTCCCACATACTG	ulm	1	Endothelial	9.5914e-24	10.0585
ATCGTGATCCTTCAGC	ulm	1	Endothelial	6.28031e-12	6.87726
ATGAAAGCATCTAACG	ulm	1	Endothelial	1.13281e-19	9.08478
ATGAGTCCACGGTGCT	ulm	1	Endothelial	1.06384e-17	8.57473
ATGATCGTCTAGACAC	ulm	1	Endothelial	2.03033e-17	8.49976
ATGCCTCAGGGTTAAT	ulm	2	Endothelial_Pneumocyte.Type.II	0.021055	8.38688
ATGCCTCCATCGAAGG	ulm	1	Endothelial	1.9759e-06	4.75727
ATGCCTCGTCTTCATT	ulm	2	Endothelial_Pneumocyte.Type.II	0.00321002	8.32905
ATGGATCAGGATTACA	ulm	1	Endothelial	2.76116e-12	6.9937
ATGGATCCAAACGGCA	ulm	1	Endothelial	3.10228e-17	8.45023
ATGGATCCAGAAGTGC	ulm	1	Endothelial	5.01169e-23	9.89353
ATGTCCCAGATCCCAT	ulm	1	Endothelial	1.13426e-10	6.45129
ATGTCCCCAGTGTATC	ulm	1	Endothelial	2.05352e-44	14.0145
ATGTCCCTCGTCAACA	ulm	1	Endothelial	1.01885e-28	11.1358
ATGTCTTCAGTACTAC	ulm	2	Endothelial_Fibroblast.1	0.00602678	2.76283
ATTACCTTCGAACGCC	ulm	2	Endothelial_Fibroblast.1	0.0037924	3.45136
ATTACTCCAATCCTAG	ulm	1	Endothelial	2.02184e-23	9.98441
ATTATCCAGACCAGCA	ulm	1	Endothelial	5.67935e-19	8.907
ATTCACTAGCTTCTAG	ulm	1	Endothelial	3.90525e-29	11.2214
ATTCACTTCGATAACC	ulm	1	Endothelial	3.64424e-15	7.87274
ATTCAGGAGTTTCTTC	ulm	1	Endothelial	0.000112609	3.86244
ATTCATCTCACCTACC	ulm	2	Endothelial_Fibroblast.1	0.000538289	5.09411
ATTCCCGCACTAACCA	ulm	1	Endothelial	2.88867e-27	10.8319
ATTCCCGGTAATGCGG	ulm	1	Endothelial	1.09216e-26	10.7088
ATTCCTATCTAAGGAA	ulm	2	Endothelial_Pneumocyte.Type.II	2.23276e-05	7.4344
ATTCTTGGTTAATCGC	ulm	2	Endothelial_Pneumocyte.Type.II	6.57201e-12	10.4592
ATTCTTGTCCATCCGT	ulm	1	Endothelial	1.51435e-28	11.1002
ATTGGGTAGCAGAAAG	ulm	1	Endothelial	4.96443e-16	8.11909
ATTGTTCAGATAGGGA	ulm	1	Endothelial	9.46952e-14	7.45332
ATTGTTCCACACCTGG	ulm	1	Endothelial	1.71827e-10	6.38793
ATTGTTCGTGGCACTC	ulm	1	Endothelial	1.28319e-08	5.69064
ATTTACCGTCATTCCC	ulm	1	Endothelial	1.79126e-14	7.67048
ATTTCTGCACTGGCCA	ulm	2	Endothelial_Pneumocyte.Type.II	0.00143795	9.13046
CAACAACCAGTAACAA	ulm	1	Endothelial	2.80652e-16	8.18827
CAACAACCATCCGCGA	ulm	2	Endothelial_Pneumocyte.Type.II	0.000125118	7.96401
CAACAACGTACGAGTG	ulm	1	Endothelial	1.35961e-17	8.54635
CAACAACTCTACCTTA	ulm	1	Endothelial	3.05952e-09	5.93103
CAACAGTCACCAGGTC	ulm	2	Endothelial_Fibroblast.1	3.1648e-05	4.16476
CAACAGTGTGGAAGTC	ulm	2	Endothelial_Pneumocyte.Type.II	7.09238e-06	4.76549
CAACCAAAGACAGTCG	ulm	1	Endothelial	7.18251e-17	8.35131
CAACGATTCCGGCTTT	ulm	2	Endothelial_Macrophage	0.00183318	3.2701
CAACGGCGTACGCGTC	ulm	1	Endothelial	3.78368e-14	7.5737
CAATCGAAGATCACCT	ulm	1	Endothelial	1.90304e-20	9.27765
CACACAACACTGGACC	ulm	1	Endothelial	2.01993e-11	6.7084
CACATGAAGCCAGAGT	ulm	1	Endothelial	8.58097e-44	13.9117
CACCAAATCGCTACAA	ulm	1	Endothelial	8.37893e-28	10.9453
CACGAATTCGCATGAT	ulm	1	Endothelial	5.87342e-26	10.551
CACGTGGGTAGCCAGA	ulm	1	Endothelial	3.68405e-24	10.1527
CACTAAGCAATCTAGC	ulm	1	Endothelial	1.43805e-17	8.53985
CACTAAGTCAAGAGTA	ulm	1	Endothelial	5.39045e-13	7.21983
CACTGGGTCGGTCGGT	ulm	1	Endothelial	7.80284e-29	11.1597
CACTTCGGTGAGATAT	ulm	1	Endothelial	1.81685e-27	10.8746
CAGATTGAGAATCGCG	ulm	1	Endothelial	4.30457e-29	11.2128
CAGATTGTCAACTGAC	ulm	1	Endothelial	5.76964e-38	12.9076
CAGCACGCACGTAACT	ulm	1	Endothelial	1.34304e-09	6.065
CAGTGCGGTGCCTACG	ulm	1	Endothelial	3.0501e-15	7.89503
CATCGCTCACAGGATG	ulm	2	Endothelial_Macrophage	0.0215181	2.5702
CATCGTCGTCTGTGAT	ulm	1	Endothelial	7.7486e-17	8.34231
CATGCCTGTGAGGATC	ulm	1	Endothelial	1.73699e-19	9.03797
CATGCTCGTCAACCTA	ulm	1	Endothelial	2.37279e-45	14.1684
CATGGATCAGTCGCAC	ulm	2	Endothelial_Pneumocyte.Type.II	3.05269e-11	7.68601
CATGGTACAACTGTGT	ulm	1	Endothelial	6.76228e-35	12.347
CATTGAGGTAGGTCAG	ulm	1	Endothelial	8.47751e-11	6.49535
CATTGCCAGCGCAATG	ulm	1	Endothelial	1.6599e-40	13.3544
CCAATGAAGGCATGCA	ulm	1	Endothelial	9.36032e-31	11.5488
CCACACTAGTTAACAG	ulm	1	Endothelial	2.8409e-08	5.55316
CCACCATGTACGAAAT	ulm	1	Endothelial	1.40108e-23	10.0209
CCACCATGTCGACGCT	ulm	1	Endothelial	5.22983e-34	12.18
CCACCATTCGAGTCCG	ulm	2	Endothelial_Fibroblast.1	0.00377919	4.76312
CCACGTTCACAGTACT	ulm	1	Endothelial	2.36513e-21	9.49828
CCACGTTGTAGCTCGC	ulm	1	Endothelial	1.57059e-31	11.7022
CCACTTGAGACTTAAG	ulm	1	Endothelial	3.60803e-21	9.454
CCATAAGTCATCAGTG	ulm	1	Endothelial	7.35064e-27	10.7456
CCATAAGTCGACATCA	ulm	1	Endothelial	2.19326e-19	9.01233
CCCATTGGTGCGCTCA	ulm	1	Endothelial	1.28325e-26	10.6938
CCCGGAATCACTCACC	ulm	1	Endothelial	2.64574e-36	12.6071
CCCTAACTCCATTCAT	ulm	1	Endothelial	3.29113e-22	9.70248
CCCTCAAAGGACAGTC	ulm	2	Endothelial_Pneumocyte.Type.I	0.00977625	6.40532
CCGAACGTCACCGGGT	ulm	1	Endothelial	1.1723e-50	15.0108
CCGATCTGTTGCGTAT	ulm	1	Endothelial	2.03721e-31	11.68
CCGCAAGGTGAGTAAT	ulm	1	Endothelial	4.21625e-28	11.0078
CCGGACATCACCTCGT	ulm	1	Endothelial	1.91774e-28	11.079
CCGGGTAGTCTTGAAC	ulm	1	Endothelial	3.90159e-17	8.42333
CCGGTGAAGTCACTCA	ulm	1	Endothelial	1.49473e-14	7.69372
CCGTGAGAGTTGTAGA	ulm	1	Endothelial	1.93979e-13	7.35791
CCGTGAGCATCGAAGG	ulm	2	Endothelial_Fibroblast.1	0.00833464	2.63977
CCTAACCGTGTTACTG	ulm	1	Endothelial	1.41446e-08	5.67396
CCTACGTTCCACTTCG	ulm	1	Endothelial	7.10444e-11	6.52196
CCTATCGAGCGCCCAT	ulm	1	Endothelial	2.11795e-32	11.8722
CCTCAACGTAGATGTA	ulm	1	Endothelial	1.63414e-15	7.97274
CCTCAACGTAGGACCA	ulm	1	Endothelial	4.44112e-19	8.93434
CCTCACAGTCATACCA	ulm	1	Endothelial	5.15924e-22	9.6563
CCTCAGTGTCAAGGCA	ulm	2	Endothelial_Fibroblast.1	0.000322635	3.92511
CCTCCAACAGCAGTAG	ulm	1	Endothelial	1.04821e-15	8.02759
CCTCCAAGTCGTGATT	ulm	1	Endothelial	2.10902e-22	9.74798
CCTCCTCCAGAGCTAG	ulm	1	Endothelial	4.08525e-13	7.25753
CCTCCTCTCCTACTGC	ulm	1	Endothelial	8.17245e-12	6.83954
CCTCTCCAGCCAGTAG	ulm	1	Endothelial	2.40191e-12	7.01327
CCTCTCCGTGAGATTA	ulm	1	Endothelial	9.0594e-27	10.7262
CCTGCATAGAGGCCAT	ulm	1	Endothelial	2.04585e-24	10.2103
CCTGCATGTAATGCTC	ulm	1	Endothelial	0.0128288	2.48871
CCTGCATTCACCCTGT	ulm	1	Endothelial	7.00574e-33	11.965
CCTGCATTCGTTGTTT	ulm	1	Endothelial	7.33577e-12	6.85503
CCTTCAGCAGGTTCCG	ulm	1	Endothelial	1.81455e-19	9.03317
CCTTGTGCAACGAGGT	ulm	1	Endothelial	8.99698e-16	8.04637
CCTTTGGTCACTCCGT	ulm	1	Endothelial	7.87859e-14	7.47761
CGAATTGGTAAGCTCT	ulm	1	Endothelial	2.141e-09	5.98947
CGAATTGGTCACTCAA	ulm	1	Endothelial	1.20464e-22	9.80496
CGACAGCAGACTTCGT	ulm	1	Endothelial	7.48233e-25	10.3079
CGAGAAGCATGTTTGG	ulm	1	Endothelial	0.000290926	3.62388
CGAGGCTCAGTCCGTG	ulm	1	Endothelial	6.28225e-27	10.7602
CGAGTGCGTGTTCCTC	ulm	1	Endothelial	1.70356e-23	10.0015
CGAGTTATCTGAATCG	ulm	1	Endothelial	3.9906e-29	11.2195
CGATGCGGTCTAGGCC	ulm	1	Endothelial	7.17681e-12	6.85817
CGCAGGTCACCGTCTT	ulm	1	Endothelial	2.67258e-12	6.99828
CGCAGGTGTGCCTGAC	ulm	1	Endothelial	1.61535e-14	7.68376
CGCAGGTTCAGCTTCC	ulm	1	Endothelial	3.86098e-06	4.62001
CGCAGGTTCCGTCAAA	ulm	1	Endothelial	1.01073e-23	10.0533
CGCATGGCATGGGTCC	ulm	1	Endothelial	1.69419e-25	10.4505
CGCATGGGTGGAAGTC	ulm	2	Endothelial_Pneumocyte.Type.I	0.00536209	3.80816
CGCATGGTCGAGCTGC	ulm	1	Endothelial	2.15201e-09	5.98863
CGCCATTCAACCGCCA	ulm	1	Endothelial	1.25677e-26	10.6957
CGCGTGACAATAGTCC	ulm	1	Endothelial	9.1858e-21	9.35529
CGGAACCCAAGAGTGC	ulm	2	Endothelial_Pneumocyte.Type.II	0.00404108	7.32535
CGGAATTAGCGCTTCG	ulm	1	Endothelial	2.01969e-33	12.0685
CGGAATTGTAGTATAG	ulm	1	Endothelial	0.0214927	2.29939
CGGACACTCCACACAA	ulm	1	Endothelial	4.46553e-36	12.5655
CGGCAGTGTGAATGTA	ulm	1	Endothelial	4.43674e-14	7.55294
CGGGTGTAGATAGCTA	ulm	1	Endothelial	1.93773e-18	8.76932
CGGGTGTGTTCAGGTT	ulm	1	Endothelial	1.69533e-13	7.37592
CGGGTGTTCAGTGATC	ulm	1	Endothelial	1.77916e-26	10.6633
CGGTCAGCAACGATCT	ulm	1	Endothelial	0.000590008	3.43671
CGTAGTAGTTTACTGG	ulm	1	Endothelial	2.6778e-18	8.73268
CGTGATAAGGTCACTT	ulm	1	Endothelial	0.0440494	2.01375
CGTGATAGTTATGTCG	ulm	1	Endothelial	0.000289462	3.62519
CGTGCTTGTTCTGAGT	ulm	1	Endothelial	5.09338e-48	14.5979
CGTGTCTGTTTAGACC	ulm	1	Endothelial	5.98401e-05	4.01429
CGTTAGAGTGCTTATG	ulm	1	Endothelial	5.62018e-11	6.55708
CTAACCCAGATAGCTA	ulm	1	Endothelial	9.39157e-16	8.0411
CTAACTTAGCCTCATA	ulm	2	Endothelial_Pneumocyte.Type.II	3.65379e-10	7.84661
CTAACTTGTCGTCGGT	ulm	1	Endothelial	2.18786e-13	7.34178
CTAGGTACAATACCTG	ulm	1	Endothelial	0.000304339	3.61221
CTAGGTATCACGTCCT	ulm	1	Endothelial	1.41176e-35	12.4734
CTATAGGAGAGTTGTA	ulm	1	Endothelial	5.78793e-26	10.5524
CTATAGGGTATTCTCT	ulm	1	Endothelial	2.49571e-06	4.70983
CTATCTAGTAACAAGT	ulm	1	Endothelial	1.33281e-42	13.7122
CTCAACCCAGTTAGGG	ulm	1	Endothelial	1.41689e-33	12.0979
CTCAGTCGTCTCCTGT	ulm	1	Endothelial	4.40967e-31	11.6137
CTCAGTCTCTCTTAAC	ulm	1	Endothelial	2.55778e-33	12.0489
CTCATGCTCTGCGAGC	ulm	1	Endothelial	7.48308e-13	7.17497
CTCTCAGCACAAATAG	ulm	1	Endothelial	3.22341e-34	12.2197
CTGAGCGGTGAGATCG	ulm	1	Endothelial	2.74164e-15	7.90836
CTGCAGGCAGAATTCC	ulm	2	Endothelial_Fibroblast.1	0.000172531	5.59705
CTGCCATCAAAGGCAC	ulm	2	Endothelial_Pneumocyte.Type.II	0.00579908	5.29086
CTGCGAGGTTTAAGGA	ulm	1	Endothelial	8.80922e-07	4.91807
CTGGACGGTCCCACGA	ulm	1	Endothelial	7.23268e-11	6.51927
CTGGCAGAGGTCATAA	ulm	2	Endothelial_Macrophage	0.00105729	4.30945
CTGTACCGTTCGAAGG	ulm	1	Endothelial	1.73431e-22	9.76792
CTGTAGAAGTTGGAGC	ulm	1	Endothelial	2.69659e-14	7.61768
CTGTGGGCAATTGCAC	ulm	1	Endothelial	7.04581e-13	7.18323
CTTAGGAAGGTGTGAC	ulm	1	Endothelial	1.26212e-38	13.0251
CTTCCTTGTGACACGA	ulm	1	Endothelial	4.20622e-26	10.5825
CTTCGGTCATACTGTG	ulm	1	Endothelial	1.03723e-08	5.72693
CTTCTCTCAATGGCCC	ulm	1	Endothelial	3.68426e-15	7.87137
CTTGAGACAGTGTGGA	ulm	1	Endothelial	3.37554e-10	6.28362
GAAACCTCACATAACC	ulm	2	Endothelial_Macrophage	9.59564e-05	4.06732
GAACTGTAGGTAGGCT	ulm	1	Endothelial	2.3102e-31	11.6692
GAAGAATGTAGGACCA	ulm	1	Endothelial	1.19081e-17	8.5617
GAAGAATTCAGCTGTA	ulm	1	Endothelial	2.78778e-17	8.46274
GAAGCCCCAAATCAAG	ulm	1	Endothelial	4.03485e-11	6.60645
GAAGCCCTCTAGGCCG	ulm	1	Endothelial	4.8521e-27	10.7841
GAAGCGAAGGTGCTTT	ulm	1	Endothelial	4.73397e-09	5.85883
GAAGGACAGACTGGGT	ulm	1	Endothelial	1.51892e-20	9.30175
GAAGGACGTGTAACGG	ulm	1	Endothelial	0.000718701	3.38287
GAAGGGTAGAGAGCGG	ulm	1	Endothelial	4.81465e-17	8.39858
GAAGGGTTCACATCAG	ulm	1	Endothelial	3.17865e-20	9.22258
GACACGCTCTCCGATC	ulm	1	Endothelial	1.56922e-51	15.1451
GACATCATCGACGACC	ulm	2	Endothelial_Pneumocyte.Type.I	0.000204973	6.09041
GACCAATGTTGTCAGT	ulm	1	Endothelial	1.36793e-27	10.9006
GACCTTCCAGAATTCC	ulm	1	Endothelial	8.10946e-22	9.60963
GACGTTAGTGCGGATA	ulm	1	Endothelial	1.99325e-13	7.35427
GACTCAAGTGACGTCC	ulm	1	Endothelial	2.58733e-12	7.00283
[truncated: 2,709 more rows]

## Sheet: intestine droplet scRNAseq
barcode	statistics	num of cells	celltype	avg p_value	avg score
[truncated: 3,350 more rows]

[truncated: 3 more sheets: lung droplet scRNAseq, ovarian cancer, breast cancer]
